# Supplementary material for: Biofilm Formation Mechanisms of Pseudomonas aeruginosa Predicted via Genome-Scale Kinetic Models of Bacterial Metabolism
Source: PLoS Comput Biol. 2015 Oct 2;11(10):e1004452. doi: 10.1371/journal.pcbi.1004452 (PMC4592021; doi:10.1371/journal.pcbi.1004452)
Supplement: S1 Supporting Information — An Excel file with the lists of the metabolic reactions and metabolites in the model. (XLSX) [file pcbi.1004452.s001.xlsx]

## Sheet: Modified iMO1053 PAO1 model
Reaction number (only active reactions are numbered)	Reaction number in the original model by Oberhard et al. (Oberhardt MA, Puchalka J, Fryer KE, Martins dos Santos VA, Papin JA. Genome-scale metabolic network analysis of the opportunistic pathogen Pseudomonas aeruginosa PAO1. J Bacteriol. 2008 Apr;190: 2790-2803.)	Abbreviation	Name	Equation	Reaction Confidence (class 1 = high, class 4 = low)	Subsystem from annotation	Functional Subsystem	Gene	Protein	Protein Classification	Reference number	Reference comments
1	1	12DAG3Ps_PA	1,2-diacyl-sn-glycerol 3-phosphate synthesis	[c] : (1.02) 2tocdACP + glyc3p + (0.26) hdeACP + (0.06) ocdACP + (0.66) palmACP --> 12dag3p_PA + (2) ACP	class 2	Phospholipid Biosynthesis	lipid synthesis	( PA0581, PA2969, PA3673 ) + ( PA0005, PA4351 )	( PlsX, PlsB ) + LtpA	EC-2.3.1.15 + EC-2.3.1.51		not quite balanced, difficult since this reaction produces a conglomerate/average metabolite
2	2	13DAMPPOX	1,3-diaminopropane oxidase	[c] : 13dampp + h2o + o2 --> 3ampa + h + h2o2 + nh4	class 3	Spermidine Metabolism	amino acid catabolism			EC-1.4.3.21	36,43	reaction mechanism surmised from putrescine oxidase reaction, p. 67, Michal. Et al.
3	3	1HPHEs	1-hydroxyphenazine synthase	[c] : h + nadh + o2 + pca --> 1hphe + co2 + h2o + nad	class 1	Phenazine biosynthesis ;	virulence factor synthesis	PA4217	PhzS		28
4	4	1PYRRD	1-pyrroline dehydrogenase	[c] : 1pyrr + (2) h2o + nad --> 4abut + h + nadh	class 2	arginine catabolism	amino acid catabolism	PA5373	BetB			BLAST E-value 9e-82 (1-pyrroline dehydrogenase [Escherichia coli HS] vs. PAO1 genome)
	5	24DAB4AT	L-2,4-diaminobutyrate:2-ketoglutarate 4-aminotransferase, PvdH	[c] : 24dab + akg <==> aspsa + glu-L	class 2	Pyoverdine synthesis ;	amino acid synthesis	PA2413	PvdH			ID'd by EC# in annotation. Equation from expasy. Reversible?
5	6	25DOPs	delta-aminovalerate aminotransferase	[c] : akg + damval --> glu-L + glusa + (2) h	class 4	Lysine Catabolism	amino acid catabolism			EC-2.6.1.48	12,58,59	Modeling evidence, since PAO1 grows on lysine. Not sure of stoichiometry
	7	2AEPPNAT	2-aminoethylphosphonate:pyruvate aminotransferase	[c] : 2aeppn + pyr <==> ala-L + ppaca	class 1	Carbon compound catabolism ;	ethanol / pyruvate metabolism	PA1310	PhnW			ID'd by EC# in annotation. Equation from expasy. 2-ethylarsonate can replace (2-aminoethyl)phosphonate as substrate.
	8	2DGLCNDH	2-deoxy-D-gluconate 3-dehydrogenase	[c] : 2dglcn + nad --> 3ddgc + h + nadh	class 3	Pentose and glucuronate interconversions	unassigned	PA4079, PA3387, PA4098, PA2892	KduD_h, RhlG, KduD_h2, AtuG			ID'd by EC# in annotation and expasy. These are putative. Some might not catalyze this exact reaction
6	9	2DGLCNRy2i	2-dehydro-D-gluconate reductase extracellular (NADPH) (irreversible)	glcn-D[e] + nadp[c] --> 2dhglcn[e] + h[c] + nadph[c]	class 3	Central Metabolism	transport	PA2264+PA2265	Gad	EC-1.1.1.215,		might have a third subunit, based on pseudomonas.com annotation. This would be PA2266. Irreversible based on modeling evidence, to prevent free ATP
7	10	2DHGLCNti	2-dehydro-D-gluconate transport (irreversible)	2dhglcn[e] --> 2dhglcn[c]	class 2	Transport, Extracellular	transport	PA2262	KguT		34	ref and annotation. Irreversible because of modeling evidence, to prevent free ATP.
	11	2HDDACPs	S-2-hydroxylauroyl-ACP synthase	[c] : ddcaACP + (0.5) o2 --> 2hddACP	class 3	Fatty Acid Synthesis	lipid synthesis	PA4512, PA0936	LpxO1, LpxO2		49,50	Isozymes. This is probably not the exactly correct reaction, but it captures the constituents and is the best characterization available. This reaction does, however, have strong evidence for incorporating the elemental Oxygen
	12	2HMYRSACPs	S-2-hydroxymyristoyl-ACP synthase	[c] : myrsACP + (0.5) o2 --> 2hmyrsACP	class 3	Fatty Acid Synthesis	lipid synthesis	PA4512, PA0936	LpxO1, LpxO2		49,50	Isozymes. This is probably not the exactly correct reaction, but it captures the constituents and is the best characterization available. This reaction does, however, have strong evidence for incorporating the elemental Oxygen
8	13	2MBDT	S-(2-Methylbutanoyl)-dihydrolipoamide	[c] : 2mbutdhla + coa --> 2mbcoa + dhlam	class 3	Lysine degradation ; Citrate cycle (TCA cycle) ;	amino acid catabolism	PA1586	SucB	EC-2.3.1		added for isoleucine metabolism, found locus by blast
	14	2NPDO	2-Nitropropane Dioxygenase	[c] : (2) n2ppn + o2 <==> (2) acetone + (2) h + (2) no2	class 2	Nitrogen metabolism ;	energy metabolism	PA1024	Npd_h			ID'd by EC# in annotation, class I but low homology score…
	15	3ABUTabc	4-Aminobutyrate transport via ABC system	4abut[e] + atp[c] + h2o[c] --> 4abut[c] + adp[c] + h[c] + pi[c]	class 1	Transport, Extracellular	transport	PA1071+PA1070+PA1072+PA1074+PA1073	BraF+BraG+BraE+BraC+BraD	TC-3.A.1.3		from annotation TC database. TC DB specifically says that 4abut is transported by this porter
9	16	3AMPADH	3-aminopropanaldehyde dehydrogenase	[c] : 3ampa + h2o + nad --> ala-B + h + nadh	class 3	Amino Acid Degradation	amino acid catabolism	PA5312	KauB	EC-1.2.1.2	36	gene association based on alternate gene name in annotation, assumed same mechanism as in 4-aminobutyraldehyde dehydrogenase
	17	3DMUBQ9MT	3-demethylubiquinone-9 3-methyltransferase	[c] : 3dmubq9 + amet <==> ahcys + h + ubq9	class 2	Ubiquinone biosynthesis ;	vitamin and cofactor synthesis	PA3171	UbiG			ID'd by EC# in annotation.
10	18	3H3H	unknown enzyme	[c] : 2bhdccoa + h2o --> 3h3h + coa	class 3	Rhamnolipid synthesis	virulence factor synthesis				7,60,65,66,67,68,69	other rhamnolipids of C10-C18 are also made, but C10 predominates; enzyme is unknown
	19	3HBUTDH	3-hydroxybutyrate dehydrogenase	[c] : 3hbut-R + nad <==> acac + h + nadh	class 2	Carbon compound catabolism ;	amino acid catabolism	PA2003	BdhA	EC-1.1.1.30		ID'd by EC# in annotation.
11	20	3MBT	S-(3-Methylbutanoyl)-dihydrolipoamide	[c] : 3mbutdhla + coa --> dhlam + ivcoa	class 2	Lysine degradation ; Citrate cycle (TCA cycle) ;	amino acid catabolism	PA1586	SucB	EC-2.3.1		found locus by blast
12	21	3OCHLA	3-oxo-C12-homoserine lactone acylase	[c] : h2o + n3oxdd-hsl --> 3oxdd + h + hsl	class 2	Quorum sensing, AHL	virulence factor synthesis	PA2385	PvdQ		29	stoichiometry is a guess, not sure if this acts on c4-hsl or 3-oxo-c12-hsl or both
13	22	3OXACOA	3-oxoadipyl-CoA thiolase	[c] : coa + oxadpcoa --> accoa + succoa	class 1	Aromatic compound catabolism ;	amino acid catabolism	PA0228	PcaF			ID'd by EC# in annotation.
14	23	4ABUTNC	4-aminobutanoate cyclization reaction	[c] : 4abutn --> 1pyrr + h + h2o	class 3	arginine catabolism	amino acid catabolism					spontaneous
	24	4AHD	4a-hydroxytetrahydrobiopterin dehydratase;	[c] : 5678thh <==> 78dhp + h2o	class 1	Phenylalanine metabolism ;	unassigned	PA0871	PhhB			ID'd by EC# in annotation and KEGG
15	25	4AHD2	4a-hydroxytetrahydrobiopterin dehydratase;	[c] : 4hthb <==> dhbpt + h2o	class 1	Phenylalanine metabolism ;	amino acid synthesis	PA0871	PhhB			locus from KEGG
16	26	4HBZt	4-Hydroxybenzoate transport	4hbz[e] + h[e] <==> 4hbz[c] + h[c]	class 2	Aromatic compound catabolism ;	transport	PA0235	PcaK			from annotation and rxn from TC database
	27	4HPHAC3MO	4-hydroxyphenylacetate 3-monooxygenase	[c] : 4hphac + h + nadh + o2 <==> 34dhpha + h2o + nad	class 2	Aromatic compound catabolism ;	unassigned	PA4091+PA4092	HpaA+HpaC			ID'd by EC# in annotation
	28	4HTHRS	4-Hydroxy-L-threonine synthase	[c] : h2o + phthr --> 4hthr + pi	class 1	Pyridoxine Metabolism	vitamin and cofactor synthesis	PA3735	ThrC	EC-4.2.3.1
	29	5CM2HMSDH	5-carboxy-2-hydroxymuconate semialdehyde dehydrogenase	[c] : 5cm2hms + h2o + nad <==> 5cm2hm + h + nadh	class 3	Aromatic compound catabolism ;	unassigned	PA4123	HpcC			ID'd by EC# in annotation, reaction from expasy, direction?
17	30	5MPCAs	probable phenazine-specific methyltransferase	[c] : amet + pca --> 5mpca + ahcys	class 1	Phenazine biosynthesis ;	virulence factor synthesis	PA4209	PhzM		28,57
18	31	5MTAti	5mta transport irreversible, extracellular	5mta[c] --> 5mta[e]	class 3	Transport, Extracellular	transport				5	This reaction was added to bypass the methionine cycle's requirement for oxygen in recycling 5-methylthioadenosine after spermidine synthesis. This is necessary for growth anaerobically, as shown by gaps analysis. Sekowska et al. (2004) confirms that DKMD2K is the culprit since it uses O2, and suggests an unknown pathway exists in P. aeruginosa that doesn't use oxygen.
19	32	A5PISO	arabinose-5-phosphate isomerase	[c] : ru5p-D <==> ara5p	class 2	Alternate Carbon Metabolism	central metabolism	PA4457	KdsD_h	EC-5.3.1.13		Blasting PA4457 against NCBI gives e-value 3e-130 for arabinose 5-phosphate isomerase [Pseudomonas fluorescens Pf-5], 09/15/07
20	33	ABTA	4-aminobutyrate transaminase	[c] : 4abut + akg --> glu-L + sucsal	class 2	Amino Acid Degradation	amino acid catabolism	PA0266	GabT	EC-2.6.1.19
	34	ABTNabc	Aerobactin transport via ABC system	abtn[e] + atp[c] + h2o[c] --> abtn[c] + adp[c] + h[c] + pi[c]	class 3	Transport, Extracellular	transport	PA2912	FepC_h
21	35	ABUTD	aminobutyraldehyde dehydrogenase	[c] : 4abutn + h2o + nad --> 4abut + (2) h + nadh	class 3	Amino Acid Degradation	amino acid catabolism	PA0219, PA5312	AldH3, KauB	EC-1.2.1.19
22	36	ACAC	acetoacetyl-CoAsynthetase	[c] : acac + atp + coa --> aacoa + amp + ppi	class 3	Butanoate metabolism	amino acid catabolism	PA1997	Acs_h2	EC-6.2.1.16		ID'd by EC# in annotation and reaction from KEGG
24	37	ACACT1	acetyl-CoA C-acetyltransferase	[c] : (2) accoa --> aacoa + coa	class 2	Tryptophan metabolism ; Pyruvate metabolism ; Propanoate metabolism ; Lysine degradation ; Butanoate metabolism ; Fatty acid biosynthesis (path 2) ; Fatty acid metabolism ;	amino acid catabolism	PA2001	AtoB	EC-2.3.1.9		found locus by KEGG
23	38	ACACT10rr	acetyl-CoA C-acyltransferase (2-Methyl-3-acetoacetyl-CoA)	[c] : 2maacoa + coa <==> accoa + ppcoa	class 3	Isoleucine Catabolism	amino acid catabolism	PA1736	PaaJ_h	EC-2.3.1.16		found locus by KEGG
	39	ACACT1r	acetyl-CoA C-acetyltransferase	[c] : (2) accoa <==> aacoa + coa	class 2	Fatty Acid Metabolism	lipid synthesis	PA2001	AtoB	EC-2.3.1.9
25	40	ACCOACr	acetyl-CoA carboxylase	[c] : accoa + atp + hco3 <==> adp + h + malcoa + pi	class 2	Membrane Lipid Metabolism	lipid synthesis	PA3639+PA4847+PA3112+PA4848	AccA+AccB+AccD+AccC	EC-6.4.1.2	70	accA, accB, accC, and accD are subunits. accC and accB (PA4847 and PA4848) are adjacent, and form an operon. They are regulated together, which serves as evidence (along with the essentiality of PA4847 and PA4848 in the PA14/PAO1 transposon library overlap candidate essential set) that their function cannot be restored by close homologues elsewhere in the chromosome.
26	41	ACGK	acetylglutamate kinase	[c] : acglu + atp --> acg5p + adp	class 2	Arginine, Putriscine, and Spermidine Metabolism	amino acid synthesis	PA5323	ArgB	EC-2.7.2.8
27	42	ACGS	N-acetylglutamate synthase	[c] : accoa + glu-L --> acglu + coa + h	class 2	Arginine, Putriscine, and Spermidine Metabolism	amino acid synthesis	PA5204	ArgA	EC-2.3.1.1
28	43	ACHBS	2-aceto-2-hydroxybutanoate synthase	[c] : 2obut + h + pyr --> 2ahbut + co2	class 2	Branched Chain Amino Acid Biosynthesis	amino acid synthesis	PA4695+PA4696	IlvH+IlvI	EC-2.2.1.6
29	44	ACKr	acetate kinase	[c] : ac + atp <==> actp + adp	class 2	Pyruvate metabolism	ethanol / pyruvate metabolism	PA0836	AckA	EC-2.7.2.1	20
30	45	ACLS	acetolactate synthase (Also catalyzes ACHBS)	[c] : h + (2) pyr --> alac-S + co2	class 2	Branched Chain Amino Acid Biosynthesis	amino acid synthesis	PA4695+PA4696	IlvH+IlvI	EC-4.1.3.18
31	46	ACMAT1	Acyl-[acyl-carrier-protein]:malonyl-[acyl-carrier-protein] C-acyltransferase (decarboxylating)	[c] : acACP + h + malACP --> ACP + actACP + co2	class 1	Fatty acid biosynthesis (path 1) ;	lipid synthesis	PA1609, PA2965, PA5174	FabB, FabF1, FabBp	EC-2.3.1.41
32	47	ACOAD1	acyl-CoA dehydrogenase (butanoyl-CoA)	[c] : butd2coa + h + nadh <==> btcoa + nad	class 4	Lysine Catabolism	amino acid catabolism			EC-1.3.99.2	12,58,59	Modeling evidence, since PAO1 grows on lysine.
33	48	ACOAD10	Acyl-CoA dehydrogenase (2-Methylbutanoyl - trans-2-methylbut)	[c] : 2mbcoa + fad <==> 2mb2coa + fadh2	class 3	Isoleucine Catabolism	amino acid catabolism	PA0879	CaiA_h	EC-1.3.99.3		found locus by KEGG
34	49	ACOAD20	acyl-CoA dehydrogenase (2-methylbutnoyl-CoA)	[c] : (2) 2mbcoa + o2 --> (2) 2mb2coa + (2) h2o	class 3	Isoleucine Catabolism	amino acid catabolism	PA5020	CaiA_h2	EC-1.3.99.2		found locus by KEGG
35	50	ACOAD8	isovaleryl-coA dehydrogenase	[c] : fad + ivcoa --> 3mb2coa + fadh2	class 3	Acyclic isoprenoid catabolism ;	amino acid catabolism	PA2015	LiuA	EC-1.3.99.10		ID'd by EC# in annotation. Putative (76% homology)
36	51	ACODA	acetylornithine deacetylase	[c] : acorn + h2o --> ac + orn-L	class 2	Arginine, Putriscine, and Spermidine Metabolism	amino acid synthesis	PA5206	ArgE	EC-3.5.1.16
37	52	ACONT	aconitase	[c] : cit <==> icit	class 2	Citrate Cycle (TCA)	central metabolism	PA1787, PA1562	AcnB, AcnA	EC-4.2.1.3	1
38	53	ACOTA	acetylornithine transaminase	[c] : acorn + akg <==> acg5sa + glu-L	class 1	Arginine, Putriscine, and Spermidine Metabolism	amino acid synthesis	PA0895	ArgD	EC-2.6.1.11
	54	ACPS1	acyl-carrier protein synthase	[c] : apoACP + coa --> ACP + h + pap	class 1	Coenzyme A Biosynthesis	unassigned	PA1165	PcpS	EC-2.7.8.7	51,52	good biochemical evidence. Rxn inbalanced because of conversion from chemical formula for ACP to 'X'.
39	55	ACS	acetyl-CoA synthetase	[c] : ac + atp + coa --> accoa + amp + ppi	class 3	Reductive carboxylate cycle (CO2 fixation) ; Pyruvate metabolism ; Propanoate metabolism ;	ethanol / pyruvate metabolism	PA2555, PA4733, PA0887	Acs_h, AcsB, AcsA	EC-6.2.1.1	20	ref, annotation, and KEGG. PA2555 found through KEGG only
40	56	ACt6	acetate transport in/out via proton symport	ac[e] + h[e] <==> ac[c] + h[c]	class 4	Transport, Extracellular	transport			TC-2.A.1.13
41	57	ADA	Adenosine deaminase	[c] : adn + h + h2o --> ins + nh4	class 3	Salvage Pathways	nucleotide salvage	PA0148	Add	EC-3.5.4.4
42	58	ADCL	4-aminobenzoate synthase	[c] : 4adcho --> 4abz + h + pyr	class 2	Folate Metabolism	vitamin and cofactor synthesis	PA2964	PabC
	59	ADCOBASr	adenosylcobinamide-phosphate synthase	[c] : 1ap2ol + adcobhex <==> adcoba + h2o	class 2	Cobalamin biosynthesis ;	vitamin and cofactor synthesis	PA1276, PA1275	CobC, CobD			ID'd by EC# in annotation and KEGG
	60	ADCOBHEXS	adenosylcobyric acid synthase	[c] : adcobdam + (4) atp + (4) gln-L + (4) h2o --> adcobhex + (4) adp + (4) glu-L + (4) h + (4) pi	class 2	Cobalamin biosynthesis ;	vitamin and cofactor synthesis	PA1277	CobQ			ID'd by EC# in annotation and KEGG
43	61	ADCS	4-amino-4-deoxychorismate synthase	[c] : chor + gln-L --> 4adcho + glu-L	class 2	Folate Metabolism	vitamin and cofactor synthesis	PA1758	PabB
44	62	ADD	adenine deaminase	[c] : ade + h + h2o --> hxan + nh4	class 3	purine degradation	nucleotide salvage	PA0148	Add	EC-3.5.4.2	29
45	63	ADICs	phenazine-1-carboxylic acid synthesis, step 1	[c] : chor + gln-L --> a4dic + glu-L	class 1	Phenazine biosynthesis ;	virulence factor synthesis	PA1903, PA4214	PhzE2, PhzE1		55,56	glutamate as NH2 acceptor is assumed based on glutamate-binding domain in annotation
46	64	ADK1	adenylate kinase	[c] : amp + atp <==> (2) adp	class 2	Salvage Pathways	nucleotide synthesis	PA3686	Adk	EC-2.7.4.3
47	65	ADK3	guanylate kinase (aMP:gTP)	[c] : amp + gtp <==> adp + gdp	class 2	Salvage Pathways	nucleotide salvage	PA3686	Adk	EC-2.7.4.8
	66	ADK4	adentylate kinase (ITP)	[c] : amp + itp <==> adp + idp	class 2	Salvage Pathways	nucleotide salvage	PA3686	Adk
48	67	ADMDC	Adenosylmethionine decarboxylase	[c] : amet + h <==> ametam + co2	class 2	Arginine, Putriscine, and Spermidine Metabolism	sulfur metabolism	PA0654	SpeD	EC-4.1.1.50
	68	ADNCYC	adenylate cyclase	[c] : atp --> camp + ppi	class 2	Nucleotide Salvage Pathway	nucleotide salvage	PA2191, PA3217, PA5272	ExoY, CyaB, CyaA	EC-4.6.1.1		ID'd by EC# in annotation and KEGG
49	69	ADNK1	adenosine kinase	[c] : adn + atp --> adp + amp + h	class 2	Salvage Pathways	nucleotide salvage	PA1950	RbsK	EC-2.7.1.20		homology shown with adenosine kinase of Xenopus tropicalis, E=6*10^-12, 24% identitiy. This might not be the true enzyme for this reaction, though. From pseudomonas.com annotation: "PfkB, pfkB family carbohydrate kinase. This family includes a variety of carbohydrate and pyrimidine kinases. The family includes phosphomethylpyrimidine kinase EC:2.7.4.7. This enzyme is part of the Thiamine pyrophos…
50	70	ADPT	adenine phosphoribosyltransferase	[c] : ade + prpp --> amp + ppi	class 2	Salvage Pathways	nucleotide salvage	PA1543	Apt	EC-2.4.2.7
51	71	ADSK	adenylyl-sulfate kinase	[c] : aps + atp --> adp + h + paps	class 2	Cysteine Metabolism	sulfur metabolism	PA1393, PA4442	CysC	EC-2.7.1.25
52	72	ADSL1r	adenylsuccinate lyase	[c] : dcamp <==> amp + fum	class 2	Purine and Pyrimidine Biosynthesis	nucleotide synthesis	PA3516, PA3517, PA2629	PurB_h, PurB	EC-4.3.2.2		ID'd by EC# in annotation and KEGG
53	73	ADSL2r	adenylosuccinate lyase	[c] : 25aics <==> aicar + fum	class 2	Purine and Pyrimidine Biosynthesis	nucleotide synthesis	PA2629	PurB	EC-4.3.2.2
54	74	ADSS_i	adenylosuccinate synthetase	[c] : asp-L + gtp + imp --> dcamp + gdp + (2) h + pi	class 2	Purine and Pyrimidine Biosynthesis	nucleotide synthesis	PA4938	PurA	EC-6.3.4.4
	75	AGDC	N-acetylglucosamine-6-phosphate deacetylase	[c] : acgam6p + h2o --> ac + gam6p	class 3	Alternate Carbon Metabolism	cell wall / LPS synthesis	PA3758	NagA	EC-3.5.1.25
55	76	AGMHE	ADP-D-glycero-D-manno-heptose epimerase	[c] : adphep-D,D --> adphep-L,D	class 2	Lipopolysaccharide biosynthesis, core	cell wall / LPS synthesis	PA3337, PA3337	HldD, RfaD	EC-5.1.3.20	13	checked in aeruginosa by BLAST
56	77	AGMT	agmatinase	[c] : agm + h2o --> ptrc + urea	class 1	Arginine, Putriscine, and Spermidine Metabolism	amino acid synthesis	PA0288, PA1421	SpeB1, SpeB2	EC-3.5.3.11		isozymes verified on KEGG. Should be PA0287 instead of PA0288.
57	78	AGMTNDMN	agmatine deiminase	[c] : agm + h2o --> cbmps + h + nh3	class 1	Arginine and proline metabolism ;	amino acid catabolism	PA0292	AguA		22	ref and annotation
58	79	AGPR	N-acetyl-g-glutamyl-phosphate reductase	[c] : acg5sa + nadp + pi <==> acg5p + h + nadph	class 2	Arginine, Putriscine, and Spermidine Metabolism	amino acid synthesis	PA0662	ArgC	EC-1.2.1.38
59	80	AHAI	acetohydroxy acid isomeroreductase	[c] : alac-S + h + nadph --> 23dhmb + nadp	class 2	Branched Chain Amino Acid Biosynthesis	amino acid synthesis	PA4694	IlvC	EC-1.1.1.86
60	81	AHC	adenosylhomocysteinase	[c] : ahcys + h2o <==> adn + hcys-L	class 2	Methionine Metabolism	amino acid synthesis	PA0432	SahH	EC-3.3.1.1
61	82	AHMMPS	4-amino-5-hydroxymethyl-2-methylpyrimidine synthetase	[c] : air + h2o --> 4ahmmp + gcald + (0.5) o2 + pi	class 2	Thiamine Metabolism	vitamin and cofactor synthesis	PA4973	ThiC			different equation than in simpheny.
	83	AHSERL	O-acetylhomoserine (thiol)-lyase	[c] : achms + ch4s --> ac + h + met-L	class 2	Sulfur metabolism ; Selenoamino acid metabolism ; Nitrogen metabolism ; Methionine metabolism ; Glycine, serine and threonine metabolism ; Cysteine metabolism ;	amino acid synthesis	PA5025	MetY	EC-4.2.99.10		ID'd by EC# in annotation and KEGG
62	84	AICART	phosphoribosylaminoimidazolecarboxamide formyltransferase	[c] : 10fthf + aicar <==> fprica + thf	class 2	Purine and Pyrimidine Biosynthesis	nucleotide synthesis	PA4854	PurH	EC-2.1.2.3
63	85	AIRC1	phosphoribosylaminoimidazole carboxylase (ATP-dependent)	[c] : air + atp + co2 + h2o --> 5aizc + adp + (2) h + pi	class 1	Purine and Pyrimidine Biosynthesis	nucleotide synthesis	PA5425	PurK	EC-Undetermined
	86	AIRC3	phosphoribosylaminoimidazole carboxylase (mutase rxn)	[c] : 5aizc <==> 5caiz	class 1	Purine and Pyrimidine Biosynthesis	nucleotide synthesis	PA5426	PurE
64	87	AIRCr	phosphoribosylaminoimidazole carboxylase	[c] : air + co2 <==> 5aizc + h	class 2	Purines, pyrimidines, nucleosides, and nucleotides	nucleotide synthesis	PA5426, PA5425	PurE, PurK	EC-4.1.1.21		ID'd by EC# in annotation and KEGG, not sure about reversibility
65	88	AKGD	2-oxoglutarate dehydrogenase	[c] : akg + coa + nad --> co2 + nadh + succoa	class 2	Citrate Cycle (TCA)	central metabolism	PA1585+(PA4829, PA1587, PA2250)+PA1586	SucA+Lpd3+SucB	EC-1.2.4.2
66	89	AKGt2	2-oxoglutarate transport in via proton symport	akg[e] + h[e] --> akg[c] + h[c]	class 2	Aromatic compound catabolism ;	transport	PA0229	PcaT	TC-2.A.1.6		from annotation and rxn from TC database, rxn for B-ketoadipate from articles pcat and pcat2 in aeruginosa file
	90	AKGt6	2-oxoglutarate transport in/out via proton symport	akg[e] + h[e] <==> akg[c] + h[c]	class 3	Transport, Extracellular	transport	PA5530, PA0229	KgtP_h, PcaT	TC-2.A.1.6		from annotation and KEGG and TCDB. "probable MFS dicarboxylate transporter"
67	91	AKP1	alkaline phosphatase (Dihydroneopterin)	[c] : ahdt + (3) h2o --> dhnpt + (2) h + (3) pi	class 2	Folate Metabolism	vitamin and cofactor synthesis	PA3296	PhoA	EC-3.1.3.1	3	actually present in periplasm
68	92	ALA_Dt6	D-alanine transport in/out via proton symport	ala-D[c] --> ala-D[e]	class 3	Transport, Extracellular	cell wall / LPS synthesis	PA0789	CycA_h	TC-2.A.3.1		no lit refs found
69	93	ALAabc	L-alanine transport via ABC system	ala-L[e] + atp[c] + h2o[c] --> adp[c] + ala-L[c] + h[c] + pi[c]	class 1	Transport, Extracellular	transport	PA1071+PA1070+PA1072+PA1074+PA1073	BraF+BraG+BraE+BraC+BraD		11	from annotation and ref.
70	94	ALAALA	D-alanine-D-alanine ligase (reversible)	[c] : (2) ala-D + atp <==> adp + alaala + h + pi	class 3	Cell Envelope Biosynthesis	cell wall / LPS synthesis	PA4410, PA4201	DdlB, DdlA	EC-6.3.2.4		not sure if subunits or isozymes. Assumed subunits.
	95	ala-Bt2	beta-Alanine transport in via proton symport	ala-B[e] + h[e] --> ala-B[c] + h[c]	class 4	Transport, Extracellular	transport					BIOLOG data says B-alanine must enter system. Not sure of mechanism
71	96	ALAR	alanine racemase	[c] : ala-L <==> ala-D	class 2	Alanine Biosynthesis	amino acid synthesis	PA4930, PA5302	Alr, DadX	EC-5.1.1.1
72	98	ALAt7	probable AGCS sodium/alanine/glycine symporter	ala-L[e] + na1[e] <==> ala-L[c] + na1[c]	class 3	Transport, Extracellular	transport	PA2252, PA2533, PA3461	AgcS_h, AgcS_h2, YhfE	TC-2.A.25		annotation and TC database. Might be able to use H+ as cosubstrate instead of na+
	97	ALARi	alanine racemase (irreversible)	[c] : ala-L --> ala-D	class 2	Alanine Biosynthesis	amino acid synthesis	PA5302	DadX	EC-5.1.1.1
73	99	ALATA_G2	Glutamine transaminase	[c] : glu-L + pydx5p --> akg + pyam5p	class 2	Pyridoxine Metabolism	vitamin and cofactor synthesis	PA5415, PA2444	GlyA1, GlyA2
74	100	ALATA_L	L-alanine transaminase	[c] : akg + ala-L <==> glu-L + pyr	class 4	Alanine Biosynthesis	amino acid synthesis	PA2828	AlaT_h	EC-2.6.1.2		this gene-reaction association was made based on a BLAST e-value of 9x10^-26 with the yeast alanine transaminase.
75	101	ALATA_L2	alanine transaminase	[c] : ala-L + pydx5p --> pyam5p + pyr	class 2	Pyridoxine Metabolism	vitamin and cofactor synthesis	PA4602, PA5415, PA2444	GlyA3, GlyA1, GlyA2			isozymes verified on TIGR
	102	ALATRS	Alanyl-tRNA synthetase	[c] : ala-L + atp + trnaala <==> alatrna + amp + ppi	class 2	tRNA Charging	trna synthetases	PA0903	AlaS	EC-6.1.1.7		ID'd by EC# in annotation and KEGG
	103	ALCD19	alcohol dehydrogenase (glycerol)	[c] : glyald + h + nadh <==> glyc + nad	class 2	Alternate Carbon Metabolism	lipid synthesis	PA3629	AdhC	EC-1.1.1.1
76	104	ALCDUBQ8	alcohol dehydrogenase (ethanol, ubq8)	[c] : etoh + pqq <==> acald + pqqh2	class 3	ethanol metabolism	ethanol / pyruvate metabolism	PA1983+PA1982	ExaB+ExaA		1, 20, 33	ref has it listed as a hydrogen reaction, not nadh (2H+ + 2e-). Williams et al, PQQ is the cofactor… this is a quinone cofactor. assumed that ubq8 is the cofactor, since unable to find detailed information on how PQQ is oxidized/reduced.
	105	ALDD1x	aldehyde dehydrogenase (formaldehyde, NAD)	[c] : fald + h2o + nad --> for + (2) h + nadh	class 2	Urea cycle and metabolism of amino groups ; Methane metabolism ;	amino acid catabolism	PA5421	FdhA	EC-1.2.1.46		ID'd by EC# in annotation
77	106	ALDD2x	aldehyde dehydrogenase (acetaldehyde, NAD)	[c] : acald + h2o + nad <==> ac + (2) h + nadh	class 3	Alternate Carbon Metabolism	ethanol / pyruvate metabolism	PA5312, PA0219, PA1984, PA4022	AldH, AldH2, ExaC1, ExaC2	EC-1.2.1.3	20
78	107	ALGD	GDP-mannose 6-dehydrogenase	[c] : gdpman + h2o + (2) nad <==> gdpmanur + (3) h + (2) nadh	class 1	Fructose and mannose metabolism ; Alginate biosynthesis ;	virulence factor synthesis	PA3540	AlgD	EC-1.1.1.132	9	used expasy
79	108	ALGE	Alginate production outer membrane protein	algna[c] --> algna[e]	class 2	Alginate biosynthesis ;	virulence factor synthesis	PA3544	AlgE		61,62,63,64	these rxns use the periplasm but that is not shown in the model, some of the stoichiometries may be slightly off.
80	109	ALGLi	Poly(beta-d-mannuronate) lyase precursor	[c] : (2) gdpmanur --> algn + (2) gdp	class 2	Alginate biosynthesis ;	virulence factor synthesis	PA3541+PA3542	Alg8+Alg44	EC-Undetermined	61,62,63,64	these rxns use the periplasm but that is not shown in the model, some of the stoichiometries may be slightly off, also transfer the molecule into the periplasm
81	110	ALGNA	alginate o-acetyltransferase	[c] : acACP + algne --> ACP + algna	class 2	Alginate biosynthesis ;	virulence factor synthesis	PA3549+PA3548+PA3550	AlgJ+AlgI+AlgF		61,62,63,64	these rxns use the periplasm but that is not shown in the model, some of the stoichiometries may be slightly off.
82	111	ALGNE	alginate-c5-mannuronan-epimerase	[c] : algn --> algne	class 2	Alginate biosynthesis ;	virulence factor synthesis	PA3546+PA3545+PA3543	AlgX+AlgG+AlgK		61,62,63,64	these rxns use the periplasm but that is not shown in the model, some of the stoichiometries may be slightly off.
83	112	ALLTAH	allantoicase	[c] : alltt + h2o --> urdglyc + urea	class 2	purine degradation	nucleotide salvage	PA1515	Alc	EC-3.5.3.4	29, 31	biochemical evidence from Matsumoto et al, annotation for gene locus
84	113	ALLTN	allantoinase	[c] : alltn + h2o --> alltt + h	class 4	purine degradation	nucleotide salvage			EC-3.5.2.5	29, 31	biochemical evidence from Matsumoto et al, gene locus not identified
85	114	ALLTNt6	allantoin transport in/out via proton symport	alltn[e] + h[e] <==> alltn[c] + h[c]	class 4	Transport, Extracellular	transport	PA0438, PA0443, PA1419, PA2073, PA0476, PA5099	CodB, Fui1_h, Ncs1_h2, Ncs1_h3, Ncs1_h, Ncs1_h4	TC-2.A.39		not sure of mechanism. All putative from annotation, not sure if these are truly isozymes, but they are all in the family.
	115	AMAA	N-acetylmuramoyl-L-alanine amidase	[c] : acmama + h2o --> acmam + ala-L	class 2	Cell wall / LPS / capsule ;	unassigned	PA4947	AmiB	EC-3.5.1.28		ID'd by EC# in annotation.
	116	AMAOT	adenosylmethionine-8-amino-7-oxononanoate transaminase	[c] : 8aonn + amet <==> amob + dann	class 2	Biotin Biosynthesis	vitamin and cofactor synthesis	PA0420	BioA	EC-2.6.1.62
	117	AMMQT8_2	S-adenosylmethione:2-demethylmenaquinone methyltransferase	[c] : 2dmmq8 + amet --> ahcys + h + mqn8	class 3	Quinone Biosynthesis, Menaquinone	vitamin and cofactor synthesis	PA1772	MenG
86	118	AMPN	AMP nucleosidase	[c] : amp + h2o --> ade + r5p	class 2	Salvage Pathways	nucleotide salvage	PA3970	Amn	EC-3.2.2.4
	119	ANO2i	assimilatory nitrite reductase	[c] : (4) h + (3) nadh + no2 --> h2o + (3) nad + nh4oh	class 2	Nitrogen metabolism ;	energy metabolism	PA1781+PA1780	NirB+NirD	EC-1.7.1.4		ID'd by EC# in annotation. Equation from expasy. ANO2i, since should be irreversible (modeling evidence and direction of nitrate assimilation pathway)
87	120	ANPRT	anthranilate phosphoribosyltransferase	[c] : anth + prpp --> ppi + pran	class 1	Aromatic Amino Acids	amino acid synthesis	PA0650	TrpD	EC-2.4.2.18
88	121	ANS1	anthranilate synthase	[c] : chor + gln-L --> anth + glu-L + h + pyr	class 1	Aromatic Amino Acids	amino acid synthesis	(PA1002+PA1001), (PA0609+ PA0649)	PhnB+PhnA, TrpE+TrpG	EC-4.1.3.27		ID'd by EC# in annotation and KEGG
	122	AOXS	8-amino-7-oxononanoate synthase	[c] : ala-L + h + pmcoa <==> 8aonn + co2 + coa	class 2	Biotin Biosynthesis	vitamin and cofactor synthesis	PA0501	BioF	EC-2.3.1.47
	123	AP4AHr	Ap4A hydrolase, reversible	[c] : ap4a + h2o <==> (2) adp + (2) h	class 2	Purine metabolism ;	nucleotide synthesis	PA0590	ApaH	EC-3.6.1.41		ID'd by EC# in annotation and KEGG
89	124	APRAUR	5-amino-6-(5-phosphoribosylamino)uracil reductase	[c] : 5apru + h + nadph --> 5aprbu + nadp	class 2	Riboflavin Metabolism	vitamin and cofactor synthesis	PA4056	RibD	EC-1.1.1.193
90	125	ARGabc	L-arginine transport via ABC system	arg-L[e] + atp[c] + h2o[c] --> adp[c] + arg-L[c] + h[c] + pi[c]	class 3	Transport, Extracellular	transport	PA5153+PA5154+PA5152+PA5155, PA1260+PA1257+PA1256+PA1258, PA0888+PA0890+PA0889+PA0892	Aot3_h, Aot2_h, AotJ+AotM+AotQ+AotP	TC-3.A.1.3		from annotation and TC database and KEGG. "probable amino acid transporter (ABC)"
91	126	ARGAGMt	Arginine:Agmatine antiporter	agm[c] + arg-L[e] <==> agm[e] + arg-L[c]	class 4	Transport, Extracellular	transport	PA1819	YjdE
92	127	ARGDC	arginine decarboxylase	[c] : arg-L + h --> agm + co2	class 1	Arginine, Putriscine, and Spermidine Metabolism	amino acid synthesis	PA1818, PA4839	Adi, SpeA	EC-4.1.1.19		ID'd by EC# in annotation and KEGG
93	128	ARGDE	arginine deiminase	[c] : arg-L + h2o <==> citr-L + h + nh3	class 1	Arginine and proline metabolism ;	amino acid catabolism	PA5171	ArcA			ID'd by EC# in annotation and KEGG
94	129	ARGN	arginase	[c] : arg-L + h2o --> orn-L + urea	class 1	Amino Acid Degradation	amino acid catabolism	PA1421, PA0288, PA3175	Argn_h	EC-3.5.3.1		putative function based on "PF00491/PS00147: Arginase family signature 1", annotation
95	130	ARGORNt3	Arginine/ornithine antiporter	arg-L[e] + orn-L[c] <==> arg-L[c] + orn-L[e]	class 1	Transport, Extracellular	transport	PA5170	ArcD	TC-2.A.3.2		annotation
96	131	ARGSL	argininosuccinate lyase	[c] : argsuc <==> arg-L + fum	class 2	Arginine, Putriscine, and Spermidine Metabolism	amino acid synthesis	PA5263	ArgH	EC-4.3.2.1
97	132	ARGSS	argininosuccinate synthase	[c] : asp-L + atp + citr-L --> amp + argsuc + h + ppi	class 2	Arginine, Putriscine, and Spermidine Metabolism	amino acid synthesis	PA3525	ArgG	EC-6.3.4.5
	133	ARGTRS	Arginyl-tRNA synthetase	[c] : arg-L + atp + trnaarg --> amp + argtrna + ppi	class 2	Arginine and proline metabolism ; Aminoacyl-tRNA biosynthesis ;	trna synthetases	PA5051	ArgS	EC-6.1.1.19		ID'd by EC# in annotation and KEGG
	134	ARSNR	arsenate reductase	[c] : arsna + gtd <==> arsni + gtdss	class 3	Transport of small molecules ; Adaptation, Protection ;	energy metabolism	PA0950	ArsC_h			ID'd by EC# in annotation, gtd is an enzyme (glutaredoxin) that gains a disulfide bond, this is the first in a series of reactions to detoxify arsenate. Reaction isn't balanced.
98	135	ASAD	aspartate-semialdehyde dehydrogenase	[c] : aspsa + nadp + pi <==> 4pasp + h + nadph	class 3	Threonine and Lysine Metabolism	amino acid synthesis	PA3116, PA3117	Asd_h, Asd	EC-1.2.1.11		add PA3116,-- as hypothetical isozyme
	136	ASCt2	ascorbate transport in via proton symport	ascb[e] + h[e] --> ascb[c] + h[c]	class 4	Transport, Extracellular	transport	PA5099, PA1419, PA0352, PA0166, PA0438, PA4647, PA0443, PA1507, PA2073, PA0476, PA2938	Ncs1_h4, Ncs1_h2, YicE, Ncs2_h, CodB, UraA, Fui1_h, Ncs2_h2, Ncs1_h3, Ncs1_h, Ncs2_h3	TC-2.A.40		not sure of mechanism. All putative from annotation, not sure if these are truly isozymes, but they are all in the family.
	137	ASNabc	L-asparagine transport via ABC system	asn-L[e] + atp[c] + h2o[c] --> adp[c] + asn-L[c] + h[c] + pi[c]	class 3	Transport, Extracellular	transport	PA3858	HisJ_h2			BIOLOG data shows growth on L-asparagine, reaction stoichiometry mechanism and gene associated from annotation
99	138	ASNN	L-asparaginase	[c] : asn-L + h2o --> asp-L + nh4	class 2	Amino Acid Degradation	amino acid catabolism	PA1337, PA2253	AsnB, AsnA	EC-3.5.1.1
100	139	ASNS1	asparagine synthase (glutamine-hydrolysing)	[c] : asp-L + atp + gln-L + h2o --> amp + asn-L + glu-L + h + ppi	class 2	Asparagine metabolism	amino acid synthesis	PA0051, PA2084, PA3459	PhzH, AsnB2, AsnB1	EC-6.3.5.4		ID'd by EC# in annotation and KEGG
101	140	ASP1DC	aspartate 1-decarboxylase	[c] : asp-L + h --> ala-B + co2	class 2	Coenzyme A Biosynthesis	vitamin and cofactor synthesis	PA4731	PanD	EC-4.1.1.11
102	141	ASPabc	L-aspartate transport via ABC system	asp-L[e] + atp[c] + h2o[c] --> adp[c] + asp-L[c] + h[c] + pi[c]	class 3	Transport, Extracellular	transport	PA1339+PA1341+PA1342+PA1340, PA4192+PA4195+PA4194, PA1260+PA1257+PA1256+PA1258	Glt1_h, Glt2_h, Aot2_h	TC-3.A.1.3		from annotation and TC database and KEGG. "probable amino acid transporter (ABC)"
103	142	ASPCT	aspartate carbamoyltransferase	[c] : asp-L + cbp --> cbasp + h + pi	class 2	Purine and Pyrimidine Biosynthesis	nucleotide synthesis	PA0402	PyrB	EC-2.1.3.2
104	143	ASPK	aspartate kinase	[c] : asp-L + atp <==> 4pasp + adp	class 2	Threonine and Lysine Metabolism	amino acid synthesis	PA0904	LysC	EC-2.7.2.4
105	144	ASPO6	L-aspartate oxidase	[c] : asp-L + o2 --> h + h2o2 + iasp	class 1	NAD Biosynthesis	vitamin and cofactor synthesis	PA0761	NadB			slightly different reaction added from EC 1.4.3.16 (annotation), added based on pseudocyc pathway.
106	145	ASPO8	L-aspartate oxidase	[c] : asp-L + dhap + fad --> fadh2 + h + (2) h2o + pi + quln	class 2	NAD Biosynthesis	vitamin and cofactor synthesis	PA1004+PA0761	NadA+NadB		71,72	lumped reaction, since intermediate not known. Proper reaction has intermediate with 1st step catalyzed by nadB and 2nd by nadA. This reaction is necessary to produce spermidine in anaerobic conditions, as shown by gap analysis and explained in references.
107	146	ASPT	L-aspartase	[c] : asp-L <==> fum + nh4	class 2	Amino Acid Degradation	amino acid catabolism	PA5429	AspA	EC-4.3.1.1
108	147	ASPt6	L-aspartate transport in via proton symport	asp-L[e] + h[e] <==> asp-L[c] + h[c]	class 3	Transport, Extracellular	transport	PA5479	GltP			annotation. Not sure about reversibility.
109	148	ASPTA1	aspartate transaminase	[c] : akg + asp-L <==> glu-L + oaa	class 2	Asparagine metabolism	amino acid synthesis	PA4976	AspC	EC-2.6.1.1		remove PA0870 and PA3139 from this reaction.
	149	ASPTRS	Aspartyl-tRNA synthetase	[c] : asp-L + atp + trnaasp --> amp + asptrna + ppi	class 2	tRNA Charging	trna synthetases	PA0963	AspS	EC-6.1.1.12		ID'd by EC# in annotation and KEGG
110	150	ATPM	ATP maintenance requirment	[c] : atp + h2o --> adp + h + pi	class 4	Transport, Extracellular	energy metabolism			EC-3.6.1.15
111	151	ATPPRT	ATP phosphoribosyltransferase	[c] : atp + prpp <==> ppi + prbatp	class 2	Histidine Metabolism	amino acid synthesis	PA4449	HisG	EC-2.4.2.17
112	152	ATPS4r	ATP synthase (four protons for one ATP)	adp[c] + (4) h[e] + pi[c] <==> atp[c] + (3) h[c] + h2o[c]	class 2	Oxidative phosphorylation	energy metabolism	PA1697, PA1104, PA5553+PA5555+PA5557+PA5558+PA5559+PA5554+PA5561+PA5560+PA5556	FliI_h, FliI, AtpC+AtpG+AtpH+AtpF+AtpE+AtpD+AtpI+AtpB+AtpA	EC-3.6.3.14,		ID'd by EC# in annotation and KEGG
	153	BADH	betaine-aldehyde dehydrogenase	[c] : betald + h2o + nad --> glyb + (2) h + nadh	class 4	Glycine, serine and threonine metabolism ;	unassigned	PA4022, PA4189, PA1027, PA4073, PA0219, PA3504, PA5312, PA5373, PA4899, PA1984, PA2125	ExaC2, BadH_h4, Pcd, BadH_h3, AldH2, BadH_h2, AldH, BetB, BadH_h5, ExaC1, BadH_h	EC-1.2.1.8		ID'd by EC# in annotation, all genes except betB are putative, not sure of this reaction
113	154	BALAAT	beta-alanine--pyruvate transaminase	[c] : ala-L + msa <==> ala-B + pyr	class 2	Amino acid biosynthesis and metabolism ;	amino acid synthesis	PA0132	OapT			ID'd by EC# in annotation. Equation from expasy.
	155	BENA	Benzoate dioxygenase (complex)	[c] : bz + (2) h + nadh + o2 --> bencisdiol + nad	class 3	Aromatic compound catabolism ;	unassigned	PA2517+PA2516+PA2518	XylY+XylZ+XylX	EC-1.14.12.10		ID'd by EC# in annotation, listed in annotation as 'toluate 1,2-dioxygenase', but the EC# links to benzoate dioxygenase. Possible alternate substrates?
	156	BENZ	benzoylformate decarboxylase	[c] : benz <==> bzal + co2	class 2	Aromatic compound catabolism ;	unassigned	PA4901	MdlC			ID'd by EC# in annotation and KEGG
	157	BLACT	beta-lactamase	[c] : h2o + pencil <==> h + pencilca	class 2	Adaptation, Protection ;	energy metabolism	PA4110	AmpC	EC-3.5.2.6		ID'd by EC# in annotation and KEGG, one of many possible rxns
114	158	BPNT	3',5'-bisphosphate nucleotidase	[c] : h2o + pap --> amp + pi	class 3	Cysteine Metabolism	sulfur metabolism	PA5175	CysQ	EC-3.1.3.7		putative, PA5175 identified by strong homology (E = 10^-113) with Pseudomonas mendocina ymp 3'(2'),5'-biphosphate nucleotidase. Modeling evidence for this reaction.
	159	BTDD-RR	(R,R)-butanediol dehydrogenase	[c] : btd-RR + nad <==> actn-R + h + nadh	class 2	Carbon compound catabolism ;	unassigned	PA4153	Tdh_h	EC-1.1.1.4		ID'd by EC# in annotation.
	160	BTDt6-RR	Butanediol transport in/out via proton symport	btd-RR[e] + h[e] <==> btd-RR[c] + h[c]	class 4	Transport, Extracellular	transport					added from modeling evidence since butanediol needed to be added to the cell
115	161	BTMAT1	Butyryl-[acyl-carrier protein]:malonyl-CoA C-acyltransferase	[c] : 2beACP + h + nadh --> butACP + nad	class 1	Fatty acid biosynthesis (path 1) ;	lipid synthesis	PA1806	FabI	EC-1.3.1.10	44,45	refs along with annotations. List all as isozymes.
	162	BTNC	Biotin carboxylase	[c] : atp + btn_cbxl + hco3 --> adp + btn_co2 + h + pi	class 2	Biotin Biosynthesis	vitamin and cofactor synthesis	PA4848	AccC	EC-6.3.4.14		reaction charge imbalanced, pseudocyc and expasy.
	163	BTNL1	Biotin:CoA ligase (AMP-forming)	[c] : atp + btn + h --> btamp + ppi	class 3	Biosynthesis of cofactors, prosthetic groups and carriers ;	vitamin and cofactor synthesis	PA4280	BirA	EC-6.3.4.15		ID'd by EC# in annotation and KEGG, other rxns also assoc with this ec#
	164	BTSr	biotin synthase	[c] : dtbt + (2) s <==> btn + h + h2s	class 3	Biotin Biosynthesis	vitamin and cofactor synthesis	PA0500	BioB	EC-2.8.1.6		uses sulfur in simpheny, is this true for p. aerug?
	165	BUTSabc	butanesulfonate transport via ABC system	atp[c] + buts[e] + h2o[c] --> adp[c] + buts[c] + h[c] + pi[c]	class 3	Transport, Extracellular	transport	PA2307+PA2308, PA3442+PA3443, PA2294+PA2295	NtrCD_hh+NtrB_hh, SsuB_1+SsuC_1, NtrCD_h+NtrB_h			from annotation and TC database and KEGG
	166	C4HLA	C4-homoserine lactone acylase	[c] : h2o + nb-hsl --> but + h + hsl	class 1	Quorum sensing, AHL	virulence factor synthesis	PA2385	PvdQ		29	stoichiometry is a guess, not sure if this acts on c4-hsl or 3-oxo-c12-hsl or both
116	167	CAT	catalase	[c] : (2) h2o2 --> (2) h2o + o2	class 1	Tryptophan metabolism ; Methane metabolism ;	energy metabolism	PA4613, PA2147, PA4236	KatB, KatE, KatA	EC-1.11.1.6		ID'd by EC# in annotation.
117	168	CATA	Catechol 1,2-dioxygenase	[c] : catechol + o2 --> muc	class 2	Aromatic compound catabolism ;	unassigned	PA2507	CatA	EC-1.13.11.1		ID'd by EC# in annotation. Stoichiometry from simpheny
118	169	CATB	Muconate cycloisomerase	[c] : 25d5o2a <==> h + muc	class 2	Aromatic compound catabolism ;	amino acid catabolism	PA2509	CatB	EC-5.5.1.1		ID'd by EC# in annotation and KEGG
119	170	CATC	Muconolactone delta-isomerase	[c] : 25d5o2a <==> 5odhf2a	class 2	Aromatic compound catabolism ;	amino acid catabolism	PA2508	CatC	EC-5.3.3.4		ID'd by EC# in annotation and KEGG
	171	CBIAT	Cobinamide adenyltransferase	[c] : atp + cbi + h2o <==> adcoba + pi + ppi	class 2	Porphyrin and chlorophyll metabolism ; Cobalamin biosynthesis ;	vitamin and cofactor synthesis	PA1272	CobO	EC-2.5.1.17		ID'd by EC# in annotation.
120	172	CBMK2	Carbamate kinase	[c] : atp + co2 + nh4 <==> adp + cbp + (2) h	class 1	Arginine, Putriscine, and Spermidine Metabolism	sulfur metabolism	PA5173	ArcC	EC-2.7.2.2
121	173	CBMLPTAH	N-carbamoylputrescine amidohydrolase	[c] : cbmps + h + h2o --> co2 + nh3 + ptrc	class 1	Arginine and proline metabolism ;	amino acid catabolism	PA0293	AguB		22	ref and annotation
122	174	CBPS	carbamoyl-phosphate synthase (glutamine-hydrolysing)	[c] : (2) atp + gln-L + h2o + hco3 --> (2) adp + cbp + glu-L + (2) h + pi	class 1	Arginine, Putriscine, and Spermidine Metabolism	amino acid synthesis	PA4758+PA4756	CarA+CarB	EC-6.3.5.5		subunits from names of proteins.
	175	CD2t	cadmium transport out via antiport	cd2[c] + h[e] --> cd2[e] + h[c]	class 2	Transport, Extracellular	transport	PA2522+PA2520+PA2521	CzcC+CzcA+CzcB		12	from annotation and rxn from TC database, Perron et al. shows that CzcA also works with B and C
123	176	CDGPTr_PA	CDPdiacylglycerol:sn-glycerol-3-phosphate 3-phosphatidyltransferase reversible	[c] : cdpdag_PA + glyc3p <==> cmp + h + pglyp_PA	class 2	Phospholipid Biosynthesis	lipid synthesis	PA2541, PA2584	PgsA	EC-2.7.8.5
124	177	CDPDSPr_PA	CDPdiacylglycerol-serine O-phosphatidyltransferase reversible	[c] : cdpdag_PA + ser-L <==> cmp + h + ps_PA	class 2	Membrane Lipid Metabolism	lipid synthesis	PA4693	PssA	EC-2.7.8.8
	178	CDPMEK	4-(cytidine 5'-diphospho)-2-C-methyl-D-erythritol kinase	[c] : 4c2me + atp --> 2p4c2me + adp + h	class 2	Terpenoid biosynthesis ;	unassigned	PA4669	IspE			ID'd by EC# in annotation
	179	CHLabc	choline transport via ABC system	atp[c] + chol[e] + h2o[c] --> adp[c] + chol[c] + h[c] + pi[c]	class 3	Transport, Extracellular	transport	(PA3889+(PA3888, PA3890)+PA3891), (PA5378+PA5376+PA5377)	ProX_h+ProV_h+ProW_h, ProZ_h+ProW_h2+ProV_h2+ProX_h2			from annotation and TC database and KEGG
	180	CHLt2	choline transport in via proton symport	chol[e] + h[e] --> chol[c] + h[c]	class 3	Transport, Extracellular	transport	PA5375, PA3933, PA5291	BetT1, BetT3, BetT2			from annotation and KEGG and TCDB
	181	CHOLD2	choline dehydrogenase (FAD-dependent)	[c] : chol + fad --> betald + fadh2	class 4	Glycine, serine and threonine metabolism ;	unassigned	PA0364, PA3710, PA2124, PA5372, PA4100	BetA_h3, BetA_h, BetA_h2, BetA, BetA_h4	EC-1.1.99.1		ID'd by EC# in annotation. Not sure of h+ acceptor (assumed fad here). All genes except betA are putative
125	182	CHORM	chorismate mutase	[c] : chor --> pphn	class 2	Aromatic Amino Acids	amino acid synthesis	PA3166	PheA	EC-5.4.99.5		change PA3167 gene to pheA_h
126	183	CHORS	chorismate synthase	[c] : 3psme --> chor + pi	class 2	Aromatic Amino Acids	amino acid synthesis	PA1681	AroC	EC-4.2.3.5
127	184	CHRPL	chorismate pyruvate lyase	[c] : chor --> 4hbz + pyr	class 4	Quinone Biosynthesis, Ubiquinone	vitamin and cofactor synthesis	PA5357	UbiC
128	185	CITt10	citrate transport in via Mg complex	cit[e] + h[e] + mg2[e] <==> cit[c] + h[c] + mg2[c]	class 3	Transport, Extracellular	transport	PA5468	CitM_h			from annotation and KEGG and TCDB
129	186	CITt6	citrate transport in/out via proton symport	cit[e] + h[e] <==> cit[c] + h[c]	class 2	Transport, Extracellular	transport	PA5476	CitA	TC-2.A.1.6		in proton symporter family, from annotation.
130	187	CLPNS_PA	cardiolipin synthetase	[c] : cdpdag_PA + pg_PA --> cdlp_PA + cmp + (2) h	class 3	Phospholipid Biosynthesis	lipid synthesis	PA5394, PA2155	YbhO
131	188	CLPNS2_PA	cardiolipin synthase reversible	[c] : (2) pg_PA <==> cdlp_PA + glyc	class 2	Membrane Lipid Metabolism	lipid synthesis	PA5394	Cls
132	189	CO2t	CO2 transport out via diffusion	co2[e] <==> co2[c]	class 4	Transport, Extracellular	transport
	190	COBALTt	cobalt transport out via antiport	cobalt2[c] + h[e] --> cobalt2[e] + h[c]	class 2	Transport, Extracellular	transport	PA2522+PA2520+PA2521	CzcC+CzcA+CzcB		12	from annotation and rxn from TC database, Perron et al. shows that CzcA also works with B and C
	191	COBALTt5	cobalt transport in/out via permease (no H+)	cobalt2[c] <==> cobalt2[e]	class 2	Transport, Extracellular	transport	PA5268, PA0913	CorA, MgtE	TC-1.A.35		from annotation and rxn from TC database
	192	COBALTt5i	cobalt transport in/out via permease (no H+)	cobalt2[e] --> cobalt2[c]	class 3	Transport, Extracellular	transport	PA0913	MgtE	TC-1.A.35		from annotation and KEGG and TC database
133	193	CPPPGO	coproporphyrinogen oxidase	[c] : cpppg3 + (2) h + o2 --> (2) co2 + (2) h2o + pppg9	class 2	Tetrapyrrole Biosynthesis	vitamin and cofactor synthesis	PA0024	HemF	EC-1.3.3.3
134	194	CPPPGOAN	Oxygen Independent coproporphyrinogen-III oxidase	[c] : (2) amet + cpppg3 + (2) fdxo-4:2 + (2) nadph --> (2) co2 + (2) dad-5 + (2) fdxr-4:2 + (2) h + (2) met-L + (2) nadp + pppg9	class 1	Biosynthesis of cofactors, prosthetic groups and carriers ;	vitamin and cofactor synthesis	PA1546	HemN		76,77,78	necessary for anaerobic heme synthesis
	195	CRNabc	L-carnitine transport via ABC system	atp[c] + crn[e] + h2o[c] --> adp[c] + crn[c] + h[c] + pi[c]	class 3	Transport, Extracellular	transport	(PA3889+(PA3888, PA3890)+PA3891), (PA5378+PA5376+PA5377)	ProX_h+ProV_h+ProW_h, ProZ_h+ProW_h2+ProV_h2+ProX_h2			from annotation and KEGG and TCDB
135	196	CS	citrate synthase	[c] : accoa + h2o + oaa --> cit + coa + h	class 2	Citrate Cycle (TCA)	central metabolism	PA1580, PA0795	GltA, PrpC	EC-4.1.3.7	1	ID'd by EC# in annotation and KEGG
	197	CSND	Cytosine deaminase	[c] : csn + h + h2o --> nh4 + ura	class 2	Salvage Pathways	nucleotide salvage	PA0437	CodA	EC-3.5.4.1
	198	CSNt2	cytosine transport in via proton symport	csn[e] + h[e] --> csn[c] + h[c]	class 4	Transport, Extracellular	transport	PA0443, PA0438, PA5099, PA1419, PA0476, PA2073	Cytt_h			not sure of mechanism. All putative from annotation, not sure if these are truly isozymes, but they are all in the family. 2.A.40
136	199	CTPS2	CTP synthase (glutamine)	[c] : atp + gln-L + h2o + utp --> adp + ctp + glu-L + (2) h + pi	class 2	Purine and Pyrimidine Biosynthesis	nucleotide synthesis	PA3637	PyrG	EC-6.3.4.2
	200	Cut1	Copper export via ATPase	atp[c] + cu2[c] + h2o[c] --> adp[c] + cu2[e] + h[c] + pi[c]	class 3	Transport, Extracellular	transport	PA3920	YvgX	TC-3.A.3		from annotation and KEGG
	201	CVXCXPPM	carboxyphosphonoenolpyruvate phosphonomutase	[c] : 1cxvcxp + (0.5) h2 --> 3hhpp + co2	class 2	Glycerolipid metabolism ; Aminophosphonate metabolism ; Aminosugars metabolism ;	unassigned	PA0796	PrpB			ID'd by EC# in annotation
137	202	CYCPO	cytochrome-c peroxidase	[c] : (2) focytc + (2) h + h2o2 --> (2) ficytc + (2) h2o	class 2	Oxidative phosphorylation	energy metabolism	PA4587	CcpR	EC-1.11.1.5		ID'd by EC# in annotation. Probably should have different cytochrome (cyt. C551)?
	203	CYNTAH	Cyanate aminohydrolase	[c] : cynt + (3) h + hco3 --> (2) co2 + nh4	class 3	Nitrogen metabolism ;	energy metabolism	PA2052	CynS			ID'd by EC# in annotation and KEGG, may use nh3 instead of nh4
138	204	CYOO3_2	cytochrome-c oxidase	(2) focytc[c] + (4) h[c] + (0.5) o2[c] --> (2) ficytc[c] + (2) h[e] + h2o[c]	class 4	Oxidative phosphorylation	energy metabolism	PA0108+(PA1554, PA1557, PA1856, PA4133)+(PA1553, PA1556)+(PA1552, PA1555)	CollI+( CcoN, FixN, FixN2, CcoN_h)+( FixO, FixO2)+(FixP, FixP_h)	EC-1.9.3.1,	82	ID'd by EC# in annotation. Not sure of exact stoichiometry. Also, not sure of GPR logic. # of H's shuttled set to give P/O ratio in ref.
139	205	CYRUBQ8	cytochrome-c reductase (ubiquinone)	(2) ficytc[c] + ubq8h2[c] --> (2) focytc[c] + (2) h[e] + ubq8[c]	class 3	Oxidative phosphorylation	energy metabolism	PA4429+PA4431+PA4430	PetC+PetA+PetB		33,82	3 putative genes identified by homology. Reference 33 says that 4 H+'s shuttle across membrane, but set to 2H's to get proper P/O value (1.5) (ref 82)
140	206	CYSabc	L-cysteine transport via ABC system	atp[c] + cys-L[e] + h2o[c] --> adp[c] + cys-L[c] + h[c] + pi[c]	class 3	Transport, Extracellular	transport	PA0313+PA0314	YecS+FliY		26	ref gives strong physiological evidence, BLAST searches brought up these genes with good E-values (<10^-45)
141	207	CYSS	cysteine synthase	[c] : acser + h2s --> ac + cys-L	class 2	Cysteine Metabolism	sulfur metabolism	PA2709, PA2104, PA0932	CysK, Cys_h, CysM	EC-4.2.99.8		add isozyme PA2104, -- (possible cysteine synthase)
	208	CYSTabc	L-cystine transport via ABC system	atp[c] + cyst-L[e] + h2o[c] --> adp[c] + cyst-L[c] + h[c] + pi[c]	class 3	Transport, Extracellular	transport	PA0313+PA0314	YecS+FliY	TC-3.A.1.3		from annotation and TC database
142	209	CYSTGL	cystathionine g-lyase	[c] : cysth-L + h2o --> 2obut + cys-L + nh4	class 3	Methionine Metabolism	amino acid synthesis	PA0400	MetC	EC-4.4.1.1	21	ref shows this reaction. Putative link to PA0400 from annotation
143	210	CYSTLr	cystathionine b-lyase reversible	[c] : cysth-L + h2o <==> hcys-L + nh4 + pyr	class 3	Methionine Metabolism	amino acid synthesis	PA0400	MetC	EC-4.4.1.8	21	ref shows reversible form of this reaction. Putative link to PA0400 from annotation
	211	CYSTRS	Cysteinyl-tRNA synthetase	[c] : atp + cys-L + trnacys --> amp + cystrna + ppi	class 2	Cysteine metabolism ; Aminoacyl-tRNA biosynthesis ;	trna synthetases	PA1795	CysS	EC-6.1.1.16		ID'd by EC# in annotation and KEGG
144	212	CYSTS	cystathionine b-synthase	[c] : hcys-L + ser-L --> cysth-L + h2o	class 2	Cysteine metabolism ; Glycine, serine and threonine metabolism ;	amino acid synthesis	PA0399	CysK_h	EC-4.2.1.22		ID'd by EC# in annotation and KEGG
145	213	CYTBO3	cytochrome oxidase bo3 (ubiquinol-8: 2.5 protons)	(2.5) h[c] + (0.5) o2[c] + ubq8h2[c] --> (2.5) h[e] + h2o[c] + ubq8[c]	class 3	Oxidative phosphorylation	energy metabolism	PA1317+PA1320+PA1318+PA1321+PA1319	CyoA+CyoD+CyoB+CyoE+CyoC			possible confusion arising from various cytochrome reactions, used ubiquinol, but unsure of correctness and if CyoE is essential
146	214	CYTK1	cytidylate kinase (CMP)	[c] : atp + cmp <==> adp + cdp	class 3	Salvage Pathways	nucleotide synthesis	PA3163	Cmk	EC-2.7.4.14		not sure if this should be just Cdk or CdkA
	215	CYTK2	cytidylate kinase (dCMP)	[c] : atp + dcmp <==> adp + dcdp	class 2	Salvage Pathways	nucleotide salvage	PA3163	Cmk	EC-2.7.4.14
147	216	DAAD	D-Amino acid dehydrogenase	[c] : ala-D + fad + h2o --> fadh2 + nh4 + pyr	class 2	Alanine Metabolism	amino acid synthesis	PA5304	DadA	EC-1.4.99.1
148	217	DAD-5t	deoxyadenosine transport	dad-5[c] <==> dad-5[e]	class 4	Transport, Extracellular	vitamin and cofactor synthesis				76,77,78	Mechanism for degrading deoxyadenosine is unclear, but necessary since it is an output from pheme production. Reaction based on modeling evidence.
	218	DADA	Deoxyadenosine deaminase	[c] : dad-2 + h + h2o --> din + nh4	class 3	Salvage Pathways	nucleotide salvage	PA0148	Add
	219	DADK	deoxyadenylate kinase	[c] : atp + damp <==> adp + dadp	class 2	Salvage Pathways	nucleotide salvage	PA3686	Adk	EC-2.7.4.11
	220	DAGK	diacylglycerol kinase	[c] : 12dgr + atp --> 12dag3p + adp + h	class 2	Cell Envelope Biosynthesis	unassigned	PA3603	DgkA	EC-2.7.1.107
149	221	DAHPS	3-deoxy-D-arabino-heptulosonate 7-phosphate synthetase	[c] : e4p + h2o + pep --> 2dda7p + pi	class 2	Aromatic Amino Acids	amino acid synthesis	PA2943, PA1750	AroF2, AroF1	EC-4.1.2.15
150	222	DAMOX_ALA	D-amino acid oxidase	[c] : ala-D + h2o + o2 --> h2o2 + nh4 + pyr	class 4	Amino Acid Degradation	amino acid catabolism	PA0534, PA5145, PA3456, PA4548, PA1565, PA3424, PA1567, PA1267, PA2195, PA3863, PA2776, PA1918, PA1028, PA1489, PA5309	ThiO_h, ThiO_h11, ThiO_h9, YfiT, ThiO_h5, ThiO_h8, ThiO_h6, ThiO_h3, HcnC, ThiO_h10, OrdL, ThiO_h7, ThiO_h2, ThiO_h4, ThiO_h12	EC-1.4.3.3		ID'd by EC# in annotation. All hypothetical. More substrates are listed in expasy
151	223	DAMVALs	delta-aminovalerate synthesis	[c] : (2) h2o + pprdn --> damval	class 4	Lysine Catabolism	amino acid catabolism				12,58,59	Modeling evidence, since PAO1 grows on lysine. Not sure of stoichiometry, (2) h2o added to make compounds balance
152	224	DAPDC	diaminopimelate decarboxylase	[c] : 26dap-M + h --> co2 + lys-L	class 1	Threonine and Lysine Metabolism	amino acid synthesis	PA5277	LysA	EC-4.1.1.20
153	225	DAPE	diaminopimelate epimerase	[c] : 26dap-LL <==> 26dap-M	class 2	Threonine and Lysine Metabolism	amino acid synthesis	PA5278	DapF	EC-5.1.1.7
	226	DBTSr	dethiobiotin synthase	[c] : atp + co2 + dann <==> adp + dtbt + (3) h + pi	class 2	Biotin Biosynthesis	vitamin and cofactor synthesis	PA0504	BioD	EC-6.3.3.3
154	227	DCTPD	dCTP deaminase	[c] : dctp + h + h2o --> dutp + nh4	class 3	Salvage Pathways	nucleotide salvage	PA3480	Dcd	EC-3.5.4.13
155	228	DDMAT5	Dodecanoyl-[acyl-carrier protein]: malonyl-CoA C-acyltransferase	[c] : 2tddACP + h + nadh --> ddcaACP + nad	class 1	Fatty acid biosynthesis (path 1) ;	lipid synthesis	PA1806	FabI	EC-1.3.1.10	44,45	refs along with annotations. List all as isozymes.
156	229	DEMAT4	Decanoyl-[acyl-carrier protein]:malonyl-CoA C-acyltransferase	[c] : 2tdeACP + h + nadh --> decACP + nad	class 1	Fatty acid biosynthesis (path 1) ;	lipid synthesis	PA1806	FabI	EC-1.3.1.10	44,45	refs along with annotations. List all as isozymes.
	230	DGK1	deoxyguanylate kinase (dGMP:ATP)	[c] : atp + dgmp <==> adp + dgdp	class 2	Salvage Pathways	nucleotide salvage	PA5336	Gmk	EC-2.7.4.8
	231	DGTPH	dGTPase	[c] : dgtp + h2o --> dgsn + pppi	class 2	Salvage Pathways	nucleotide salvage	PA1124, PA3043	Dgt, Dgt_h	EC-3.1.5.1		add putative PA3043 isozyme (--)
157	232	DHAD1	dihydroxy-acid dehydratase (2,3-dihydroxy-3-methylbutanoate)	[c] : 23dhmb --> 3mob + h2o	class 2	Branched Chain Amino Acid Biosynthesis	amino acid synthesis	PA0353	IlvD	EC-4.2.1.9
158	233	DHAD3	dihydroxy-acid dehydratase (2,3-dihydroxy-3-methylpentanoate)	[c] : 23dhmp --> 2o3mpt + h2o	class 2	Branched Chain Amino Acid Biosynthesis	amino acid synthesis	PA0353	IlvD	EC-4.2.1.9
	234	DHBSr	2,3-dihydroxybenzoate adenylate synthase	[c] : 23dhb + atp + h <==> 23dhba + ppi	class 4	Enterochelin Biosynthesis	vitamin and cofactor synthesis			EC-2.7.7.58
159	235	DHDPRy	dihydrodipicolinate reductase (NADPH)	[c] : 23dhdp + h + nadph --> nadp + thdp	class 2	Threonine and Lysine Metabolism	amino acid synthesis	PA4759	DapB	EC-1.3.1.26
160	236	DHDPS	dihydrodipicolinate synthase	[c] : aspsa + pyr --> 23dhdp + h + (2) h2o	class 3	Threonine and Lysine Metabolism	amino acid synthesis	PA0223, PA1254, PA4188, PA1010	DapA_h, DapA	EC-4.2.1.52		ID'd by EC# in annotation and KEGG
161	237	DHFRi	dihydrofolate reductase (irreversible)	[c] : dhf + h + nadph --> nadp + thf	class 2	Folate Metabolism	vitamin and cofactor synthesis	PA0350	FolA	EC-1.5.1.3
162	238	DHFS	dihydrofolate synthase	[c] : atp + dhpt + glu-L --> adp + dhf + h + pi	class 2	Folate Metabolism	vitamin and cofactor synthesis	PA3111	FolC	EC-6.3.2.12
163	239	DHGLCNKi	Dehydrogluconokinase	[c] : 2dhglcn + atp --> 6p2dglcn + adp + h	class 3	Carbon compound catabolism ;	central metabolism	PA2261	KguK	EC-2.7.1.13	34	Made irreversible due to modeling evidence, to prevent free ATP.
164	240	DHHAs	phenazine-1-carboxylic acid synthesis, step 2	[c] : a4dic + h2o --> dhha + h + pyr	class 1	Phenazine biosynthesis ;	virulence factor synthesis	PA4213, PA1902	PhzD1, PhzD2		55,56	EC#/mechanism from annotation
165	241	DHNPA	dihydroneopterin aldolase	[c] : dhnpt --> 2ahhmp + gcald	class 2	Folate Metabolism	vitamin and cofactor synthesis	PA0582	FolB	EC-4.1.2.25
166	242	DHORD2	dihydoorotic acid dehydrogenase (quinone8)	[c] : dhor-S + ubq8 --> orot + ubq8h2	class 2	Purine and Pyrimidine Biosynthesis	nucleotide synthesis	PA3050	PyrD	EC-1.3.3.1
167	243	DHORTS	dihydroorotase	[c] : dhor-S + h2o <==> cbasp + h	class 2	Purine and Pyrimidine Biosynthesis	nucleotide synthesis	PA3527	PyrC	EC-3.5.2.3		ID'd by EC# in annotation and KEGG
168	244	DHPPDA2	diaminohydroxyphosphoribosylaminopyrimidine deaminase	[c] : 25dhpp + h + h2o --> 5apru + nh4	class 2	Riboflavin Metabolism	vitamin and cofactor synthesis	PA4056	RibD	EC-3.5.4.26
169	245	DHPS3	dihydropteroate synthase	[c] : 2ahhmd + 4abz --> dhpt + ppi	class 2	Folate Metabolism	vitamin and cofactor synthesis	PA4750	FolP	EC-2.5.1.15
170	246	DHQD1	3-dehydroquinate dehydratase	[c] : 3dhq <==> 3dhsk + h2o	class 2	Aromatic Amino Acids	amino acid synthesis	PA0245, PA4846	AroQ2, AroQ1	EC-4.2.1.10
171	247	DHQS	3-dehydroquinate synthase	[c] : 2dda7p --> 3dhq + pi	class 2	Aromatic Amino Acids	amino acid synthesis	PA5038	AroB	EC-4.2.3.4
172	248	DIAOX	Diamine oxidase	[c] : 15dap + o2 --> h + h2o2 + nh4 + pprdn	class 4	Lysine Catabolism	amino acid catabolism			EC-1.4.3.6	12,58,59	Modeling evidence, since PAO1 grows on lysine. Equation might be erroneous, it was constructed from KEGG and Expasy descriptions.
	249	DIHYP	dihydropyrimidinase	[c] : 56dura + h2o <==> cala + h	class 2	Nucleotide biosynthesis and metabolism ;	unassigned	PA0441	Dht			ID'd by EC# in annotation and KEGG
173	250	DKMD2K	1,2-dihydroxy-3-keto-5-methylthiopentene dioxygenase (2-keto-4-methylthiobutyrate)	[c] : 12d3k5m + o2 --> 2kmb + for	class 2	Methionine metabolism ;	sulfur metabolism	PA1684	MtnD_h		5	biochemical evidence for pathway. The gene name given in the paper is mtnD. 1.13.11.54 occurs when Fe(2+) binds enzyme, 1.13.11.53 occurs when Ni(2+) binds enzyme.
	251	DKMD3M	1,2-dihydroxy-3-keto-5-methylthiopentene dioxygenase (3-methylthiopropionate)	[c] : 12d3k5m + o2 --> 3mtp + co + for	class 2	Methionine metabolism ;	sulfur metabolism	PA1684	MtnD_h		5	biochemical evidence for pathway. The gene name given in the paper is mtnD. 1.13.11.54 occurs when Fe(2+) binds enzyme, 1.13.11.53 occurs when Ni(2+) binds enzyme.
	252	DMATT	dimethylallyltranstransferase	[c] : dmpp + ipdp --> grdp + ppi	class 2	Isoprenoid Biosynthesis	vitamin and cofactor synthesis	PA4043	IspA	EC-2.5.1.1
174	253	DMOCT	3-deoxy-manno-octulosonate cytidylyltransferase	[c] : ctp + kdo --> ckdo + ppi	class 2	Lipopolysaccharide biosynthesis, Lipid A	cell wall / LPS synthesis	PA2979	KdsB	EC-2.7.7.38
	254	DMQMT	3-Dimethylubiquinonol 3-methyltransferase	[c] : 2omhmbl + amet --> ahcys + h + ubq8	class 2	Quinone Biosynthesis, Ubiquinone	vitamin and cofactor synthesis	PA3171	UbiG	EC-2.1.1.64
175	255	DPCOAK	dephospho-CoA kinase	[c] : atp + dpcoa --> adp + coa + h	class 2	Coenzyme A Biosynthesis	vitamin and cofactor synthesis	PA4529	CoaE	EC-2.7.1.24
176	256	DPR	2-dehydropantoate 2-reductase	[c] : 2dhp + h + nadph --> nadp + pant-R	class 2	Coenzyme A Biosynthesis	vitamin and cofactor synthesis	PA4397	PanE	EC-1.1.1.169
177	257	DTMPK	dTMP kinase	[c] : atp + dtmp <==> adp + dtdp	class 2	Salvage Pathways	nucleotide salvage	PA2962	Tmk	EC-2.7.4.9
178	258	DUTPDP	dUTP diphosphatase	[c] : dutp + h2o --> dump + h + ppi	class 2	Salvage Pathways	nucleotide salvage	PA5321	Dut	EC-3.6.1.23
179	259	DXPS	1-deoxy-D-xylulose 5-phosphate synthase	[c] : g3p + h + pyr --> co2 + dxyl5p	class 2	Cofactor and Prosthetic Group Biosynthesis	unassigned	PA4044	Dxs			ID'd by EC# in annotation.
	260	E4PD	Erythrose 4-phosphate dehydrogenase	[c] : e4p + h2o + nad <==> 4per + (2) h + nadh	class 2	Pyridoxine Metabolism	vitamin and cofactor synthesis	PA0551	Epd
180	261	ECOAH9	2-Methylprop-2-enoyl-CoA (2-Methylbut-2-enoyl-CoA)	[c] : 2mb2coa + h2o <==> 3hmbcoa	class 3	Isoleucine Catabolism	amino acid catabolism	PA0744	PaaB1_h	EC-4.2.1.17		found locus by KEGG
	262	ECOAHt2	Enoyl-CoA hydratase	[c] : 3hacoa <==> h2o + t2ecoa	class 2	Fatty acid biosynthesis	unassigned	PA1737, PA3014	FadB, FaoA	EC-4.2.1.17		ID'd by EC# in annotation and KEGG: 'Butanoate metabolism; Fatty acid biosynthesis (path 2);Fatty acid metabolism;Lysine degradation;Propanoate metabolism;Tryptophan metabolism;Valine, leucine and isoleucine degradation;Beta-Alanine metabolism, part of conserved FoaAB gene cluster', this reaction is not balanced becuse acyl chain length is not specified, general reaction that needs to be further …
181	263	EDA	2-dehydro-3-deoxy-phosphogluconate aldolase	[c] : 2ddg6p --> g3p + pyr	class 2	Pentose Phosphate Cycle	central metabolism	PA3181, PA3131	Eda, EdaB	EC-4.1.2.14	32, 34	refs both agree there should be a direct pathway from 2ddg6p to g3p
182	264	ENO	enolase	[c] : 2pg <==> h2o + pep	class 2	Glycolysis/Gluconeogenesis	central metabolism	PA3635	Eno	EC-4.2.1.11	2
183	265	ENPHE1	enolase-phosphatase E-1	[c] : dkmpp + h2o --> 12d3k5m + (2) h + pi	class 2	Methionine metabolism ;	sulfur metabolism	PA1685	MasA		5	biochemical evidence for pathway. The gene name given in the paper is mtnC
	266	ENTCS	enterochelin synthase	[c] : (3) 23dhba + (3) seramp --> (6) amp + enter + (9) h	class 1	Enterochelin Biosynthesis	vitamin and cofactor synthesis	PA1165	PcpS
	267	ETHAAL	ethanolamine ammonia-lyase	[c] : etha --> acald + nh4	class 3	Cell Envelope Biosynthesis	lipid synthesis	PA4025+PA4024	EutC+EutB	EC-4.3.1.7		ID'd by EC# in annotation and KEGG, not 100% sure if they are subunits, PA4025 in KEGG
	268	ETHSabc	ethanesulfonate transport via ABC system	atp[c] + eths[e] + h2o[c] --> adp[c] + eths[c] + h[c] + pi[c]	class 3	Transport, Extracellular	transport	PA3442+PA3443, PA2307+PA2308, PA2294+PA2295	SsuB_1+SsuC_1, NtrCD_hh+NtrB_hh, NtrCD_h+NtrB_h			from annotation and TC database and KEGG
184	269	ETOHt1	ethanol transport in/out via diffusion	etoh[e] <==> etoh[c]	class 4	Transport, Extracellular	transport					physiological evidence for ethanol transport
	270	F1PK	fructose-1-phosphate kinase	[c] : atp + f1p --> adp + fdp + h	class 2	Alternate Carbon Metabolism	central metabolism	PA3561	FruK	EC-2.7.1.56
	271	FACOAL140(n)t	fatty-acid--CoA ligase (n-C14:0) transport	atp[c] + coa[c] + myrt[e] <==> amp[c] + ppi[c] + tdcoa[c]	class 2	Fatty acid metabolism ;	unassigned	(PA3299, PA3300)+(PA4589, PA1288)	(FadD1, FadD2)+(FadL_1, FadL_2)	EC-6.2.1.3,	24	ref and annotation. fadL moves fatty acid into periplasm and protonates it, fadD moves protonated fatty acid into the cytosol and adds CoA group, hydrolizing ATP to AMP + Ppi. This reaction has wide specificity, taking many saturated, unsaturated, and polyunsaturated long chain fatty acids.
	272	FACOAL160t	fatty-acid--CoA ligase (hexadecanoate) transport	atp[c] + coa[c] + hdca[e] <==> amp[c] + pmtcoa[c] + ppi[c]	class 2	Fatty acid metabolism ;	unassigned	(PA3299, PA3300)+(PA4589, PA1288)	(FadD1, FadD2)+(FadL_1, FadL_2)	EC-6.2.1.3,	24	ref and annotation. fadL moves fatty acid into periplasm and protonates it, fadD moves protonated fatty acid into the cytosol and adds CoA group, hydrolizing ATP to AMP + Ppi. This reaction has wide specificity, taking many saturated, unsaturated, and polyunsaturated long chain fatty acids.
185	273	FAO4	fatty acid oxidation (Butanoyl-CoA )	[c] : btcoa + fad + h2o + nad --> aacoa + fadh2 + h + nadh	class 4	Lysine Catabolism	amino acid catabolism				12,58,59	Modeling evidence, since PAO1 grows on lysine.
186	274	FBA	fructose-bisphosphate aldolase	[c] : fdp <==> dhap + g3p	class 2	Glycolysis/Gluconeogenesis	central metabolism	PA0555	Fba	EC-4.1.2.13	32
187	275	FBP	fructose-bisphosphatase	[c] : fdp + h2o --> f6p + pi	class 2	Glycolysis/Gluconeogenesis	central metabolism	PA5110	Fbp	EC-3.1.3.11	32
	276	FCLPA	L-fuculose 1-phosphate aldolase	[c] : fc1p <==> dhap + lald-L	class 3	Alternate Carbon Metabolism	ethanol / pyruvate metabolism	PA1683	FucA_h	EC-4.1.2.17		ID'd by EC# in annotation and KEGG
188	277	FCLT	Heme B synthesis reaction	[c] : fe2 + ppp9 --> h + pheme	class 2	Tetrapyrrole Biosynthesis	vitamin and cofactor synthesis	PA4655	HemH	EC-4.99.1.1
189	278	FDH	formate dehydrogenase	[c] : for + nad --> co2 + nadh	class 2	Methane metabolism ; Glyoxylate and dicarboxylate metabolism ;	amino acid catabolism	PA4810+PA4811+PA4812	FdnI+FdnH+FdnG	EC-1.2.1.2		ID'd by EC# in annotation
190	279	FDH2	formate dehydrogenase (quinone-8: 2 protons)	for[c] + (3) h[c] + ubq8[c] --> co2[c] + (2) h[e] + ubq8h2[c]	class 3	Oxidative phosphorylation	amino acid catabolism	PA4810+PA4811+PA4812	FdnI+FdnH+FdnG	EC-1.2.2.1,		need to check GPR association.
191	280	FE2abc	iron (II) transport via ABC system	atp[c] + fe2[e] + h2o[c] --> adp[c] + fe2[c] + h[c] + pi[c]	class 3	Transport, Extracellular	transport	(PA4687, PA5217)+(PA4688, PA5216)+PA3538	(HitA, AfuA_h)+(HitB, ThiP_h)+PotA_h			from KEGG pathway and annotation
	281	FEDCabc	iron (III) dicitrate transport via ABC system	atp[c] + (2) cit[e] + fe3[e] + h2o[c] --> adp[c] + (2) cit[c] + fe3[c] + h[c] + pi[c]	class 2	Transport, Extracellular	transport	PA3901	FecA			from annotation and rxn from TC database
	282	FEETERabc	Ferroxamine transport via ABC system	atp[c] + feenter[e] + h2o[c] --> adp[c] + feenter[c] + h[c] + pi[c]	class 2	Transport, Extracellular	transport	PA4156+PA4159+PA4158+PA4161+PA4160	TonB+FepB+FepC+FepG+FepD	TC-3.A.1.14		from KEGG pathway and annotation
	283	FERRICHabc	ferrichrome transport via ABC system	atp[c] + ferrich[e] + h2o[c] --> adp[c] + ferrich[c] + h[c] + pi[c]	class 3	Transport, Extracellular	transport	PA2912	FepC_h
192	284	FGLU	formimidoylglutamase	[c] : forglu + h2o --> frmd + glu-L	class 3	Energy metabolism	amino acid catabolism	PA5091, PA3175	HutG_h, HutG	EC-3.5.3.8		ID'd by EC# in annotation and KEGG, PA5091 from KEGG
193	285	FKYNH	N-Formyl-L-kynurenine amidohydrolase	[c] : Lfmkynr + h2o --> for + h + kynr-L	class 1	Quorum sensing, PQS	virulence factor synthesis	PA2081	KynB	EC-3.5.1.9	27	biochemical evidence
	286	FMETabc	N-formyl-L-methionine transport via ABC system	atp[c] + fmet[e] + h2o[c] --> adp[c] + fmet[c] + h[c] + pi[c]	class 3	Transport, Extracellular	unassigned	PA5504	YaeE_h			from annotation and KEGG and TCDB
	287	FMETDF	formylmethionine deformylase	[c] : fmet + h2o --> for + met-L	class 3	Translation, post-translational modification, degradation ;	unassigned	PA1122	Fms	EC-3.5.1.31		ID'd by EC# in annotation.
194	288	FMNAT	FMN adenylyltransferase	[c] : atp + fmn + h --> fad + ppi	class 2	Riboflavin Metabolism	vitamin and cofactor synthesis	PA4561	RibF	EC-2.7.7.2
195	289	FNOR	ferredoxin-NADP reductase	[c] : fdxr-4:2 + h + nadp <==> fdxo-4:2 + nadph	class 2	Porphyrin and chlorophyll metabolism ;	unassigned	PA3397	Fpr	EC-1.18.1.2		ID'd by EC# in annotation
196	290	FORAMD	formamidase	[c] : frmd + h2o --> for + nh4	class 1	Carbon compound catabolism ;	amino acid catabolism	PA3366	AmiE	EC-3.5.1.49		aliphatic amidase. necessary for growth on histidine. BLAST showed strong homology between this PA3366 and many cyanide hydratases, as well. Other monocarboxylic amides can act as substrates
	291	FORMD	formimidoylglutamate deiminase	[c] : forglu + h2o <==> Nforglu + h + nh3	class 4	Energy metabolism	amino acid catabolism	PA5106	HutF			ID'd by EC# in annotation
	292	FRUK	fructokinase	[c] : atp + fru --> adp + f6p + h	class 2	Fructose and mannose metabolism ;	central metabolism	PA2344	MtlZ	EC-2.7.1.4		ID'd by EC# in annotation
	293	FRUpts	D-fructose transport via PEP:Pyr PTS	fru[e] + pep[c] --> f1p[c] + pyr[c]	class 2	Transport, Extracellular	transport	PA3560+PA3562	FruA+FruB			from KEGG pathway and annotation. "phosphotransferase system, fructose-specific"
197	294	FTHFD	formyltetrahydrofolate deformylase	[c] : 10fthf + h2o --> for + h + thf	class 2	One Carbon Metabolism	amino acid catabolism	PA5420, PA4314	PurU2, PurU1	EC-3.5.1.10
198	295	FUCNAcPPUNDs	Fuc2NAc-PP-undecap synthesis	[c] : uacfuc + udcpp --> udcppf + ump	class 2	Lipopolysaccharide biosynthesis, B-band O-antigen	cell wall / LPS synthesis	PA3145	WbpL		9,19	This whole pathway should be looked over.
199	296	FUM	fumarase	[c] : fum + h2o <==> mal-L	class 3	Citrate Cycle (TCA)	central metabolism	PA0854, PA4333, PA4470	FumC2, FumProbable, FumC1	EC-4.2.1.2	1
200	297	FUMACA	fumarylacetoacetase	[c] : 4fumacac + h2o --> acac + fum + h	class 2	Aromatic compound catabolism ;	amino acid catabolism	PA2008	FahA	EC-3.7.1.2		ID'd by EC# in annotation and KEGG
	298	FUMt4	fumarate transport in via proton symport (3 h+)	fum[e] + (3) h[e] --> fum[c] + (3) h[c]	class 3	Transport, Extracellular	transport	( PA5168, PA0885)+(PA0884, PA5167)+( PA5169, PA0886)+(PA1183, PA0119)	(DctQ, DctQ_h)+(DctP, DctP_h)+(DctM, DctM_h)+(DctA, DctA_h)	TC-2.A.56		from annotation and TC database
	299	FUMt6	fumarate transport in/out via proton symport	fum[e] + h[e] <==> fum[c] + h[c]	class 2	Transport, Extracellular	transport	PA1183, PA0119	DctA, DctA_h	TC-2.A.56		from annotation and rxn from TC database, can't find the rxns/cpds for succinamide, iticonate, believe that iticonate should be itaconate, mesaconate not in simpheny, substrate (dicarboxylate) (out) + nM+ [M+ = H+ or Na+] (out) →substrate (in) + nM+ (in). C4-dicarboxylate transporter (substrates: fumarate, D- and L-malate, succinate, succinamide, orotate, iticonate, mesaconate)
201	300	G1Dy2	glucose 1-dehydrogenase (NADP) extracellular	glc-D[e] + nadp[c] --> g15lac[e] + h[c] + nadph[c]	class 3	Pentose Phosphate Cycle	transport	PA2290	Gcd	EC-1.1.1.119,		not in master rxn file, might use ubiquinone instead of nadp.
202	301	G1PACT	glucosamine-1-phosphate N-acetyltransferase	[c] : accoa + gam1p --> acgam1p + coa + h	class 2	Cell Envelope Biosynthesis	cell wall / LPS synthesis	PA5552	GlmU	EC-2.3.1.157
203	302	G1PTMT	glucose-1-phosphate thymidylyltransferase	[c] : dttp + g1p + h --> dtdpglc + ppi	class 2	Cell Envelope Biosynthesis- O-antigen	cell wall / LPS synthesis	PA5163	RmlA	EC-2.7.7.24		o-antigen synthesis, from pseudocyc
204	303	G1SATi	glutamate-1-semialdehyde aminotransferase	[c] : glu1sa --> 5aop	class 1	Tetrapyrrole Biosynthesis	vitamin and cofactor synthesis	PA5523, PA4088, PA3977	HemL_h, HemL	EC-5.4.3.8		add PA4088 or PA5523 (hemL_h or hemL_h2) as isozymes
205	304	G3PD2	glycerol-3-phosphate dehydrogenase (NADP)	[c] : glyc3p + nadp <==> dhap + h + nadph	class 2	Alternate Carbon Metabolism	lipid synthesis	PA1614	GpsA	EC-1.1.1.94
206	305	G3PD5	glycerol-3-phosphate dehydrogenase (ubiquinone-8)	[c] : glyc3p + ubq8 --> dhap + ubq8h2	class 1	Oxidative phosphorylation	lipid synthesis	PA3025, PA3584	GlpD2, GlpD	EC-1.1.99.5
207	306	G5SADs	L-glutamate 5-semialdehyde dehydratase (spontaneous)	[c] : glu5sa <==> 1pyr5c + h + h2o	class 3	Proline Biosynthesis	amino acid synthesis					spontaneous. Required for proline synthesis.
208	307	G5SD	glutamate-5-semialdehyde dehydrogenase	[c] : glu5p + h + nadph --> glu5sa + nadp + pi	class 2	Proline Biosynthesis	amino acid synthesis	PA4007	ProA	EC-1.2.1.41
209	308	G6PDHy	glucose 6-phosphate dehydrogenase	[c] : g6p + nadp <==> 6pgl + h + nadph	class 3	Pentose Phosphate Cycle	central metabolism	PA5439, PA3183	Zwf_p, Zwf	EC-1.1.1.49	34
210	309	G6PI	Glucose-6-phosphate isomerase	[c] : g6p <==> g6p-B	class 2	Glycolysis/Gluconeogenesis	central metabolism	PA4732	Pgi	EC-5.3.1.9
	310	G6PI2	Glucose-6-phosphate isomerase	[c] : g6p-B <==> f6p-B	class 2	Glycolysis/Gluconeogenesis	central metabolism	PA4732	Pgi	EC-5.3.1.9
211	311	GALU	UTP-glucose-1-phosphate uridylyltransferase	[c] : g1p + h + utp <==> ppi + udpg	class 2	Alternate Carbon Metabolism	unassigned	PA2023	GalU	EC-2.7.7.9
	312	GALUi	UTP-glucose-1-phosphate uridylyltransferase (irreversible)	[c] : g1p + h + utp --> ppi + udpg	class 2	Cell Envelope Biosynthesis	unassigned	PA2023	GalU	EC-2.7.7.9		Gene association from pseudomonas.com annotation
212	313	GAPD	glyceraldehyde-3-phosphate dehydrogenase (NAD)	[c] : g3p + nad + pi <==> 13dpg + h + nadh	class 1	Glycolysis/Gluconeogenesis	central metabolism	PA3195	GapA	EC-1.2.1.12		remove PA2323 and PA3001 from this reaction
213	314	GAPDy1	glyceraldehyde-3-phosphate dehydrogenase (NADP)	[c] : g3p + h2o + nadp --> 3pg + (2) h + nadph	class 3	Glycolysis / Gluconeogenesis ;	central metabolism	PA3001, PA2323	GapA_p2, GapN	EC-1.2.1.9		ID'd by EC# in annotation
214	315	GARFTi	phosphoribosylglycinamide formyltransferase, irreversible	[c] : 10fthf + gar --> fgam + h + thf	class 2	Purine and Pyrimidine Biosynthesis	nucleotide synthesis	PA3751, PA0944	PurT, PurN	EC-2.1.2.2		add isozyme PA3751, purT
215	316	GART	Phosphoribosylglycinamide formyltransferase 2	[c] : atp + for + gar --> adp + fgam + h + pi	class 2	Purine and Pyrimidine Biosynthesis	nucleotide synthesis	PA3751	PurT	EC-Undetermined
	317	GBBTNabc	gamma-butyrobetaine transport in via ABC system	atp[c] + gbbtn[e] + h2o[c] --> adp[c] + gbbtn[c] + h[c] + pi[c]	class 3	Transport, Extracellular	transport	(PA3889+(PA3888, PA3890)+PA3891), (PA5378+PA5376+PA5377)	ProX_h+ProV_h+ProW_h, ProZ_h+ProW_h2+ProV_h2+ProX_h2			from annotation and KEGG and TCDB
216	318	GCALDt	Glycoaldehydye reversible transport	gcald[e] <==> gcald[c]	class 4	Transport, Extracellular	vitamin and cofactor synthesis					added because of modeling evidence. Perhaps unnecessary if glycolaldehyde can be further broken down in cell
	319	GDPDP3PH	guanosine-3',5'-bis(diphosphate) 3'-pyrophosphohydrolase	[c] : gdpdp + h2o --> gdp + ppi	class 2	Purine metabolism ;	nucleotide synthesis	PA5338	SpoT			ID'd by EC# in annotation
217	320	GDPMD	GDPmannose 4,6-dehydratase	[c] : gdpman --> gdpddm + h2o	class 1	Cell Envelope Biosynthesis- O-antigen	cell wall / LPS synthesis	PA5453	Gmd	EC-4.2.1.47	9	used expasy
218	321	GDPMR	GDP-4-dehydro-6-deoxy-D-mannose reductase	[c] : gdpdr + nadp <==> gdpddm + (3) h + nadph	class 1	Cell Envelope Biosynthesis- O-antigen	cell wall / LPS synthesis	PA5454	Rmd	EC-1.1.1.187	9	used expasy
219	322	GF6PTA	glutamine-fructose-6-phosphate transaminase	[c] : f6p + gln-L --> gam6p + glu-L	class 2	Cell Envelope Biosynthesis	cell wall / LPS synthesis	PA5549	GlmS	EC-2.6.1.16
220	323	GHMT	glycine hydroxymethyltransferase	[c] : ser-L + thf <==> gly + h2o + mlthf	class 2	Serine & Glycine Biosynthesis	amino acid catabolism	PA5415, PA2444, PA4602	GlyA1, GlyA2, GlyA3	EC-2.1.2.1		reversible form necessary for glycine growth (BIOLOG data)
221	324	GK1	guanylate kinase (GMP:ATP)	[c] : atp + gmp <==> adp + gdp	class 2	Salvage Pathways	nucleotide synthesis	PA5336	Gmk	EC-2.7.4.8
222	325	GLCabc	D-glucose transport via ABC system	atp[c] + glc-D[e] + h2o[c] --> adp[c] + glc-D[c] + h[c] + pi[c]	class 3	Transport, Extracellular	transport	PA3189+PA3187+PA3190+PA3188	GltF+GltK+GltB_2+GltG			from KEGG pathway and annotation
223	326	GLCLCT	Gluconolactonase	g15lac[e] + h2o[c] <==> glcn-D[e] + h[c]	class 4	Central Metabolism	transport	PA1293, PA1740	Gluc_h	EC-3.1.1.17,		low confidence. These genes are putatively linked to this reaction, though.
224	327	GLCNACPPUNDs	GlcNac-pyrophosphorylundecaprenol synthesis	[c] : uacgam + udcpp --> glcnacppund + ump	class 2	Lipopolysaccharide biosynthesis, A-band O-antigen	cell wall / LPS synthesis	PA3145	WbpL		9.41,42	detailed stoichiometry not known, surmised from references. Reactions need biochemical elucidation. Metabolite masses based on mass balances.
225	328	GLCNt2ir	D-gluconate transport via proton symport	glcn-D[e] + h[e] --> glcn-D[c] + h[c]	class 2	Transport, Extracellular	transport	PA2322	GnuT		10	equation shown in Dos Santos et. al, putative gene from pseudomonas.com, and stoichiometry from simpheny.
226	329	GLCP	glycogen phosphorylase	[c] : glycogen + pi --> g1p	class 2	Glycolysis/Gluconeogenesis	central metabolism	PA2144	GlgP	EC-2.4.1.1
227	330	GLCS1	glycogen synthase (ADPGlc)	[c] : adpglc --> adp + glycogen + h	class 3	Glycolysis/Gluconeogenesis	central metabolism	PA2165	GlgA	EC-2.4.1.21
228	331	GLGC	glucose-1-phosphate adenylyltransferase	[c] : atp + g1p + h --> adpglc + ppi	class 3	Glycogen biosynthesis	central metabolism			EC-2.7.7.27		req'd for glycogen biosynthesis. Blasted for the ecoli version (NT02EC4565= tigr locus name), and didn't find it in system. Possibly NT03PA2256 (Pseud. locus name in simpheny), GalU gene.
	332	GLNabc	L-glutamine transport via ABC system	atp[c] + gln-L[e] + h2o[c] --> adp[c] + gln-L[c] + h[c] + pi[c]	class 3	Transport, Extracellular	transport	PA1260+PA1257+PA1256+PA1258, PA5075+PA5074+PA5076	Gln_h, GlnP_h+GlnQ_h+GlnH_h	TC-3.A.1.3		from annotation "probable L-glutamine transporter (ABC)" and TC database
229	333	GLNS_i	glutamine synthetase	[c] : atp + glu-L + nh4 --> adp + gln-L + h + pi	class 1	Glutamate and Glutamine Biosynthesis	amino acid synthesis	PA5119, PA0298, PA5508, PA0296, PA3356, PA2040, PA5522	GlnA, SpuB, GlnA_h	EC-6.3.1.2		ID'd by EC# in annotation and KEGG. Irreversible because of modeling evidence, to prevent free ATP
230	334	GLTCOAD	glutaryl-CoA dehydrogenase	[c] : fad + glutcoa + h --> butd2coa + co2 + fadh2	class 2	Tryptophan metabolism ; Lysine degradation ; Fatty acid metabolism ;	amino acid catabolism	PA0447	GcdH	EC-1.3.99.7		ID'd by EC# in annotation.
231	335	GLU5K	glutamate 5-kinase	[c] : atp + glu-L --> adp + glu5p	class 2	Proline Biosynthesis	amino acid synthesis	PA4565	ProB	EC-2.7.2.11
232	336	GLUabc	L-glutamate transport via ABC system	atp[c] + glu-L[e] + h2o[c] --> adp[c] + glu-L[c] + h[c] + pi[c]	class 3	Transport, Extracellular	transport	PA1339+PA1341+PA1342+PA1340, PA4192+PA4195+PA4194, PA1260+PA1257+PA1256+PA1258	Glt1_h, Glt2_h, Aot2_h	TC-3.A.1.3		from annotation "probable amino acid transporter (ABC)" and TC database and KEGG
	337	GLUCYSL	glutamate-cysteine ligase	[c] : atp + cys-L + glu-L --> adp + glucys + h + pi	class 2	Glutathione Biosynthesis	vitamin and cofactor synthesis	PA5203	GshA	EC-6.3.2.2
	338	GLU-Dt2	D-glutamate transport in via proton symport	glu-D[e] + h[e] --> glu-D[c] + h[c]	class 2	Glutamate metabolism ;	cell wall / LPS synthesis	PA3176	GltS			annotation and TC database. Possibly also transports alpha-methylglutamate and homocysteate
233	339	GLUDy	glutamate dehydrogenase (NADP)	[c] : glu-L + h2o + nadp <==> akg + h + nadph + nh4	class 2	Glutamate and Glutamine Biosynthesis	amino acid synthesis	PA4588	GdhA	EC-1.4.1.4
234	340	GLUK	Glucokinase	[c] : atp + glc-D --> adp + g6p-B + h	class 2	Glycolysis/Gluconeogenesis	central metabolism	PA3193	Glk	EC-2.7.1.2
235	341	GLUN	glutaminase	[c] : gln-L + h2o --> glu-L + nh4	class 4	Glutamate Metabolism	amino acid synthesis	PA1638	GlsA	EC-3.5.1.2
236	342	GLUPRT	glutamine phosphoribosyldiphosphate amidotransferase	[c] : gln-L + h2o + prpp --> glu-L + ppi + pram	class 2	Purine and Pyrimidine Biosynthesis	nucleotide synthesis	PA3108	PurF	EC-2.4.2.14
237	343	GLUR	glutamate racemase	[c] : glu-D <==> glu-L	class 2	Cell Envelope Biosynthesis	cell wall / LPS synthesis	PA4662	MurI	EC-5.1.1.3
238	344	GLUSD	glutarate-semialdehyde dehydrogenase	[c] : glusa + h2o + nad --> glutar + (2) h + nadh	class 4	Lysine Catabolism	amino acid catabolism			EC-1.2.1.20	12,58,59	Modeling evidence, since PAO1 grows on lysine. Not sure of hydrogen/charge balances. Gene not identified.
239	345	GLUSy	glutamate synthase (NADPH)	[c] : akg + gln-L + h + nadph --> (2) glu-L + nadp	class 2	Glutamate and Glutamine Biosynthesis	amino acid synthesis	PA5036+PA5035	GltB+GltD	EC-1.4.1.13
240	346	GLUt2	L-glutamate transport in via proton symport	glu-L[e] + h[e] <==> glu-L[c] + h[c]	class 2	Glutamate metabolism ;	transport	PA3176, PA5479	GltS, GltP			annotation and TC database. Possibly also transports alpha-methylglutamate and homocysteate
241	347	GLUt4i	Na+/glutamate symport	glu-L[e] + na1[e] --> glu-L[c] + na1[c]	class 2	Transport, Extracellular	transport	PA3176	GltS			annotation
	348	GLUt6	L-glutamate transport in/out via proton symporter	glu-L[e] + h[e] <==> glu-L[c] + h[c]	class 3	Transport, Extracellular	transport	PA5479	GltP	TC-2.A.23		annotation. Not sure about reversibility.
	349	GLUTARt	glutarate transport via h+ symport	glutar[e] + h[e] --> glutar[c] + h[c]	class 4	Transport, Extracellular	transport					BIOLOG data shows growth on glutarate, not sure of uptake mechanism or gene.
242	350	GLUTCOAs	glutaryl-coa synthetase	[c] : atp + coa + glutar --> adp + glutcoa + pi	class 4	Lysine Catabolism	amino acid catabolism			EC-6.2.1.6	12,58,59	Modeling evidence, since PAO1 grows on lysine. Gene not identified
243	351	GLUTRR	glutamyl-tRNA reductase	[c] : glutrna + h + nadph --> glu1sa + nadp + trnaglu	class 2	Tetrapyrrole Biosynthesis	vitamin and cofactor synthesis	PA4666	HemA			reaction in simpheny is slightly different, but looks more correct.
244	352	GLUTRS	Glutamyl-tRNA synthetase	[c] : atp + glu-L + trnaglu --> amp + glutrna + ppi	class 2	Tetrapyrrole Biosynthesis	vitamin and cofactor synthesis	PA3134, PA4724	GltX, YadB	EC-6.1.1.17		add PA4724 (yadB) as isozyme.
	353	GLXCBL	glyoxalate carboligase	[c] : (2) glx + h --> 2h3opp + co2	class 2	Glyoxylate and dicarboxylate metabolism ;	unassigned	PA1502	Gcl	EC-4.1.1.47		ID'd by EC# in annotation and KEGG
	354	GLYBabc	glycine betaine transport via ABC system	atp[c] + glyb[e] + h2o[c] --> adp[c] + glyb[c] + h[c] + pi[c]	class 3	Transport, Extracellular	transport	(PA3889+(PA3888, PA3890)+PA3891), (PA5378+PA5376+PA5377)	ProX_h+ProZ_h+ProV_h+ProW_h, ProX_h3+ProV_h3+ProW_h3, ProX_h+ProV_h+ProW_h	TC-3.A.1.12		from annotation, TC database, and KEGG pathway and annotation, putative gene names from KEGG ortholog names
	355	GLYBTM	glycine betaine transmethylase	[c] : glyb + hcys-L <==> dmgly + met-L	class 1	Choline, betaine and methionine metabolism ;	amino acid synthesis	PA3082	Gbt			ID'd by EC# in annotation.
	356	GLYC3Pt6	Glycerol-3-phosphate : phosphate antiporter	glyc3p[e] + pi[c] --> glyc3p[c] + pi[e]	class 2	Transport, Extracellular	transport	PA5235	GlpT			from annotation and rxn from TC database
	357	GLYCK	glycerate kinase	[c] : atp + glyc-R --> 3pg + adp + h	class 4	Energy metabolism	unassigned	PA1052	YhaD	EC-2.7.1.31		ID'd by tigrfam
245	358	GLYCL	Glycine Cleavage System	[c] : gly + nad + thf --> co2 + mlthf + nadh + nh4	class 3	Glycine, serine and threonine metabolism ;	amino acid catabolism	(PA2445, PA5213)+(PA2442, PA5215)+(PA1587, PA2250, PA4829)	(GcvP1, GcvP2)+(GcvT1, GcvT2)+(LpdV, Lpd3, LpdG)		29	lpdG, lpdV, and lpd3 association from expasy, not sure of these but the glycine cleavage system requires this fourth enzyme.
246	359	GLYCt5	glycerol transport in/out via diffusion reversible	glyc[c] <==> glyc[e]	class 4	Transport, Extracellular	transport					diffusion
	360	GLYD	glycerate dehydrogenase	[c] : h + hpyr + nadh <==> glyc-R + nad	class 2	Glycine, serine and threonine metabolism	unassigned	PA4626	HprA	EC-1.1.1.29		ID'd by EC# in annotation.
247	361	GLYK	glycerol kinase	[c] : atp + glyc --> adp + glyc3p + h	class 3	Alternate Carbon Metabolism	lipid synthesis	PA3582, PA3579, PA1487	GlpK, GlpK_h	EC-2.7.1.30		include hypothetical isozymes PA3579 or PA1487
248	362	GLYO1	glycine oxidase	[c] : gly + h2o + o2 --> glx + h2o2 + nh4	class 4	Thiamine metabolism	amino acid catabolism	PA4548, PA5309, PA2776, PA1267, PA1918, PA1028, PA2195, PA3424, PA5145, PA3863, PA1567, PA1489, PA0534, PA3456, PA1565	YfiT, ThiO_h12, OrdL, ThiO_h3, ThiO_h7, ThiO_h2, HcnC, ThiO_h8, ThiO_h11, ThiO_h10, ThiO_h6, ThiO_h4, ThiO_h, ThiO_h9, ThiO_h5			ID'd by EC# in annotation. All hypothetical. More substrates are listed in expasy
	363	GLYOS	glycine oxidase, sarcosine	[c] : h2o + o2 + sarcs --> glx + h2o2 + mea	class 4	Amino acid biosynthesis and metabolism ;	amino acid catabolism	PA3863, PA1489, PA5309, PA3456, PA1567, PA3424, PA1267, PA2195, PA1565, PA0534, PA1918, PA5145, PA4548, PA1028, PA2776	ThiO_h10, ThiO_h4, ThiO_h12, ThiO_h9, ThiO_h6, ThiO_h8, ThiO_h3, HcnC, ThiO_h5, ThiO_h, ThiO_h7, ThiO_h11, YfiT, ThiO_h2, OrdL			ID'd by EC# in annotation. All hypothetical. More substrates are listed in expasy
249	364	GLYt7	probable AGCS sodium/alanine/glycine symporter	gly[e] + na1[e] <==> gly[c] + na1[c]	class 3	Transport, Extracellular	transport	PA2252	AgcS_h	TC-2.A.25		annotation and TC database. Might be able to use H+ as cosubstrate instead of na+
	365	GLYTRS	Glycyl-tRNA synthetase	[c] : atp + gly + trnagly --> amp + glytrna + ppi	class 2	Glycine, serine and threonine metabolism ; Aminoacyl-tRNA biosynthesis ;	trna synthetases	PA0008, PA0009	GlyS+GlyQ	EC-6.1.1.14		ID'd by EC# in annotation and KEGG
250	366	GMHEPAT	D-glycero-D-manno-hepose 1-phosphate adenyltransferase	[c] : atp + gmh1p + h --> adphep-D,D + ppi	class 2	Lipopolysaccharide biosynthesis, core	cell wall / LPS synthesis	PA4996	HldE	2.7.7.70	13	checked in aeruginosa by BLAST
251	367	GMHEPK	D-glycero-D-manno-heptose 7-phosphate kinase	[c] : atp + gmh7p --> adp + gmh17bp + h	class 2	Lipopolysaccharide biosynthesis, core	cell wall / LPS synthesis	PA4996	HldE		13	checked in aeruginosa by BLAST
252	368	GMHEPPA	D-glycero-D-manno-heptose 1,7-bisphosphate phosphatase	[c] : gmh17bp + h2o --> gmh1p + pi	class 4	Lipopolysaccharide biosynthesis, core	cell wall / LPS synthesis	PA0006	GmhB		13	checked in aeruginosa by BLAST
253	369	GMPS2	GMP synthase (glutamine-hydrolysing)	[c] : atp + gln-L + h2o + xmp --> amp + glu-L + gmp + (2) h + ppi	class 3	Purine and Pyrimidine Biosynthesis	nucleotide synthesis	PA3769, PA1742	GuaA, GuaA_h	EC-6.3.5.2		ID'd by EC# in annotation and KEGG
254	370	GNK	gluconokinase	[c] : atp + glcn-D --> 6pgc + adp + h	class 2	Alternate Carbon Metabolism	central metabolism	PA2321	GntK, GntV	EC-2.7.1.12	34
	371	GPDDA1	Glycerophosphodiester phosphodiesterase (sn-Glycero-3-phosphocholine)	[c] : g3pc + h2o --> chol + glyc3p + h	class 2	Phospholipid degradation ; Glycerolipid metabolism ;	lipid synthesis	PA0347	GlpQ	EC-3.1.4.46		from pseudomonas.com. Note, occurs in the periplasm. Kept elementally imbalanced (by 1 H+) in order to preserve charge balance
	372	GPDDA2	Glycerophosphodiester phosphodiesterase (Glycerophosphoethanolamine)	[c] : g3pe + h2o --> etha + glyc3p + h	class 2	Phospholipid degradation ; Glycerolipid metabolism ;	lipid synthesis	PA0347	GlpQ	EC-3.1.4.46		from pseudomonas.com. Note, occurs in the periplasm.
	373	GRTT	geranyltranstransferase	[c] : grdp + ipdp --> frdp + ppi	class 2	Isoprenoid Biosynthesis	vitamin and cofactor synthesis	PA4043	IspA	EC-2.5.1.10
255	374	GSADH	L-glutamate 5-semialdehyde dehydrogenase	[c] : glu5sa + h2o + nad --> glu-L + (2) h + nadh	class 1	Amino Acid Degradation	amino acid catabolism	PA0782	PutA	EC-1.5.1.12
	375	GTHRD	glutathione-disulfide reductase	[c] : (2) gthrd + nadp <==> gthox + h + nadph	class 1	Glutathione Biosynthesis	vitamin and cofactor synthesis	PA2025	Gor	EC-1.8.1.7		direction? Might be GTHO reaction
	376	GTHS	glutathione synthase	[c] : atp + glucys + gly --> adp + gthrd + h + pi	class 2	Glutathione Biosynthesis	vitamin and cofactor synthesis	PA0407	GshB	EC-6.3.2.3
256	377	GTPCI	GTP cyclohydrolase I	[c] : gtp + h2o --> ahdt + for + h	class 2	Folate Metabolism	vitamin and cofactor synthesis	PA1674, PA3438	FolE2, FolE1	EC-3.5.4.16
257	378	GTPCII	GTP cyclohydrolase II	[c] : gtp + (3) h2o --> 25dhpp + for + (2) h + ppi	class 2	Riboflavin Metabolism	vitamin and cofactor synthesis	PA4054, PA4047	RibB, RibA	EC-3.5.4.25		ID'd by EC# in annotation and KEGG
	379	GTPDPK	GTP diphosphokinase	[c] : atp + gtp --> amp + gdptp + h	class 2	Cofactor and Prosthetic Group Biosynthesis	unassigned	PA0934	RelA	EC-2.7.6.5		ID'd by EC# in annotation
258	380	GUADB	guanidinobutyrase	[c] : 4gubut + h2o <==> 4abut + urea	class 1	Arginine and proline metabolism ;	amino acid catabolism	PA1421	GbuA			ID'd by EC# in annotation and KEGG
259	381	GUADr	guanine deaminase	[c] : gua + h2o <==> nh3 + xan	class 3	Purine metabolism ;	nucleotide synthesis	PA0134, PA1521	Gda2, Gda1	EC-3.5.4.3		ID'd by EC# in annotation and KEGG
260	382	GUAPRT	guanine phosphoribosyltransferase	[c] : gua + prpp --> gmp + ppi	class 3	Salvage Pathways	nucleotide salvage	PA4645	Hpt
	383	H2Ot5	H2O transport via diffusion	h2o[e] <==> h2o[c]	class 3	Transport, Extracellular	transport					water transport into system.
261	384	HACD8	3-hydroxyacyl-CoA dehydrogenase (2-Methylacetoacetyl-CoA)	[c] : 3hmbcoa + nad <==> 2maacoa + h + nadh	class 1	Isoleucine Catabolism	amino acid catabolism	PA1609	FabB	EC-1.1.1.35		found locus by KEGG
262	385	HBUHL1	(3R)-3-Hydroxybutanoyl-[acyl-carrier-protein] hydro-lyase	[c] : 3hbACP --> 2beACP + h2o	class 1	Fatty acid biosynthesis (path 1) ;	lipid synthesis	PA3645, PA1610	FabZ, FabA	EC-4.2.1.58	44,45	refs along with annotations. List all as isozymes.
263	386	HBUR1	(3R)-3-Hydroxybutanoyl-[acyl-carrier protein]:NADP+ oxidoreductase	[c] : actACP + h + nadph --> 3hbACP + nadp	class 2	Fatty acid biosynthesis	lipid synthesis	PA2967, PA1827, PA3106, PA4148, PA4786, PA5524, PA4162, PA3106	FabG, FabGp	EC-1.1.1.100	44,45	refs along with annotations. List all as isozymes, many are putative but PA1827 is FabG gene
	387	HBZOPT	4-hydroxybenzoate octaprenyltransferase	[c] : 4hbz + octdp --> 3ophb + ppi	class 2	Quinone Biosynthesis, Ubiquinone	vitamin and cofactor synthesis	PA5358	UbiA	EC-2.5.1.39
264	388	HCO3E	carbonate dehydratase (HCO3 equilibration reaction)	[c] : co2 + h2o <==> h + hco3	class 2	spontaneous	unassigned	PA2053	CynT	EC-4.2.1.1		spontaneous, gene association from pseudomonas.com annotation
265	389	HDDHL5	(3R)-3-Hydroxybutanoyl-[acyl-carrier-protein] hydro-lyase	[c] : 3hddACP --> 2tddACP + h2o	class 1	Fatty acyl elongation	lipid synthesis	PA1610, PA3645	FabA, FabZ	EC-4.2.1.58	44,45	refs along with annotations. List all as isozymes.
266	390	HDDR5	3R)-3-Hydroxydodecanoyl-[acyl-carrier-protein]:NADP+ oxidoreductase	[c] : 3oxddACP + h + nadph --> 3hddACP + nadp	class 2	Fatty acid biosynthesis	lipid synthesis	PA1827, PA3106, PA4148, PA4786, PA5524, PA4162, PA3106, PA2967	FabGp, FabG	EC-1.1.1.100	44,45	refs along with annotations. List all as isozymes, many are putative but PA1827 is FabG gene
267	391	HDEHL4	(3R)-3-Hydroxybutanoyl-[acyl-carrier-protein] hydro-lyase	[c] : 3hdeACP --> 2tdeACP + h2o	class 1	Fatty acid biosynthesis (path 1) ;	lipid synthesis	PA1610, PA3645	FabA, FabZ	EC-4.2.1.58	44,45	refs along with annotations. List all as isozymes.
268	392	HDER4	(3R)-3-Hydroxydecanoyl-[acyl-carrier-protein]:NADP+ oxidoreductase	[c] : 3oxdeACP + h + nadph --> 3hdeACP + nadp	class 2	Fatty acid and phospholipid metabolism ;	lipid synthesis	PA2967, PA3387, PA1827, PA3106, PA4148, PA4786, PA5524, PA4162, PA3106	FabG, RhlG, FabGp	EC-1.1.1.100	7,44,45,60,65,66,67,68,69	other rhamnolipids of C10-C18 are also made, but C10 predominates
	393	HDER4r	(3R)-3-Hydroxydecanoyl-[acyl-carrier-protein]:NADP+ oxidoreductase	[c] : 3oxdeACP + h + nadph <==> 3hdeACP + nadp	class 1	Fatty acid biosynthesis (path 1) ;	unassigned	PA1610, PA2967, PA3387, PA1827, PA3106, PA4148, PA4786, PA5524, PA4162	FabA	EC-1.1.1.100		from pseudomonas.com.
269	394	HDMAT7	Hexadecanoyl-[acyl-carrier protein]:malonyl-CoA C-acyltransferase	[c] : nad + palmACP <==> h + hdeACP + nadh	class 1	Fatty acid metabolism ;	lipid synthesis	PA1806	FabI	EC-1.3.1.10	44,45,46,47	refs 221 and 222, along with annotations. Also, physiological evidence from Ratledge et al. and Hancock et. al.
270	395	HEMAT2	Hexanoyl-[acyl-carrier protein]:malonyl-CoA C-acyltransferase	[c] : 2theACP + h + nadh --> hexACP + nad	class 1	Fatty acid biosynthesis (path 1) ;	lipid synthesis	PA1806	FabI	EC-1.3.1.10	44,45	refs along with annotations. List all as isozymes.
	396	HEMEOS	Heme O synthase	[c] : frdp + h2o + pheme --> h + hemeO + ppi	class 2	Tetrapyrrole Biosynthesis	vitamin and cofactor synthesis	PA1321	CyoE
271	397	HEX1	hexokinase (D-glucose:ATP)	[c] : atp + glc-D --> adp + g6p + h	class 2	Glycolysis/Gluconeogenesis	central metabolism	PA3193	Glk	EC-2.7.1.2
	398	HEXSabc	hexanesulfonate transport via ABC system	atp[c] + h2o[c] + hexs[e] --> adp[c] + h[c] + hexs[c] + pi[c]	class 3	Transport, Extracellular	transport	PA3442+PA3443, PA2307+PA2308, PA2294+PA2295	SsuB_1+SsuC_1, NtrCD_hh+NtrB_hh, NtrCD_h+NtrB_h			from annotation and TC database and KEGG
	399	HGBAMCOC	hydrogenobyrinic acid a,c-diamide cobaltochelatase	[c] : atp + cobalt2 + h2o + hgbam + nadh --> adp + co2dam + h + nad + pi	class 4	Cobalamin biosynthesis ;	vitamin and cofactor synthesis	PA1923, PA2944	CobN_h, CobN			ID'd by EC# in annotation and KEGG
	400	HGBAMS	Hydrogenobyrinate a,c diamide synthase	[c] : (2) atp + (2) gln-L + h2o + hgbyr --> (2) adp + (2) glu-L + h + hgbam + ppi	class 2	Cobalamin biosynthesis ;	vitamin and cofactor synthesis	PA1273	CobB			ID'd by EC# in annotation and KEGG
272	401	HGENDO	homogentisate 1,2-dioxygenase	[c] : hgentis + o2 --> 4mlacac + h	class 3	Aromatic compound catabolism ;	amino acid catabolism	PA2009	HmgA	EC-1.13.11.5		ID'd by EC# in annotation, direction?
273	402	HHDHL7	(3R)-3-Hydroxypalmitoyl-[acyl-carrier-protein] hydro-lyase	[c] : 3hpaACP --> h2o + hdeACP	class 1	Fatty acid metabolism ;	lipid synthesis	PA3645, PA1610	FabZ, FabA	EC-4.2.1.58	44,45,46,47	refs 221 and 222, along with annotations. Also, physiological evidence from Ratledge et al. and Hancock et. al.
274	403	HHDR7	(3R)-3-Hydroxypalmitoyl-[acyl-carrier-protein]:NADP+ oxidoreductase	[c] : 3oxhdACP + h + nadph --> 3hpaACP + nadp	class 1	Fatty acid metabolism ;	lipid synthesis	PA2967	FabG	EC-1.1.1.100	44,45,46,47	refs 221 and 222, along with annotations. Also, physiological evidence from Ratledge et al. and Hancock et. al.
275	404	HHQs	HHQ synthesis	[c] : 3oxdeACP + anth + h --> ACP + co2 + h2o + hhq	class 2	Quorum sensing, PQS	virulence factor synthesis	PA0997+PA0998+PA0996+PA0999	PqsB+PqsC+PqsA+PqsD		53,54	this is a lumped reaction based on current knowledge, reaction stoichiometry is not known but assuming a loss of H2O by dehydration synthesis (with the ring closing), and CO2 for stoichiometry balancing purposes
276	405	HHYHL2	(3R)-3-Hydroxybutanoyl-[acyl-carrier-protein] hydro-lyase	[c] : 3hhACP --> 2theACP + h2o	class 1	Fatty acid biosynthesis (path 1) ;	lipid synthesis	PA3645, PA1610	FabZ, FabA	EC-4.2.1.58	44,45	refs along with annotations. List all as isozymes.
277	406	HHYR2	(3R)-3-Hydroxyhexanoyl-[acyl-carrier-protein]:NADP+ oxidoreductase	[c] : 3oxhACP + h + nadph --> 3hhACP + nadp	class 2	Fatty acid biosynthesis	lipid synthesis	PA1827, PA3106, PA4148, PA4786, PA5524, PA4162, PA3106, PA2967	FabGp, FabG	EC-1.1.1.100	44,45	refs along with annotations. List all as isozymes, many are putative but PA1827 is FabG gene
	407	HIBD	3-hydroxyisobutyrate dehydrogenase	[c] : 3hmp + nad --> 2mop + h + nadh	class 2	Valine, leucine and isoleucine degradation ;	amino acid catabolism	PA0743, PA3569, PA2199	MmsB_h, MmsB, MmsB_h2	EC-1.1.1.31		ID'd by EC# in annotation. PA0743 and PA2199 are putative
278	408	HISabc	L-histidine transport via ABC system	atp[c] + h2o[c] + his-L[e] --> adp[c] + h[c] + his-L[c] + pi[c]	class 2	Transport, Extracellular	transport	(PA1260+PA1257+PA1256+PA1258), (PA2923+(PA2924, PA2925)+ PA2926)	Gln_h, HisJ+HisP+HisQ+HisM			from annotation "probable amino acid transporter (ABC)" and TC database and KEGG
279	409	HISD1r	histidase	[c] : his-L <==> nh4 + urcan	class 3	Amino acid biosynthesis and metabolism ;	amino acid catabolism	PA5098, PA5093	HutH, HutH_h	EC-4.3.1.3		ID'd by EC# in annotation and KEGG
280	410	HISTD	histidinol dehydrogenase	[c] : h2o + histd + (2) nad --> (3) h + his-L + (2) nadh	class 2	Histidine Metabolism	amino acid synthesis	PA4448	HisD	EC-1.1.1.23
281	411	HISTP	histidinol-phosphatase	[c] : h2o + hisp --> histd + pi	class 4	Regulatory functions	amino acid synthesis	PA1616, PA0006	SixA, HisB_h	EC-3.1.3.15		ID'd by EC# in annotation, blast search linked (E<10^-75) with many histidinol-phosphate phosphotate family proteins/ putative histidinol-phosphate phosphotases
	412	HISTRS	Histidyl-tRNA synthetase	[c] : atp + his-L + trnahis --> amp + histrna + ppi	class 4	tRNA Charging	trna synthetases	PA3802, PA4939	HisS, HisX	EC-6.1.1.21		ID'd by EC# in annotation and KEGG, hisX is hypothetical and putative. hisX function confidence is boosted from PA14/PAO1 analysis
	413	HKatp	H+/K+-exchanging ATPase	atp[c] + h2o[c] + k[e] --> adp[c] + h[e] + k[c] + pi[c]	class 2	Transport, Extracellular	transport	PA1634, PA1633, PA1635	KdpB, KdpA, KdpC	EC-3.6.3.10, TC-3.A.3		from KEGG pathway and annotation
282	414	HMBS	hydroxymethylbilane synthase	[c] : h2o + (4) ppbng --> hmbil + (4) nh4	class 2	Tetrapyrrole Biosynthesis	vitamin and cofactor synthesis	PA5260	HemC	EC-4.3.1.8
283	415	HMGL	hydroxymethylglutaryl-CoA lyase	[c] : hmgcoa --> acac + accoa	class 2	Acyclic isoprenoid and branched-chain amino acids catabolism ;	amino acid catabolism	PA2011	LiuE	EC-4.1.3.4		ID'd by EC# in annotation and KEGG
	416	HMPCCDO	homoprotocatechuate 2,3-dioxygenase	[c] : 34dhpha + o2 <==> 5cm2hms + (2) h	class 2	Aromatic compound catabolism ;	unassigned	PA4124	HpcB			ID'd by EC# in annotation.
284	417	HMPK1	hydroxymethylpyrimidine kinase (ATP)	[c] : 4ahmmp + atp --> 4ampm + adp + h	class 2	Thiamine Metabolism	vitamin and cofactor synthesis	PA3975	ThiD	EC-2.7.1.49
285	418	HOCHL3	((3R)-3-Hydroxybutanoyl-[acyl-carrier-protein] hydro-lyase	[c] : 3hocACP --> 2toceACP + h2o	class 1	Fatty acyl elongation	lipid synthesis	PA3645, PA1610	FabZ, FabA	EC-4.2.1.58	44,45	refs along with annotations. List all as isozymes.
286	419	HOCR3	(3R)-3-Hydroxyoctanoyl-[acyl-carrier-protein]:NADP+ oxidoreductase	[c] : 3oxocACP + h + nadph --> 3hocACP + nadp	class 2	Fatty acid biosynthesis	lipid synthesis	PA1827, PA3106, PA4148, PA4786, PA5524, PA4162, PA3106, PA2967	FabGp, FabG	EC-1.1.1.100	44,45	refs along with annotations. List all as isozymes, many are putative but PA1827 is FabG gene
287	420	HODHL8	(3R)-3-Hydroxyoctadecanoyl-[acyl-carrier-protein] hydro-lyase	[c] : 3hocdacp --> 2tocdACP + h2o	class 1	Fatty acid metabolism ;	lipid synthesis	PA1610, PA3645	FabA, FabZ	EC-4.2.1.58	44,45,46,47	refs 221 and 222, along with annotations. Also, physiological evidence from Ratledge et al. and Hancock et. al.
288	421	HODR8	(3R)-3-Hydroxyoctadecanoyl-[acyl-carrier-protein]:NADP+ oxidoreductase	[c] : 3oxocdacp + h + nadph --> 3hocdacp + nadp	class 1	Fatty acid metabolism ;	lipid synthesis	PA2967	FabG	EC-1.1.1.100	44,45,46,47	refs 221 and 222, along with annotations. Also, physiological evidence from Ratledge et al. and Hancock et. al.
289	422	HPDOAi	NADPH:6,7-dihydropteridine oxidoreductase	[c] : dhbpt + h + nadph --> nadp + thbpt	class 4	Phenylalanine metabolism ;	amino acid synthesis			EC-1.5.1		modeling evidence
290	423	HPPDO1	4-hydroxyphenylpyruvate dioxygenase	[c] : 34hpp + o2 --> co2 + hgentis	class 3	Phenylalanine metabolism ;	amino acid catabolism	PA0242, PA0865	Hpd_h, Hpd	EC-1.13.11.27		ID'd by EC# in annotation, PA0242 is hypothetical
291	424	HPPK	2-amino-4-hydroxy-6-hydroxymethyldihydropteridine diphosphokinase	[c] : 2ahhmp + atp --> 2ahhmd + amp + h	class 2	Folate Metabolism	vitamin and cofactor synthesis	PA0583, PA4728	FolK_h, FolK	EC-2.7.6.3		add PA0583 as hypothetical isozyme, folK_h
292	425	HSAT	Acetyl-CoA:L-homoserine O-acetyltransferase	[c] : accoa + hom-L <==> achms + coa	class 3	Methionine Metabolism	amino acid synthesis	PA0390	MetX	EC-2.3.1.31	21	Blast search for an O-acetylhomoserine synthase reaction came up with gene metX, and since there is biochemical evidence for O-succinylhomoserine synthase activity, metX gene will be assigned both functions.
293	426	HSDy	homoserine dehydrogenase (NADPH)	[c] : hom-L + nadp <==> aspsa + h + nadph	class 1	Threonine and Lysine Metabolism	amino acid synthesis	PA3736	Hom	EC-1.1.1.3
294	427	HSK	homoserine kinase	[c] : atp + hom-L --> adp + h + phom	class 1	Threonine and Lysine Metabolism	amino acid synthesis	PA1757, PA5495	ThrH, ThrB	EC-2.7.1.39		add isozyme PA1757, thrH, and change confidence to 4
295	428	HSLAC	homoserine lactonase	[c] : h2o + hsl --> hom-L	class 4	Quorum sensing, AHL	virulence factor synthesis				29	part of HSL degradation, no known gene.
296	429	HSST	homoserine O-succinyltransferase	[c] : hom-L + succoa --> coa + suchms	class 3	Methionine Metabolism	amino acid synthesis	PA0390	MetX	EC-2.3.1.46	21	ref links this reaction with pseudomonas aeruginosa metA gene, mapped at 20 min on the chromosome, but this gene is not in the annotation. Blast searches turned up nothing. Blast search for an O-acetylhomoserine synthase reaction came up with gene metX, and since there is biochemical evidence for O-succinylhomoserine synthase activity, metX gene will be assigned both functions.
297	430	HSTPT	histidinol-phosphate transaminase	[c] : glu-L + imacp <==> akg + h + hisp	class 2	Histidine Metabolism	amino acid synthesis	PA3165, PA2531, PA4447	HisC2, HisC_p, HisC1	EC-2.6.1.9
298	431	HTDHL6	(3R)-3-Hydroxypalmitoyl-[acyl-carrier-protein] hydro-lyase	[c] : 3htdACP --> h2o + tdeACP	class 1	Fatty acyl elongation	lipid synthesis	PA1610, PA3645	FabA, FabZ	EC-4.2.1.58	44,45	refs along with annotations. List all as isozymes.
299	432	HTDR6	3R)-3-Hydroxytetradecanoyl-[acyl-carrier-protein]:NADP+ oxidoreductase	[c] : 3oxtdACP + h + nadph --> 3htdACP + nadp	class 2	Fatty acid and phospholipid metabolism ;	lipid synthesis	PA2967	FabG	EC-1.1.1.100	44,45	refs along with annotations. List all as isozymes, many are putative but PA1827 is FabG gene
300	433	HXPRT	hypoxanthine phosphoribosyltransferase (Hypoxanthine)	[c] : hxan + prpp --> imp + ppi	class 3	Salvage Pathways	nucleotide salvage	PA4645	Hpt	EC-2.4.2.8
301	434	ICDHy	isocitrate dehydrogenase (NADP)	[c] : icit + nadp <==> akg + co2 + nadph	class 2	Citrate Cycle (TCA)	central metabolism	PA2623	Icd	EC-1.1.1.42	1
302	435	ICHORSi	Isochorismate Synthase	[c] : chor --> ichor	class 1	Quinone Biosynthesis, Menaquinone	vitamin and cofactor synthesis	PA4231	PchA			add ec# 5.4.4.2
	436	ICHORT	isochorismatase	[c] : h2o + ichor --> 23ddhb + pyr	class 2	Quinone Biosynthesis	vitamin and cofactor synthesis	PA1902, PA4213	PhzD2, PhzD1	EC-3.3.2.1		ID'd by EC# in annotation. This is the function from annotation, and these genes are already associated with slightly different reactions by lit searches.
303	437	ICL	Isocitrate lyase	[c] : icit --> glx + succ	class 3	Oxidative phosphorylation	central metabolism	PA2634	Icl_h	EC-4.1.3.1	1	ref and annotation, "probable isocitrate lyase"
304	438	IG3PS	Imidazole-glycerol-3-phosphate synthase	[c] : gln-L + prlp --> aicar + eig3p + glu-L + (2) h	class 2	Histidine Metabolism	amino acid synthesis	PA5142, PA3152	HisH1, HisH2
305	439	IGPDH	imidazoleglycerol-phosphate dehydratase	[c] : eig3p + h --> h2o + imacp	class 2	Histidine Metabolism	amino acid synthesis	PA5143	HisB	EC-4.2.1.19
306	440	IGPS	indole-3-glycerol-phosphate synthase	[c] : 2cpr5p + h --> 3ig3p + co2 + h2o	class 1	Aromatic Amino Acids	amino acid synthesis	PA0651	TrpC	EC-4.1.1.48
307	441	ILEabc	L-isoleucine transport via ABC system	atp[c] + h2o[c] + ile-L[e] --> adp[c] + h[c] + ile-L[c] + pi[c]	class 3	Transport, Extracellular	transport	(PA1070+PA1071+PA1072+PA1074+PA1073), (PA4910+PA4913+PA4912+PA4911+PA4909), (PA4858+PA4859+PA4860+PA4861+PA4862)	BraG+BraF+BraE+BraC+BraD, LivG_h2+LivK_h+LivH_h2+LivM_h2+LivF_h2, LivH_h+LivM_h+LivG_h+LivF_h		11	from annotation and ref, putative gene names from KEGG
308	442	ILEDHr	isoleucine dehydrogenase	[c] : h2o + ile-L + nad <==> 2o3mpt + h + nadh + nh4	class 2	Branched Chain Amino Acid Biosynthesis	amino acid synthesis	PA3418	Ldh	EC-1.4.1.9		necessary for isoleucine production. From pseudomonas.com. Ldh catalyzes leucine, isoleucine, and valine according to expasy
309	443	ILEt2	L-isoleucine transport in via proton symport	h[e] + ile-L[e] <==> h[c] + ile-L[c]	class 2	Transport, Extracellular	transport	PA1971	BraZ			from annotation and rxn from TC database
310	444	ILEt2na	L-isoleucine transport in via proton symport	ile-L[e] + na1[e] --> ile-L[c] + na1[c]	class 1	Transport, Extracellular	transport	PA1590	BraB	TC-2.A.26	11	from annotation and ref.
311	445	ILETA	isoleucine transaminase	[c] : akg + ile-L <==> 3mop + glu-L	class 2	Branched Chain Amino Acid Biosynthesis	amino acid catabolism	PA5013	IlvE	EC-2.6.1.42
	446	ILETRS	Isoleucyl-tRNA synthetase	[c] : atp + ile-L + trnaile --> amp + iletrna + ppi	class 2	Valine, leucine and isoleucine biosynthesis ; Aminoacyl-tRNA biosynthesis ;	trna synthetases	PA4560	IleS	EC-6.1.1.5		ID'd by EC# in annotation and KEGG
312	447	IMPC	IMP cyclohydrolase	[c] : h2o + imp <==> fprica	class 2	Purine and Pyrimidine Biosynthesis	nucleotide synthesis	PA4854	PurH	EC-3.5.4.10
313	448	IMPD	IMP dehydrogenase	[c] : h2o + imp + nad --> h + nadh + xmp	class 2	Purine and Pyrimidine Biosynthesis	nucleotide synthesis	PA3770	GuaB	EC-1.1.1.205
314	449	IPMD-2	3-isopropylmalate dehydrogenase 2	[c] : 3c2hmp + nad --> 4mop + co2 + nadh	class 2	Branched Chain Amino Acid Biosynthesis	amino acid synthesis	PA3118	LeuB	EC-1.1.1.85
315	450	IPPMIa	3-isopropylmalate dehydratase	[c] : 3c2hmp <==> 2ippm + h2o	class 2	Branched Chain Amino Acid Biosynthesis	amino acid synthesis	PA3120+PA3121	LeuD+LeuC	EC-4.2.1.33		this reaction should be catalyzed by the same enzyme, according to expasy. Necessary for leucine synthesis
316	451	IPPMIb	2-isopropylmalate hydratase	[c] : 2ippm + h2o <==> 3c3hmp	class 2	Branched Chain Amino Acid Biosynthesis	amino acid synthesis	PA3120+PA3121	LeuD+LeuC
317	452	IPPS	2-isopropylmalate synthase	[c] : 3mob + accoa + h2o --> 3c3hmp + coa + h	class 3	Branched Chain Amino Acid Biosynthesis	amino acid synthesis	PA3792, PA1217	LeuA, LeuA_h	EC-4.1.3.12		ID'd by EC# in annotation and KEGG
318	453	IZPN	imidazolonepropionase	[c] : 4izp + h2o --> forglu	class 2	Amino acid biosynthesis and metabolism ;	amino acid catabolism	PA5092	HutI	EC-3.5.2.7		ID'd by EC# in annotation and KEGG
	454	Kabc	potassium transport via ABC system	atp[c] + h2o[c] + k[e] --> adp[c] + h[c] + k[c] + pi[c]	class 2	Transport, Extracellular	transport	PA1633+PA1634+PA1635	KdpA+KdpB+KdpC	EC-3.6.3.12, TC-3.A.3		from KEGG pathway and annotation, made irr because of TC DB info
319	455	KARA2i	ketol-acid reductoisomerase (2-Aceto-2-hydroxybutanoate)	[c] : 2ahbut + h + nadph --> 23dhmp + nadp	class 2	Branched Chain Amino Acid Biosynthesis	amino acid synthesis	PA4694	IlvC	EC-1.1.1.86
320	456	KAS15	b-ketoacyl synthase	[c] : accoa + h + malACP --> actACP + co2 + coa	class 2	Fatty acid biosynthesis (path 1) ;	lipid synthesis	PA3333	FabH2
	457	KBL1	Threonine dehydrogenase	[c] : coa + thr-L --> accoa + gly + h2	class 3	Urea cycle and metabolism of amino groups ; Methane metabolism ;	amino acid catabolism	PA4097, PA2119, PA2188, PA5421, PA4153, PA2158	Tdh_h2	EC-Undetermined		from annotation, "Tdh, Threonine dehydrogenase and related Zn-dependent dehydrogenases [Amino acid transport and metabolism / General function prediction only]."
321	458	KDOPP	3-deoxy-manno-octulosonate-8-phosphatase	[c] : h2o + kdo8p --> kdo + pi	class 4	Lipopolysaccharide biosynthesis, Lipid A	cell wall / LPS synthesis	PA4458	Kds	EC-3.1.3.45
322	459	KDOPS	2-dehydro-3-deoxy-phosphooctonate aldolase	[c] : ara5p + h2o + pep --> kdo8p + pi	class 1	Lipopolysaccharide biosynthesis, Lipid A	cell wall / LPS synthesis	PA3636	KdsA	EC-4.1.2.16
	460	Kt6	potassium transport in/out via proton symport	h[e] + k[e] <==> h[c] + k[c]	class 2	Transport, Extracellular	transport	PA3210	TrkH	TC-2.A.38		from TCDB and annotation
323	461	KYNASE2	kynureninase	[c] : h2o + kynr-L --> ala-L + anth	class 1	Quorum sensing, PQS	virulence factor synthesis	PA2080	KynU	EC-3.7.1.3	27	ref gives biochemical evidence. In Expasy, this rxn is one of several in the ec number
	462	LCAD	lactaldehyde dehydrogenase	[c] : h2o + lald-L + nad <==> (2) h + lac-L + nadh	class 2	Alternate Carbon Metabolism	ethanol / pyruvate metabolism	PA5312, PA3629, PA0219	AldH, AdhC, AldH2	EC-1.2.1.22
324	463	LDH_D	D-lactate dehydrogenase	[c] : lac-D + nad <==> h + nadh + pyr	class 2	Oxidative phosphorylation	ethanol / pyruvate metabolism	PA0927	LdhA	EC-1.1.1.28		fermentive. Assumed nad cofactor based on expasy.
325	464	LEUabc	L-leucine transport via ABC system	atp[c] + h2o[c] + leu-L[e] --> adp[c] + h[c] + leu-L[c] + pi[c]	class 3	Transport, Extracellular	transport	(PA1070+PA1071+PA1072+PA1074+PA1073), (PA4910+PA4913+PA4912+PA4911+PA4909), (PA4858+PA4859+PA4860+PA4861+PA4862)	LivG_h2+LivK_h+LivH_h2+LivM_h2+LivF_h2, BraG+BraF+BraE+BraC+BraD, LivH_h+LivM_h+LivG_h+LivF_h		11	from annotation and ref. Putative gene names from KEGG ortholog names
326	465	LEUt2	L-leucine transport in/out via proton symport	h[e] + leu-L[e] <==> h[c] + leu-L[c]	class 2	Transport, Extracellular	transport	PA1971	BraZ			from annotation and rxn from TC database
327	466	LEUt2na	L-leucine transport in via proton symport	leu-L[e] + na1[e] --> leu-L[c] + na1[c]	class 1	Transport, Extracellular	transport	PA1590	BraB	TC-2.A.26	11	from annotation and ref.
328	467	LEUTA	leucine transaminase	[c] : akg + leu-L <==> 4mop + glu-L	class 2	Valine, leucine and isoleucine degradation ; Valine, leucine and isoleucine biosynthesis ; Pantothenate and CoA biosynthesis ;	amino acid catabolism	PA5013	IlvE	EC-2.6.1.42		found locus by KEGG
	468	LEUTAi	leucine transaminase (irreversible)	[c] : 4mop + glu-L --> akg + leu-L	class 3	Branched Chain Amino Acid Biosynthesis	amino acid synthesis	PA3139, PA0870, PA5013	PhhC2, PhhC, IlvE	EC-2.6.1.42
	469	LEUTRS	Leucyl-tRNA synthetase	[c] : atp + leu-L + trnaleu --> amp + leutrna + ppi	class 2	Valine, leucine and isoleucine biosynthesis ; Aminoacyl-tRNA biosynthesis ;	trna synthetases	PA3987	LeuS	EC-6.1.1.4		ID'd by EC# in annotation and KEGG
	470	LGTHL	lactoylglutathione lyase	[c] : gthrd + mthgxl --> lgt-S	class 2	Pyruvate metabolism ;	vitamin and cofactor synthesis	PA3524, PA0710, PA5111	GloA1, GloA2, GloA3	EC-4.4.1.5		ID'd by EC# in annotation and KEGG
	471	L-LACD2	L-Lactate dehydrogenase (ubiquinone)	[c] : lac-L + ubq8 --> pyr + ubq8h2	class 2	Oxidative phosphorylation	ethanol / pyruvate metabolism	PA2382, PA4771	LldA, LldD	EC-1.1.2.3		assumed isozymes because of protein names from KEGG, 4/23/2006
	472	L-LACt4	L-lactate transport in via proton symport	h[e] + lac-L[e] <==> h[c] + lac-L[c]	class 3	Transport, Extracellular	transport	PA4770	IldP	TC-2.A.14	15	not sure of stoichiometry.
329	473	LLEUD	L-leucine dehydrogenase	[c] : 4mop + h + nadh + nh4 --> h2o + leu-L + nad	class 3	Amino acid biosynthesis and metabolism ;	amino acid synthesis	PA3418	Ldh	EC-1.4.1.9		Ldh catalyzes leucine, isoleucine, and valine according to expasy. Made irreversible because of modeling evidence, to avoid free ATP
	474	LLEUDr	L-leucine dehydrogenase	[c] : h2o + leu-L + nad <==> 4mop + h + nadh + nh4	class 2	Amino acid biosynthesis and metabolism ;	amino acid catabolism	PA3418	Ldh	EC-1.4.1.9		found locus by KEGG
330	475	LYSabc	L-lysine transport via ABC system	atp[c] + h2o[c] + lys-L[e] --> adp[c] + h[c] + lys-L[c] + pi[c]	class 3	Transport, Extracellular	transport	PA1260+PA1257+PA1256+PA1258, PA5075+PA5074+PA5076	Gln_h, GlnQ_h+HisM_h2+HisJ_h+HisM_h			from annotation "probable amino acid transporter (ABC)" and TC database and KEGG
331	476	LYSDC	lysine decarboxylase	[c] : h + lys-L --> 15dap + co2	class 2	Threonine and Lysine Metabolism	amino acid catabolism	PA1818	LdcC	EC-4.1.1.18	12,58,59	Modeling evidence, since PAO1 grows on lysine. Also physiological evidence from Fothergill et al. BLAST of Lysine decarboxylase [Burkholderia cenocepacia HI2424] versus P. aeruginosa PAO1 genome gave E = 0 with PA1818 (09/15/07). Orn and Arg functions are also in model
332	477	LYSt6	L-lysine transport in/out via proton symport	h[e] + lys-L[e] <==> h[c] + lys-L[c]	class 3	Transport, Extracellular	transport	PA1194	LysI_h	TC-2.A.3
	478	LYSTRS	Lysyl-tRNA synthetase	[c] : atp + lys-L + trnalys --> amp + lystrna + ppi	class 2	Lysine biosynthesis ; Aminoacyl-tRNA biosynthesis ;	trna synthetases	PA3700	LysS	EC-6.1.1.6		ID'd by EC# in annotation and KEGG
	479	M1PD	mannitol-1-phosphate 5-dehydrogenase	[c] : mnl1p + nad <==> f6p + h + nadh	class 2	Alternate Carbon Metabolism	central metabolism	PA2342	MtlD	EC-1.1.1.17
333	480	MACPD	Malonyl-ACP decarboxylase	[c] : h + malACP --> acACP + co2	class 3	Membrane Lipid Metabolism	lipid synthesis	PA1373, PA2965	FabF2, FabF1			this might be a faulty GPR link, no biochemical evidence but these genes both blasted ~10^-25 against a malonyl-acp decarboxylase. Also, B-ketoacyl-ACP function is similar to malonyl-acp decarboxylase function.
	481	MAL_Dt2	D-malate transport in via proton symport	h[e] + mal-D[e] --> h[c] + mal-D[c]	class 2	Transport, Extracellular	transport	( PA5168, PA0885)+(PA0884, PA5167)+( PA5169, PA0886)+(PA1183, PA0119)	(DctQ, DctQ_h)+(DctP, DctP_h)+(DctM, DctM_h)+(DctA, DctA_h)			from annotation and rxn from TC database, can't find the rxns/cpds for succinamide, iticonate, believe that iticonate should be itaconate, mesaconate not in simpheny, substrate (dicarboxylate) (out) + nM+ [M+ = H+ or Na+] (out) →substrate (in) + nM+ (in). C4-dicarboxylate transporter (substrates: fumarate, D- and L-malate, succinate, succinamide, orotate, iticonate, mesaconate)
	482	MALNDC	malonate decarboxylase	[c] : h + maln --> ac + co2	class 2	Carbon compound catabolism	ethanol / pyruvate metabolism	PA0208+PA0210+PA0211+PA0212	MdcA+MdcC+MdcD+MdcE		75	annotation shows strong homology with 4 subunits of [Klebsiella pneumoniae] malonate decarboxylase. Reaction is from ref., described in K. pneumoniae. BIOLOG evidence suggests this is an active pathway in P. aeruginosa
	483	MALNtir	malonate transport	maln[e] + na1[e] --> maln[c] + na1[c]	class 2	Transport, Extracellular	transport	PA0215+PA0216	MadL+MadM		74	BIOLOG data shows growth on malonate, not sure of uptake mechanism. Gene logic from Schaffitzel et al, 1998. PA0215 and PA0216 were identified in the annotation as having 71% and 81% homology with MadL and MadM malonate transport proteins from [Malonomonas rubra]
334	484	MALS	malate synthase	[c] : accoa + glx + h2o --> coa + h + mal-L	class 2	Anaplerotic reactions	central metabolism	PA0482	GlcB	EC-4.1.3.2	1
	485	MALt2	L-malate transport in via proton symport	h[e] + mal-L[e] --> h[c] + mal-L[c]	class 2	Transport, Extracellular	transport	( PA5168, PA0885)+(PA0884, PA5167)+( PA5169, PA0886)+(PA1183, PA0119)	(DctQ, DctQ_h)+(DctP, DctP_h)+(DctM, DctM_h)+(DctA, DctA_h)	TC-2.A.56		from annotation and rxn from TC database, can't find the rxns/cpds for succinamide, iticonate, believe that iticonate should be itaconate, mesaconate not in simpheny, substrate (dicarboxylate) (out) + nM+ [M+ = H+ or Na+] (out) →substrate (in) + nM+ (in). C4-dicarboxylate transporter (substrates: fumarate, D- and L-malate, succinate, succinamide, orotate, iticonate, mesaconate)
335	486	MAN1PT2_r	mannose-1-phosphate guanylyltransferase (GDP) reversible	[c] : gdp + h + man1p <==> gdpman + pi	class 1	Cell Envelope Biosynthesis- O-antigen	cell wall / LPS synthesis	PA2232, PA3551, PA5452	PslB, AlgA, WbpW	EC-2.7.7.22	9
336	487	MAN6PI	mannose-6-phosphate isomerase	[c] : man6p <==> f6p	class 1	Alternate Carbon Metabolism	cell wall / LPS synthesis	PA3551, PA5452	AlgA, WbpW	EC-5.3.1.8	9	corrected from MAN6PI-2
	488	MANabc	D-mannose transport via ABC system	atp[c] + h2o[c] + man[e] --> adp[c] + h[c] + man[c] + pi[c]	class 3	Transport, Extracellular	transport	PA2341+PA2338+PA2340+PA2339	MtlK+MtlE+MtlG+MtlF	TC-3.A.1.1		from annotation and TC database
337	489	MAT6	Myristoyl-[acyl-carrier protein] synthase	[c] : h + nadh + tdeACP --> myrsACP + nad	class 1	Fatty acid biosynthesis (path 1) ;	lipid synthesis	PA1806	FabI	EC-1.3.1.10	44,45	refs along with annotations. List all as isozymes.
338	490	MCCc	Methylcrotonoyl-CoA carboxylase	[c] : 3mb2coa + atp + hco3 --> 3mgcoa + adp + h + pi	class 1	Acyclic isoprenoid catabolism ;	amino acid catabolism	PA2014+PA2012	LiuB+LiuD	EC-6.4.1.4		ID'd by EC# in annotation and KEGG
339	491	MCMAT2	Butyryl-[acyl-carrier protein]:malonyl-[acyl-carrier-protein]C-acyltransferase (decarboxylating)	[c] : butACP + h + malACP --> 3oxhACP + ACP + co2	class 1	Fatty acid biosynthesis (path 1) ;	lipid synthesis	PA1609	FabB	EC-2.3.1.41	44,45	refs along with annotations. List all as isozymes.
340	492	MCMAT3	Hexanoyl-[acyl-carrier protein]:malonyl-[acyl-carrier-protein] C-acyltransferase	[c] : h + hexACP + malACP --> 3oxocACP + ACP + co2	class 1	Fatty acid biosynthesis (path 1) ;	lipid synthesis	PA1609	FabB	EC-2.3.1.41	44,45	refs along with annotations. List all as isozymes.
341	493	MCMAT4	Octanoyl-[acyl-carrier protein]:malonyl-[acyl-carrier-protein] C-acyltransferase (decarboxylating)	[c] : h + malACP + octACP --> 3oxdeACP + ACP + co2	class 1	Fatty acid biosynthesis (path 1) ;	lipid synthesis	PA1609	FabB	EC-2.3.1.41	44,45	refs along with annotations. List all as isozymes.
342	494	MCMAT5	Decanoyl-[acyl-carrier protein]:malonyl-[acyl-carrier-protein] C-acyltransferase	[c] : decACP + h + malACP --> 3oxddACP + ACP + co2	class 1	Fatty acid biosynthesis (path 1) ;	lipid synthesis	PA1609	FabB	EC-2.3.1.41	44,45	refs along with annotations. List all as isozymes.
343	495	MCMAT6	Dodecanoyl-[acyl-carrier-protein]:malonyl-[acyl-carrier-protein] C-acyltransferase	[c] : ddcaACP + h + malACP --> 3oxtdACP + ACP + co2	class 1	Fatty acid biosynthesis (path 1) ;	lipid synthesis	PA1609	FabB	EC-2.3.1.41	44,45	refs along with annotations. List all as isozymes.
344	496	MCMAT7	Tetradecanoyl-[acyl-carrier-protein]:malonyl-[acyl-carrier-protein] C-acyltransferase	[c] : h + malACP + myrsACP --> 3oxhdACP + ACP + co2	class 1	Fatty acid metabolism ;	lipid synthesis	PA1609	FabB	EC-2.3.1.41	44,45,46,47	refs 221 and 222, along with annotations. Also, physiological evidence from Ratledge et al. and Hancock et. al.
345	497	MCMAT8	Hexadecanoyl-[acyl-carrier-protein]:malonyl-[acyl-carrier-protein] C-acyltransferase	[c] : h + malACP + palmACP --> 3oxocdacp + ACP + co2	class 1	Fatty acid metabolism ;	lipid synthesis	PA1609	FabB	EC-2.3.1.41	44,45,46,47	refs 221 and 222, along with annotations. Also, physiological evidence from Ratledge et al. and Hancock et. al.
346	498	MCOATA	Malonyl-CoA-ACP transacylase	[c] : ACP + malcoa <==> coa + malACP	class 1	Membrane Lipid Metabolism	lipid synthesis	PA2968	FabD	EC-2.3.1.39
347	499	MDH	malate dehydrogenase	[c] : mal-L + nad <==> h + nadh + oaa	class 3	Glycolysis/Gluconeogenesis	central metabolism	PA1252	Mdh	EC-1.1.1.37	1
348	500	MDH2	Malate dehydrogenase (ubiquinone 8 as acceptor)	[c] : mal-L + ubq8 --> oaa + ubq8h2	class 2	Citrate Cycle (TCA)	central metabolism	PA4640, PA3452	MqoB, MqoA	EC-1.1.99.16		isozymes, from pseudomonas.com.
349	501	MDRPD	5-Methylthio-5-deoxy-D-ribulose 1-phosphate dehydratase	[c] : 5mdru1p --> dkmpp + h2o	class 3	Arginine, Putriscine, and Spermidine Metabolism	sulfur metabolism	PA1683	MtnB
350	502	ME1x	malic enzyme (NAD)	[c] : mal-L + nad --> co2 + nadh + pyr	class 2	Anaplerotic reactions	central metabolism	PA3471, PA5046	SfcA_2, SfcA_1	EC-1.1.1.38	1	ref and annotation. add isozyme: PA5046, --
	503	ME1x_D	D-malate dehydrogenase (NAD)	[c] : mal-D + nad --> co2 + nadh + pyr	class 2	Valine, leucine and isoleucine biosynthesis ;	amino acid synthesis	PA3118	LeuB	EC-1.1.1.83	8	BLAST of tartrate dehydrogenase against PAO1 gives 10^-42 match with PA3118 . Tartrate dehydrogenase catalyzes the 'nad-dependent D-malate dehydrogenase' reaction in Pseudomonas putida
351	504	ME2	malic enzyme (NADP)	[c] : mal-L + nadp --> co2 + nadph + pyr	class 2	Anaplerotic reactions	central metabolism	PA3471, PA5046	SfcA_2, SfcA_1	EC-1.1.1.40	1
	505	MECDPS	2-C-methyl-D-erythritol 2,4-cyclodiphosphate synthase	[c] : 2p4c2me --> 2mecdp + cmp	class 2	Cofactor and Prosthetic Group Biosynthesis	unassigned	PA3627	YgbB			ID'd by EC# in annotation and KEGG
	506	MEPCT	2-C-methyl-D-erythritol 4-phosphate cytidylyltransferase	[c] : 2me4p + ctp + h --> 4c2me + ppi	class 2	Cofactor and Prosthetic Group Biosynthesis	unassigned	PA3633	YgbP			ID'd by EC# in annotation
352	507	METabc	L-methionine transport via ABC system	atp[c] + h2o[c] + met-L[e] --> adp[c] + h[c] + met-L[c] + pi[c]	class 3	Transport, Extracellular	transport	PA5504	YaeE_h			from annotation and KEGG and TCDB
353	508	METAT	methionine adenosyltransferase	[c] : atp + h2o + met-L --> amet + pi + ppi	class 2	Methionine Metabolism	sulfur metabolism	PA0546	MetK	EC-2.5.1.6
	509	METDabc	D-methionine transport via ABC system	atp[c] + h2o[c] + met-D[e] --> adp[c] + h[c] + met-D[c] + pi[c]	class 3	Transport, Extracellular	transport	(PA5503+PA5505+PA5504), (PA2349+PA2350+PA2351)	MetN_h+MetI_h+MetQ_h, YaeE_h			from KEGG pathway and annotation, putative gene names from KEGG ortholog names
354	510	METS	methionine synthase	[c] : 5mthf + hcys-L --> h + met-L + thf	class 2	Methionine Metabolism	amino acid synthesis	PA1843	MetH	EC-2.1.1.13		PA1927 should be removed from this reaction, as it uses a different co-substrate (reaction MTHPTGHM)
	511	METSR-S1	L-methionine-S-oxide reductase (trdrd)	[c] : metox + trdrd --> h2o + met-L + trdox	class 2	Translation, post-translational modification, degradation ;	unassigned	PA5018	MsrA			ID'd by EC# in annotation. Also acts on peptide-methionine
	512	METTRS	Methionyl-tRNA synthetase	[c] : atp + met-L + trnamet --> amp + mettrna + ppi	class 2	Selenoamino acid metabolism ; Methionine metabolism ; Aminoacyl-tRNA biosynthesis ;	trna synthetases	PA3482	MetG	EC-6.1.1.10		ID'd by EC# in annotation and KEGG
355	513	MFNAcPPUNDs	Man(2NAc3NAc)A-(beta1,3)-Fuc2NAc-PP-undecap synthesis	[c] : uacman(2NAc*)A + udcppf --> udcppfm + ump	class 4	Lipopolysaccharide biosynthesis, B-band O-antigen	cell wall / LPS synthesis	PA3147	WbpJ		9,19	This whole pathway should be looked over.
356	514	MG2abci	magnesium transport via ABC system irreversible	atp[c] + h2o[c] + mg2[e] --> adp[c] + h[c] + mg2[c] + pi[c]	class 3	Transport, Extracellular	transport	PA4825	MgtA	EC-3.6.3.12, TC-3.A.3		from KEGG pathway and annotation, not sure this is the right rxn stoichiometry. Made irreversible because of modeling evidence, to avoid free ATP
357	515	MGCOAH	methylglutaconyl-CoA hydratase	[c] : 3mgcoa + h2o <==> hmgcoa	class 3	Acyclic isoprenoid catabolism ;	amino acid catabolism	PA2013	MenB			found locus by blast, gene name doesn't match annotation
358	516	MGt5	magnesium transport in/out via permease (no H+)	mg2[c] <==> mg2[e]	class 2	Transport, Extracellular	transport	PA5268, PA0913	CorA, MgtE	TC-1.A.35		from annotation and rxn from TC database
	517	MGt5i	magnesium transport into cell	mg2[e] --> mg2[c]	class 3	Transport, Extracellular	transport	PA0913	MgtE			from annotation and KEGG and TC database
359	518	MLACI	maleylacetoacetate isomerase	[c] : 4mlacac --> 4fumacac	class 3	Aromatic compound catabolism ;	amino acid catabolism	PA2473, PA2007, PA1655, PA3035	MaiA_h2, MaiA, MaiA_h, MaiA_h3	EC-5.2.1.2		ID'd by EC# in annotation, maiA confirmed by KEGG, PA2473 BLAST with e-35, others e-10
360	519	MME	methylmalonyl-CoA epimerase	[c] : mmcoa-R <==> mmcoa-S	class 4	Alternate Carbon Metabolism	amino acid catabolism			EC-5.1.99.1		only modeling evidence
361	520	MMFNAcPPUNDs	Man(2NAc3N)(3,-CH3C=NH)A-(beta1,4)-Man(2NAc3NAc)A-(beta1,3)-Fuc2NAc-PP-undecap synthesis	[c] : uacman(2NAc3NAc)A + udcppfm --> udcppfmm + ump	class 4	Lipopolysaccharide biosynthesis, B-band O-antigen	cell wall / LPS synthesis	PA3149	WbpH		9,19	possible issues with pathway.
362	521	MMM	methylmalonyl-CoA mutase	[c] : mmcoa-R --> succoa	class 4	Isoleucine Catabolism	amino acid catabolism			EC-5.4.99.2		only modeling evidence
	522	MMSAD1	methylmalonate-semialdehyde dehydrogenase	[c] : 2mop + coa + nad --> co2 + nadh + ppcoa	class 2	Valine, leucine and isoleucine degradation ; Propanoate metabolism ;	amino acid catabolism	PA0130, PA3570, PA0747	PutA_h, MmsA, PutA_h2	EC-1.2.1.27		ID'd by EC# in annotation, mmsA is only non-hypothetical, not sure of specific reaction, these chosen because they are listed in Expasy
363	523	MMSAD3	methylmalonate-semialdehyde dehydrogenase (malonic semialdehyde)	[c] : coa + msa + nad --> accoa + co2 + nadh	class 2	Valine, leucine and isoleucine degradation ; Propanoate metabolism ;	unassigned	PA0130, PA3570, PA0747	PutA_h, MmsA, PutA_h2	EC-1.2.1.27		ID'd by EC# in annotation, mmsA is only non-hypothetical, not sure of specific reaction, these chosen because they are listed in Expasy
	524	MNabc	manganese transport via ABC system	atp[c] + h2o[c] + mn2[e] --> adp[c] + h[c] + mn2[c] + pi[c]	class 3	Transport, Extracellular	transport	PA2407+PA2409+PA2408	ZnuA_h+ZnuB_h+ZnuC_h	TC-3.A.1.15		probable rxn from KEGG pathway and annotation, putative gene names from KEGG ortholog names
	525	MNLabc	D-mannitol transport via ABC system	atp[c] + h2o[c] + mnl[e] --> adp[c] + h[c] + mnl[c] + pi[c]	class 3	Transport, Extracellular	transport	PA2341+PA2338+PA2340+PA2339	MtlK+MtlE+MtlG+MtlF	TC-3.A.1.1		from annotation and TC database
	526	MNLDH	mannitol 2-dehydrogenase	[c] : mnl + nad <==> fru + h + nadh	class 3	Fructose and mannose metabolism ;	central metabolism	PA2342	MtlD			ID'd by EC# in annotation. Direction?
	527	MOBDabc	molybdate transport via ABC system	atp[c] + h2o[c] + mobd[e] --> adp[c] + h[c] + mobd[c] + pi[c]	class 2	Transport, Extracellular	transport	PA1861+PA1863+PA1862	ModC+ModA+ModB	TC-3.A.1.8		from KEGG pathway and annotation
364	528	MOHMT	3-methyl-2-oxobutanoate hydroxymethyltransferase	[c] : 3mob + h2o + mlthf --> 2dhp + thf	class 2	Coenzyme A Biosynthesis	vitamin and cofactor synthesis	PA4729	PanB	EC-2.1.2.11		add PA1598 (--) as hypothetical isozyme
	529	MSO3abc	methanesulfonate transport via ABC system	atp[c] + h2o[c] + mso3[e] --> adp[c] + h[c] + mso3[c] + pi[c]	class 3	Transport, Extracellular	transport	PA3442+PA3443, PA2307+PA2308, PA2294+PA2295	NtrCD_hh+NtrB_hh, SsuB_1+SsuC_1, NtrCD_h+NtrB_h			from annotation and TC database and KEGG
365	530	MTAP	5'-methylthioadenosine phosphorylase	[c] : 5mta + pi --> 5mdr1p + ade	class 1	Methionine metabolism ;	sulfur metabolism	PA3004	MtnP	EC-2.4.2.28	5	direct biochemical evidence
366	531	MTHFC	methenyltetrahydrofolate cyclohydrolase	[c] : h2o + methf <==> 10fthf + h	class 2	One Carbon Metabolism	amino acid catabolism	PA1796	FolD	EC-3.5.4.9
367	532	MTHFD	methylenetetrahydrofolate dehydrogenase (NADP)	[c] : mlthf + nadp <==> methf + nadph	class 2	One Carbon Metabolism	amino acid catabolism	PA1796	FolD	EC-1.5.1.5
368	533	MTHFR2	5,10-methylenetetrahydrofolate reductase (NADH)	[c] : (2) h + mlthf + nadh --> 5mthf + nad	class 2	One Carbon Metabolism	amino acid catabolism	PA0430	MetF
	534	MTHPTGHM	5-methyltetrahydropteroyltriglutamate-homocysteine S-methyltransferase	[c] : 5mthglu + hcys-L --> met-L + thglu	class 2	Methionine Metabolism	amino acid synthesis	PA1927	MetE	EC-2.1.1.14	29
369	535	MTRI	5-methylthioribose-1-phosphate isomerase	[c] : 5mdr1p <==> 5mdru1p	class 2	Arginine, Putriscine, and Spermidine Metabolism	sulfur metabolism	PA3169	MtnA_h	EC-5.3.1.23	5	gene association from ref. Biochemical evidence for pathway.
370	536	MUCtr	muconate transport in via proton symport	h[e] + muc[e] <==> h[c] + muc[c]	class 2	Transport, Extracellular	transport	PA1019	MucK			from annotation
	537	N2t	nitrogen transport diffusion	n2[c] <==> n2[e]	class 4	Transport, Extracellular	transport
371	538	N3OXDD-HSLs	N-(3-oxo-dodecanoyl)-L-homoserine lactone synthase	[c] : 3oxddACP + amet --> 5mta + ACP + h + n3oxdd-hsl	class 1	Quorum sensing, AHL	virulence factor synthesis	PA1432	LasI		44,48
372	539	NACODA	N-acetylornithine deacetylase	[c] : acg5sa + h2o --> ac + glu5sa	class 2	Proline Biosynthesis	amino acid synthesis	PA5206	ArgE
373	540	NADH11	NADH dehydrogenase (ubiquinone-8 & 2 protons)	(3) h[c] + nadh[c] + ubq8[c] --> (2) h[e] + nad[c] + ubq8h2[c]	class 2	Oxidative phosphorylation ;	energy metabolism	PA2640+PA2639+PA2638+PA2637+PA2641+PA2649+PA2648+PA2642+PA2643+PA2646+PA2644+PA2645+PA2647	NuoE+NuoD+NuoB+NuoA+NuoF+NuoN+NuoM+NuoG+NuoH+NuoK+NuoI+NuoJ+NuoL	EC-1.6.5.3,	82	assumed use of ubiquinone-8. Shuttling of 2 electrons was calculated to give a P/O ratio (for NADH oxidation) of 1.5, matching lit value (ref).
374	541	NADH12	NADH dehydrogenase (ubiquinone-8 )	[c] : h + nadh + ubq8 --> nad + ubq8h2	class 3	Oxidative phosphorylation	energy metabolism	PA4538, PA4975	Ndh, MdaB_h	EC-1.6.5.3		ID'd by EC# in annotation. Equation from expasy. Accepts other short-chain quinones as well. PA4538 probably uses a different acceptor than ubq8. Direction?
375	542	NADK	NAD kinase	[c] : atp + nad --> adp + h + nadp	class 4	NAD Biosynthesis	vitamin and cofactor synthesis	PA3088	NadFGp	EC-2.7.1.23
376	543	NADPHQO	NADPH quinone oxidoreductase	[c] : h + nadph + ubq8 --> nadp + ubq8h2	class 3	Biosynthesis of steroids	energy metabolism	PA4975	MdaB_h			ID'd by EC# in annotation. Equation from expasy. Accepts other short-chain quinones as well. Must be irreversible, to prevent getting free ATP (simulation evidence)
377	544	NADS1	NAD synthase (nh4)	[c] : atp + dnad + nh4 --> amp + h + nad + ppi	class 2	NAD Biosynthesis	vitamin and cofactor synthesis	PA4920	NadE	EC-6.3.1.5
378	545	NADS2i	NAD synthase	[c] : atp + dnad + gln-L + h2o --> amp + glu-L + h + nad + ppi	class 2	Nicotinate and nicotinamide metabolism ; Glutamate metabolism ;	vitamin and cofactor synthesis	PA4920	NadE	EC-6.3.5.1		ID'd by EC# in annotation and KEGG. Irreversible because of modeling evidence, to prevent free ATP
	546	NAPRT	NAPRTase	[c] : h + nac + prpp --> nicrnt + ppi	class 2	NAD Biosynthesis	vitamin and cofactor synthesis	PA4376, PA4919	PncB2, PncB1	EC-2.4.2.11
379	547	NAt7	sodium transport in/out via proton antiport (one H+)	h[e] + na1[c] <==> h[c] + na1[e]	class 3	Transport, Extracellular	transport	PA5021, PA3660, PA3887	NhaP_h, NhaP	TC-2.A.36		two of these proteins are putative, nhaP is high confidence
	548	NB-HSLs	N-butyryl-L-homoserine lactone synthase	[c] : amet + butACP --> 5mta + ACP + h + nb-hsl	class 1	Quorum sensing, AHL	virulence factor synthesis	PA3476	RhlI		44,48
380	549	NDPK1	nucleoside-diphosphate kinase (ATP:GDP)	[c] : atp + gdp <==> adp + gtp	class 1	Salvage Pathways	nucleotide synthesis	PA3807	Ndk	EC-2.7.4.6
381	550	NDPK2	nucleoside-diphosphate kinase (ATP:UDP)	[c] : atp + udp <==> adp + utp	class 1	Salvage Pathways	nucleotide synthesis	PA3807	Ndk	EC-2.7.4.6
382	551	NDPK3	nucleoside-diphosphate kinase (ATP:CDP)	[c] : atp + cdp <==> adp + ctp	class 1	Salvage Pathways	nucleotide synthesis	PA3807	Ndk	EC-2.7.4.6
383	552	NDPK4	nucleoside-diphosphate kinase (ATP:dTDP)	[c] : atp + dtdp <==> adp + dttp	class 1	Salvage Pathways	nucleotide synthesis	PA3807	Ndk	EC-2.7.4.6
384	553	NDPK5	nucleoside-diphosphate kinase (ATP:dGDP)	[c] : atp + dgdp <==> adp + dgtp	class 1	Salvage Pathways	nucleotide salvage	PA3807	Ndk	EC-2.7.4.6
385	554	NDPK6	nucleoside-diphosphate kinase (ATP:dUDP)	[c] : atp + dudp <==> adp + dutp	class 1	Salvage Pathways	nucleotide salvage	PA3807	Ndk	EC-2.7.4.6
386	555	NDPK7	nucleoside-diphosphate kinase (ATP:dCDP)	[c] : atp + dcdp <==> adp + dctp	class 1	Salvage Pathways	nucleotide salvage	PA3807	Ndk	EC-2.7.4.6
387	556	NDPK8	nucleoside-diphosphate kinase (ATP:dADP)	[c] : atp + dadp <==> adp + datp	class 1	Salvage Pathways	nucleotide salvage	PA3807	Ndk	EC-2.7.4.6
	557	NH4OHD	NH4OH dissociation	[c] : h + nh4oh <==> h2o + nh4	class 3	spontaneous	energy metabolism					not sure if spontaneous
388	558	NH4t	ammonium transport via diffusion	nh3[e] <==> nh3[c]	class 3	Transport, Extracellular	transport	PA5287, PA3039, PA5287	AmtB, Amt_h, AmtB			not sure if is K+ antiported or not.
	559	NIabc	nickel transport via ABC system	atp[c] + h2o[c] + ni2[e] --> adp[c] + h[c] + ni2[c] + pi[c]	class 3	Transport, Extracellular	transport	PA1809+PA1810+PA1807+PA1808	Ni_h3+Ni_h4+Ni_h+Ni_h2			from KEGG pathway and annotation, not sure if this is nickel may only be peptide
	560	NIR	nitrite reductase (NO forming)	[c] : focytc + (2) h + no2 --> ficytc + h2o + no	class 1	Nitrogen metabolism ;	energy metabolism	PA0514+PA0511+PA0516+PA0519	NirL+NirJ+NirF+NirS			gene association from pseudomonas.com annotation. Also includes PA0511 + PA0514 + PA0516 (nirJ + nirL + nirF) as necessary, since they synthesize the heme d1
	561	NIt5	nickel transport in/out via permease (no H+)	ni2[c] <==> ni2[e]	class 2	Transport, Extracellular	transport	PA5268	CorA	TC-1.A.35		from annotation and rxn from TC database
	562	NMNAT	nicotinamide-nucleotide adenylyltransferase	[c] : atp + h + nmn --> nad + ppi	class 2	NAD Biosynthesis	vitamin and cofactor synthesis	PA4006	NadD	EC-2.7.7.1
389	563	NNAT	nicotinate-nucleotide adenylyltransferase	[c] : atp + h + nicrnt --> dnad + ppi	class 2	NAD Biosynthesis	vitamin and cofactor synthesis	PA4006	NadD	EC-2.7.7.18
	564	NNDMBRT	nicotinate-nucleotide-dimethylbenzimidazole phosphoribosyltransferase	[c] : dmbzid + nicrnt --> 5prdmbz + h + nac	class 2	Cobalamin biosynthesis ;	vitamin and cofactor synthesis	PA1279	CobU	EC-2.4.2.21		ID'd by EC# in annotation.
390	565	NNDPR	nicotinate-nucleotide diphosphorylase (carboxylating)	[c] : (2) h + prpp + quln --> co2 + nicrnt + ppi	class 2	NAD Biosynthesis	vitamin and cofactor synthesis	PA4524	NadC	EC-2.4.2.19		checked on pseudocyc
	566	NO2t3	nitrite transport out via proton antiport	h[e] + no2[c] --> h[c] + no2[e]	class 2	Nitrogen metabolism ;	transport	PA3876, PA3877	NarK2, NarK1		35	narK2 is a much stronger nitrite transporter than narK1. Also implicated in NO3 transport, but this is not represented in the model so far.
	567	NO3abc	nitrate transport via ABC system	atp[c] + h2o[c] + no3[e] --> adp[c] + h[c] + no3[c] + pi[c]	class 3	Transport, Extracellular	transport	PA2327+PA2328+PA2329	NrtB_h2+NrtA_h+NrtC_h			from annotation and KEGG
	568	NO3R1	Nitrate reductase (Ubiquinol-8)	(2) h[c] + no3[c] + ubq8h2[c] --> (2) h[e] + h2o[c] + no2[c] + ubq8[c]	class 3	Dentrification	energy metabolism	PA1174, (PA3873+PA3875+PA3872+PA3874)	NapA, NarJ+NarG+NarI+NarH	EC-1.7.99.4,		Expasy says this is a cytochrome in pseudomonas. not sure what genes are involved in this, versus other nitrate reductase reactions. Change cofactor to focytc?
	569	NO3t2	nitrate transport in via proton symport	h[e] + no3[e] --> h[c] + no3[c]	class 2	Nitrogen metabolism ;	transport	PA1783	NasA			from annotation and rxn from TC database, rxn was not specific so assumed used used h+ symport, but no foundation for that assumption
	570	NOR	nitric-oxide reductase	[c] : (2) no + ubq8h2 --> h2o + n2o + ubq8	class 1	Denitrification ;	energy metabolism	PA0524+PA0523	NorB+NorC			ID'd by EC# in annotation. Equation from expasy. Assumed ubq8 acceptor.
	571	NOSR	nitrous-oxide reductase precursor	[c] : n2o + ubq8h2 --> h2o + n2 + ubq8	class 3	Nitrogen metabolism	energy metabolism	PA3392	NosZ			ID'd by EC# in annotation. Equation from expasy. Assumed ubq8 acceptor. Not sure of dirrection.
	572	NPHS	naphthoate synthase	[c] : sbzcoa --> coa + dhna	class 3	Quinone Biosynthesis, Menaquinone	vitamin and cofactor synthesis	PA2013	MenB	EC-4.1.3.36
	573	NTD1	5'-nucleotidase (dUMP)	[c] : dump + h2o --> duri + pi	class 3	Salvage Pathways	nucleotide salvage	PA3625	SurE	EC-3.1.3.5	3,4	5' nucleotidease function/presence is present in pseudomonas aeruginosa ,gene association is from expasy, not extremely confident in the gene
	574	NTD10	5'-nucleotidase (XMP)	[c] : h2o + xmp --> pi + xtsn	class 3	Salvage Pathways	nucleotide salvage	PA3625	SurE	EC-3.1.3.5	3,4	5' nucleotidease function/presence is present in pseudomonas aeruginosa ,gene association is from expasy, not extremely confident in the gene
391	575	NTD11	5'-nucleotidase (IMP)	[c] : h2o + imp --> ins + pi	class 3	Salvage Pathways	nucleotide salvage	PA3625	SurE	EC-3.1.3.5	3,4	5' nucleotidease function/presence is present in pseudomonas aeruginosa ,gene association is from expasy, not extremely confident in the gene
	576	NTD2	5'-nucleotidase (UMP)	[c] : h2o + ump --> pi + uri	class 3	Salvage Pathways	nucleotide salvage	PA3625	SurE	EC-3.1.3.5	3,4	5' nucleotidease function/presence is present in pseudomonas aeruginosa ,gene association is from expasy, not extremely confident in the gene
	577	NTD3	5'-nucleotidase (dCMP)	[c] : dcmp + h2o --> dcyt + pi	class 3	Salvage Pathways	nucleotide salvage	PA3625	SurE	EC-3.1.3.5	3,4	5' nucleotidease function/presence is present in pseudomonas aeruginosa ,gene association is from expasy, not extremely confident in the gene
	578	NTD4	5'-nucleotidase (CMP)	[c] : cmp + h2o --> cytd + pi	class 3	Salvage Pathways	nucleotide salvage	PA3625	SurE	EC-3.1.3.5	3,4	5' nucleotidease function/presence is present in pseudomonas aeruginosa ,gene association is from expasy, not extremely confident in the gene
	579	NTD5	5'-nucleotidase (dTMP)	[c] : dtmp + h2o --> pi + thymd	class 3	Salvage Pathways	nucleotide salvage	PA3625	SurE	EC-3.1.3.5	3,4	5' nucleotidease function/presence is present in pseudomonas aeruginosa ,gene association is from expasy, not extremely confident in the gene
	580	NTD6	5'-nucleotidase (dAMP)	[c] : damp + h2o --> dad-2 + pi	class 3	Salvage Pathways	nucleotide salvage	PA3625	SurE	EC-3.1.3.5	3,4	5' nucleotidease function/presence is present in pseudomonas aeruginosa ,gene association is from expasy, not extremely confident in the gene
392	581	NTD7	5'-nucleotidase (AMP)	[c] : amp + h2o --> adn + pi	class 3	Salvage Pathways	nucleotide salvage	PA3625	SurE	EC-3.1.3.5	3,4	5' nucleotidease function/presence is present in pseudomonas aeruginosa ,gene association is from expasy, not extremely confident in the gene
	582	NTD8	5'-nucleotidase (dGMP)	[c] : dgmp + h2o --> dgsn + pi	class 3	Salvage Pathways	nucleotide salvage	PA3625	SurE	EC-3.1.3.5	3,4	5' nucleotidease function/presence is present in pseudomonas aeruginosa ,gene association is from expasy, not extremely confident in the gene
	583	NTD9	5'-nucleotidase (GMP)	[c] : gmp + h2o --> gsn + pi	class 3	Salvage Pathways	nucleotide salvage	PA3625	SurE	EC-3.1.3.5	3,4	5' nucleotidease function/presence is present in pseudomonas aeruginosa ,gene association is from expasy, not extremely confident in the gene
	584	NTPTP2	Nucleoside triphosphate tripolyhydrolase	[c] : gtp + h2o --> gsn + pppi	class 2	Salvage Pathways	nucleotide salvage	PA1124, PA3043	Dgt, Dgt_h	EC-3.1.5.1		add putative PA3043 isozyme (--)
393	585	O2t	O2 transport in via diffusion	o2[e] <==> o2[c]	class 4	Transport, Extracellular	transport
394	586	OCBT	ornithine carbamoyltransferase	[c] : cbp + orn-L <==> citr-L + h + pi	class 1	Arginine, Putriscine, and Spermidine Metabolism	amino acid synthesis	PA3537, PA5172	ArgF, ArcB	EC-2.1.3.3		added, assumed isozymes
395	587	OCDMAT8	Octadecanoyl-[acyl-carrier protein]:malonyl-CoA C-acyltransferase	[c] : 2tocdACP + h + nadh --> nad + ocdACP	class 1	Fatty acid metabolism ;	lipid synthesis	PA1806	FabI	EC-1.3.1.10	44,45,46,47	refs 221 and 222, along with annotations. Also, physiological evidence from Ratledge et al. and Hancock et. al.
396	588	OCMAT3	Octanoyl-[acyl-carrier protein]:malonyl-CoA C-acyltransferase	[c] : 2toceACP + h + nadh --> nad + octACP	class 1	Fatty acid biosynthesis (path 1) ;	lipid synthesis	PA1806	FabI	EC-1.3.1.10	44,45	refs along with annotations. List all as isozymes.
397	589	OCOAT1r	3-oxoacid CoA-transferase (Succinyl-CoA: acetoacetate)	[c] : acac + succoa <==> aacoa + succ	class 3	Valine, leucine and isoleucine degradation ; Butanoate metabolism ;	amino acid catabolism	PA1999	PcaI	EC-2.8.3.5		found locus by KEGG
	590	OCTDPS	Octaprenyl pyrophosphate synthase	[c] : frdp + (5) ipdp --> octdp + (5) ppi	class 2	Isoprenoid Biosynthesis	vitamin and cofactor synthesis	PA4569	IspB
398	591	ODH2i	3-Methyl-2-oxopentanoate:lipoamide oxidoreductase(decarboxylating and acceptor-2-methylpropanoylating)	[c] : 3mop + h + lpam --> 2mbutdhla + co2	class 2	Valine, leucine and isoleucine degradation ;	amino acid catabolism	PA2247	BkdA1	EC-1.2.4.4		found locus by KEGG
399	592	ODHi	3-methyl-2-oxobutanoate dehydrogenase (2-methylpropanoyl-transferring).	[c] : 4mop + h + lpam --> 3mbutdhla + co2	class 2	Valine, leucine and isoleucine degradation ;	amino acid catabolism	PA2247	BkdA1	EC-1.2.4.4		found locus by KEGG
	593	OHEXAt2	2-oxohexanedioic acid transport in via proton symport	h[e] + ohexa[e] --> h[c] + ohexa[c]	class 2	Aromatic compound catabolism ;	transport	PA0229	PcaT	TC-2.A.1.6		from annotation and rxn from TC database, rxn for B-ketoadipate from articles pcat and pcat2 in aeruginosa file
	594	OHPBAT	O-Phospho-4-hydroxy-L-threonine:2-oxoglutarate aminotransferase	[c] : glu-L + ohpb <==> akg + phthr	class 2	Pyridoxine Metabolism	vitamin and cofactor synthesis	PA3167	SerC	EC-2.6.1.52
	595	OHPHM	R04988	[c] : 2ohph + amet --> 2omph + ahcys + h	class 2	Quinone Biosynthesis, Ubiquinone	vitamin and cofactor synthesis	PA3171	UbiG	EC-2.1.1.64		gene association from pseudomonas.com annotation
	596	OMBZLM	2-Octaprenyl-6-methoxy-benzoquinol methylase	[c] : 2ombzl + amet --> 2ommbl + ahcys + h	class 2	Quinone Biosynthesis, Ubiquinone	vitamin and cofactor synthesis	PA5063	UbiE	EC-2.1.1.201
	597	OMMBLHX	2-Octaprenyl-3-methyl-6-methoxy-1,4-benzoquinol hydroxylase	[c] : 2ommbl + o2 + h + nadph --> 2omhmbl + nadp + h2o	class 2	Quinone Biosynthesis, Ubiquinone	vitamin and cofactor synthesis	PA5221	UbiF_h	EC-1.14.13.-		strong homology (E value < 10^-160) against ncbi database
400	598	OMPDC	orotidine-5'-phosphate decarboxylase	[c] : h + orot5p --> co2 + ump	class 1	Purine and Pyrimidine Biosynthesis	nucleotide synthesis	PA2876	PyrF	EC-4.1.1.23
	599	OMPHHX	2-octaprenyl-6-methoxyphenol hydroxylase	[c] : 2omph + o2 --> 2ombzl + h2o	class 2	Quinone Biosynthesis, Ubiquinone	vitamin and cofactor synthesis	PA5223	UbiH	EC-1.14.13.-
	600	OPHBDC	3-octaprenyl-4-hydroxybenzoate carboxy-lyase	[c] : 3ophb + h --> 2oph + co2	class 4	Quinone Biosynthesis, Ubiquinone	vitamin and cofactor synthesis	PA5237, PA0254	UbiX, UbiD	EC-4.1.1.-
	601	OPHHX	2-Octaprenylphenol hydroxylase	[c] : 2oph + o2 + h + nadph --> 2ohph + nadp + h2o	class 2	Quinone Biosynthesis, Ubiquinone	vitamin and cofactor synthesis	PA5236, PA5065	UbiB2, UbiB
401	602	ORNabc	ornithine transport via ABC system	atp[c] + h2o[c] + orn-L[e] --> adp[c] + h[c] + orn-L[c] + pi[c]	class 3	Transport, Extracellular	transport	PA1260+PA1257+PA1256+PA1258, PA0888+PA0890+PA0889+PA0892	AotJ+AotM+AotQ+AotP, Aot2_h	TC-3.A.1.3		from annotation "probable amino acid transporter (ABC)" and TC database and KEGG
402	603	ORNDC	ornithine decarboxylase	[c] : h + orn-L --> co2 + ptrc	class 1	Arginine, Putriscine, and Spermidine Metabolism	amino acid synthesis	PA4519, PA1818	Adi	EC-4.1.1.17		ID'd by EC# in annotation and KEGG
403	604	ORNTA	ornithine transaminase	[c] : akg + orn-L --> glu-L + glu5sa	class 1	Arginine, Putriscine, and Spermidine Metabolism	amino acid synthesis	PA0895	ArgD	EC-2.6.1.13		EC 2.6.1.11, functions on ornithine and N(2)-succinyl-ornithine from Expasy
404	605	ORNTAC	ornithine transacetylase	[c] : acorn + glu-L <==> acglu + orn-L	class 2	Amino acid biosynthesis and metabolism ;	amino acid synthesis	PA4402	ArgJ	EC-2.3.1.35		ID'd by EC# in annotation.
405	606	OROTt2	orotate efflux via proton symport	h[c] + orot[c] --> h[e] + orot[e]	class 2	Transport, Extracellular	transport	( PA5168, PA0885)+(PA0884, PA5167)+( PA5169, PA0886)+(PA1183, PA0119)	(DctQ, DctQ_h)+(DctP, DctP_h)+(DctM, DctM_h)+(DctA, DctA_h)			from annotation and rxn from TC database, can't find the rxns/cpds for succinamide, iticonate, believe that iticonate should be itaconate, mesaconate not in simpheny, substrate (dicarboxylate) (out) + nM+ [M+ = H+ or Na+] (out) →substrate (in) + nM+ (in). C4-dicarboxylate transporter (substrates: fumarate, D- and L-malate, succinate, succinamide, orotate, iticonate, mesaconate)
406	607	ORPT	orotate phosphoribosyltransferase	[c] : orot5p + ppi <==> orot + prpp	class 2	Purine and Pyrimidine Biosynthesis	nucleotide synthesis	PA5331	PyrE	EC-2.4.2.10
407	608	OXDE	oxaloacetate decarboxylase;	[c] : h + oaa --> co2 + pyr	class 3	Transport and binding proteins	central metabolism	PA5435	OadA			ID'd by EC# in annotation, from TIGR family. This enzyme is irreversible, as shown by modeling evidence and in ref.
	609	P3Bs	precorrin-3B synthase	[c] : (2) h + nadh + o2 + pre3a <==> h2o + nad + pre3b	class 2	Biosynthesis of cofactors	vitamin and cofactor synthesis	PA1838, PA2906, PA4130	CysI, CobG_h, CobG_h2			ID'd by EC# in annotation and expasy reaction, low confidence GPR association
408	610	P5CR	pyrroline-5-carboxylate reductase	[c] : 1pyr5c + (2) h + nadph --> nadp + pro-L	class 2	Proline Biosynthesis	amino acid synthesis	PA0393	ProC	EC-1.5.1.2		reaction is different in simpheny, but matched up with Expasy.
409	611	PA_CORE1s	heptosyltransferase I	[c] : PA_KDO2lipidA + adphep-L,D --> PA_core1_lipidA + adp	class 1	Lipopolysaccharide biosynthesis, core	cell wall / LPS synthesis	PA5011	WaaC	EC-Undetermined	18	ref and pseudomonas.com annotation
410	612	PA_CORE2s	heptosyltransferase II	[c] : PA_core1_lipidA + adphep-L,D --> PA_core2_lipidA + adp	class 1	Lipopolysaccharide biosynthesis, core	cell wall / LPS synthesis	PA5012	WaaF	EC-Undetermined	18	ref and pseudomonas.com annotation
411	613	PA_CORE3s	alpha 1,3-glucosyltransferase	[c] : PA_core2_lipidA + udpgal --> PA_core3_lipidA + udp	class 1	Lipopolysaccharide biosynthesis, core	cell wall / LPS synthesis	PA5010	WaaG	EC-Undetermined	16,17	refs and pseudomonas.com annotation
412	614	PA_CORE4s	alpha 1,3-glucosyltransferase	[c] : PA_core3_lipidA + (3) udpg --> PA_core4_lipidA + (3) udp	class 1	Lipopolysaccharide biosynthesis, core	cell wall / LPS synthesis	PA5010	WaaG	EC-Undetermined	16,17	refs and pseudomonas.com annotation
413	615	PA_CORE5s	L-rhamnotransferase	[c] : PA_core4_lipidA + (2) dtdp6dm --> PA_core5_lipidA + (2) dtdp	class 2	Lipopolysaccharide biosynthesis, core	cell wall / LPS synthesis			EC-Undetermined	17	ref and pseudomonas.com annotation
414	616	PA_CORE6s	b-D-glucosyltransferase	[c] : PA_core5_lipidA + udpg --> PA_core6_lipidA + udp	class 1	Lipopolysaccharide biosynthesis, core	cell wall / LPS synthesis	PA5010	WaaG	EC-Undetermined	16,17	refs and pseudomonas.com annotation
415	617	PA_CORE7s	Pseudomonas aeruginosa LPS lumped 2,4,and 6 heptokinases	[c] : PA_core6_lipidA + (3) atp --> PA_core7_lipidA + (3) adp + (3) h	class 2	Lipopolysaccharide biosynthesis, core	cell wall / LPS synthesis	PA5009+PA5008	WaaP+WapP	EC-Undetermined	16,17	refs and pseudomonas.com annotation. The two kinases WaaP and WapP phosphorylate the 1st heptose sugar on the LPS core at positions 4 and 2, respectively. Unknown enzyme for 3rd phosphorylation, on the 6th position of the same heptose.
416	618	PA_COREs	Pseudomonas aeruginosa LPS lumped L-ala and CONH2 addition reaction	[c] : PA_core7_lipidA + ala-L + cbp --> PA_core_lipidA + h2o + pi	class 3	Lipopolysaccharide biosynthesis, core	cell wall / LPS synthesis			EC-Undetermined	16,17	refs and pseudomonas.com annotation. Mechanism and substrates unknown, assumed that carbamoyl phosphate donates carbamoyl group. This is a lumped reaction incorporating addition of L-Ala to position 2 of GalN in LPS and carbamoyl group added to position 6 on 2nd heptose.
	619	PA_LIPDA	Pseudomonas Lipid A Reaction	[c] : 2hddACP + PA_lipidApre + ddcaACP --> (2) ACP + PA_lipidA	class 3	Lipopolysaccharide biosynthesis, Lipid A	cell wall / LPS synthesis	PA3242, PA0011	HtrB2, HtrB	EC-Undetermined	37,38,39,40	This reaction has been replaced by PA_LIPDA_2, but it is left in the system because in P. aeruginosa, sometimes hydroxy groups are on the lauroyl groups added and sometimes not. To allow anaerobic function, the default reaction is the other one, but this one is still valid (although elementally unbalanced in the model, since it uptakes O2 but outputs the non hydroxylated version of lipid A precur…
417	620	PA_LIPDA_2	Pseudomonas lipid A reaction 2	[c] : PA_lipidApre + (2) ddcaACP --> (2) ACP + PA_lipidA	class 3	Lipopolysaccharide biosynthesis, Lipid A	cell wall / LPS synthesis	PA3242	HtrB2		37,38,39,40	This reaction involves the construction of LPS lipid A without hydroxy groups on the acyl chains that decorate acyl chains attached to the N-acetyl-glucosamines. This reaction is necessary for growth in anaerobic environments, despite the hydroxy groups being common in PA LPS.
418	621	PA_LPADSS	pseudomonas Lipid A disaccaride synthase	[c] : PA_lipidX + PA_u23ga --> PA_lipidAds + h + udp	class 2	Lipopolysaccharide biosynthesis, Lipid A	cell wall / LPS synthesis	PA3643	LpxB	EC-2.4.1.182	37,38,39,40
419	622	PA_LPS_Aabc	A-band LPS efflux transporter via ABC system	PA_LPS_A[c] + atp[c] + h2o[c] --> PA_LPS_A[e] + adp[c] + h[c] + pi[c]	class 1	Transport, Extracellular	transport	PA5451+PA5450	Wzm+Wzt	TC-3.A.1		from annotation and reaction from TC database.
420		PA_LPS_Btransport	B-band LPS efflux	PA_LPS_B[c] + atp[c] + h2o[c] --> PA_LPS_B[e] + adp[c] + h[c] + pi[c]	class 1	Transport, Extracellular	transport
421	623	PA_LPS_As	Pseudomonas aeruginosa LPS A-band synthesis	[c] : PA_core_lipidA + rha70glcnacppund + atp + h2o --> PA_LPS_A + udcpdp + adp + h + pi	class 3	Lipopolysaccharide biosynthesis,	cell wall / LPS synthesis	PA4999	Waal	EC-Undetermined	9,16,17	This process requires some ABC transport proteins, since O-antigen is synthesized internally and then shuttled out to the periplasm for assembly with the lipidA-core. I assumed that undecaprenol diphosphate comes off in the process.
422	624	PA_LPS_Bs	Pseudomonas aeruginosa LPS B band synthesis	[c] : PA_core_lipidA + udcpp26fmm + atp + h2o --> PA_LPS_B + udcpdp + adp + h + pi	class 2	Lipopolysaccharide biosynthesis,	cell wall / LPS synthesis	PA4999	Waal		9,19	pathway may need to be revised. Assumed that these are all necessary for this set of steps.
423	625	PA_MOAT	3-deoxy-D-manno-octulosonic acid transferase	[c] : PA_lipidA + ckdo --> PA_KDOlipidA + cmp + h	class 2	Lipopolysaccharide biosynthesis, Lipid A	cell wall / LPS synthesis	PA4988	KdtA		37,38,39,40
424	626	PA_MOAT2	3-deoxy-D-manno-octulosonic acid transferase	[c] : PA_KDOlipidA + ckdo --> PA_KDO2lipidA + cmp + h	class 2	Lipopolysaccharide biosynthesis, Lipid A	cell wall / LPS synthesis	PA4988	KdtA		37,38,39,40
425	627	PA_TDSK	Pseudomonas Tetraacyldisaccharide 4'kinase	[c] : PA_lipidAds + atp --> PA_lipidApre + adp + h	class 2	Lipopolysaccharide biosynthesis, Lipid A	cell wall / LPS synthesis	PA2981	LpxK	EC-2.7.1.130	37,38,39,40
426	628	PA_U23GAAT	Pseudomonas UDP-3-O-(acyl)glucosamine acyltransferase	[c] : 3hddACP + PA_u3hga --> ACP + PA_u23ga + h	class 2	Lipopolysaccharide biosynthesis, Lipid A	cell wall / LPS synthesis	PA3646	LpxD		37,38,39,40
427	629	PA_UACAT	acyl-[acyl-carrier-protein]-UDP-N-acetylglucosamine O-acyltransferase	[c] : 3hdeACP + uacgam --> ACP + PA_u3aga	class 2	Lipopolysaccharide biosynthesis, Lipid A	cell wall / LPS synthesis	PA3644	LpxA	EC-2.3.1.129	37,38,39,40
428	630	PA_UHGADA	UDP-3-0-acyl N-acetylglucosamine deacetylase	[c] : PA_u3aga + h2o --> PA_u3hga + ac	class 1	Lipopolysaccharide biosynthesis, Lipid A	cell wall / LPS synthesis	PA4406	LpxC		37,38,39,40
429	631	PA_USHD	UDP-sugar hydrolase	[c] : PA_u23ga + h2o --> PA_lipidX + (2) h + ump	class 3	Lipopolysaccharide biosynthesis, Lipid A	cell wall / LPS synthesis				37,38,39,40
430	632	PANTS	pantothenate synthase	[c] : ala-B + atp + pant-R --> amp + h + pnto-R + ppi	class 2	Coenzyme A Biosynthesis	vitamin and cofactor synthesis	PA4730	PanC	EC-6.3.2.1
431	633	PAPPT3	phospho-N-acetylmuramoyl-pentapeptide-transferase (meso-2,6-diaminopimelate)	[c] : udcpp + ugmda --> uagmda + ump	class 2	Cell Envelope Biosynthesis	cell wall / LPS synthesis	PA4415	MraY	EC-2.7.8.13
432	634	PAPSR	phosphoadenylyl-sulfate reductase (thioredoxin)	[c] : paps + trdrd --> (2) h + pap + so3 + trdox	class 2	Cysteine Metabolism	sulfur metabolism	PA1756	CysH
433	636	PC	pyruvate carboxylase	[c] : atp + hco3 + pyr --> adp + h + oaa + pi	class 3	Pyruvate metabolism ; Citrate cycle (TCA cycle) ;	central metabolism	PA1400	PycA	EC-6.4.1.1	1,2	from literature
	637	PC11M	precorrin-4 C11-methyltransferase	[c] : amet + pre4 --> ahcys + h + pre5	class 2	Cobalamin biosynthesis ;	vitamin and cofactor synthesis	PA2948	CobM	EC-2.1.1.133		ID'd by EC# in annotation.
	638	PC17M	precorrin-3B C17-methyltransferase	[c] : amet + pre3b --> ahcys + (3) h + pre4	class 2	Cobalamin biosynthesis ;	vitamin and cofactor synthesis	PA2903	CobJ	EC-2.1.1.131		ID'd by EC# in annotation.
	639	PC20M	precorrin-2 C20-methyltransferase	[c] : amet + shcl --> ahcys + h + pre3a	class 2	Cobalamin biosynthesis ;	vitamin and cofactor synthesis	PA2904	CobI	EC-2.1.1.130		ID'd by EC# in annotation.
	640	PC6AR	precorrin-6A reductase	[c] : h + nadph + pre6a --> nadp + pre6b	class 4	Cobalamin biosynthesis ;	vitamin and cofactor synthesis	PA2909	CbiJ	EC-1.3.1.54		ID'd by EC# in annotation. Hypothetical based on 55% homology
	641	PC6YM	precorrin-6Y C5,15-methyltransferase (decarboxylating)	[c] : (2) amet + pre6b --> (2) ahcys + co2 + (2) h + pre8	class 2	Cobalamin biosynthesis ;	vitamin and cofactor synthesis	PA2907	CobL	EC-2.1.1.132		ID'd by EC# in annotation.
	642	PC8XM	precorrin-8X methylmutase	[c] : h + pre8 --> hgbyr	class 2	Cobalamin biosynthesis ;	vitamin and cofactor synthesis	PA2905	CobH	EC-5.4.1.2		ID'd by EC# in annotation and KEGG
434	643	PCAB	3-carboxy-cis,cis-muconate cycloisomerase	[c] : 3cmuc + h <==> 2c25dho	class 2	Aromatic compound catabolism ;	amino acid catabolism	PA0230	PcaB	EC-5.5.1.2		ID'd by EC# in annotation and KEGG
435	644	PCAC	4-carboxymuconolactone decarboxylase	[c] : 2c25dho + h <==> 5odhf2a + co2	class 4	Aromatic compound catabolism ;	amino acid catabolism	PA0232, PA4486	PcaC, PacC_h	EC-4.1.1.44		ID'd by EC# in annotation and KEGG
436	645	PCAD	3-oxoadipate enol-lactonase	[c] : 5odhf2a + h2o <==> 3oxadp + h	class 2	Aromatic compound catabolism ;	amino acid catabolism	PA0231	PcaD	EC-3.1.1.24		ID'd by EC# in annotation
437	646	PCAHG	Protocatechuate 3,4-dioxygenase	[c] : 34dhbz + o2 --> 3cmuc + (2) h	class 2	Aromatic compound catabolism ;	amino acid catabolism	PA0154+PA0153	PcaG+PcaH	EC-1.13.11.3		ID'd by EC# in annotation, alpha and beta subunits
438	647	PCAIJ	3-oxoadipate CoA-transferase	[c] : 3oxadp + succoa <==> oxadpcoa + succ	class 3	Benzoate Degradation	amino acid catabolism	PA1999+PA2000	PcaI+PcaJ	EC-2.8.3.6
439	648	PCAs	phenazine-1-carboxylic acid synthesis, step 3	[c] : (2) dhha --> (4) h + (2) h2o + for + pca	class 2	Phenazine biosynthesis ;	virulence factor synthesis	(PA1899, PA4210)+(PA1900, PA4211)+(PA1901, PA4212)+(PA1904, PA4215)+(PA1905, PA4216)	PhzC2+PhzB2+PhzF2+PhzA2+PhzG2, PhzA1+PhzC1+PhzG1+PhzB1+PhzF1		55,56	this represents a lumped reaction with several reaction steps, some pretty well defined and some poorly characterized
440	649	PDH	pyruvate dehydrogenase	[c] : coa + nad + pyr --> accoa + co2 + nadh	class 3	Glycolysis/Gluconeogenesis	central metabolism	PA5016+PA3416+PA3417+PA4829+PA5015	AceF+PdhB_p+PdhA_p+Lpd3+AceE	EC-1.2.1.51		add PA5015, aceE as subunit
441	650	PDHe3c	pyruvate dehydrogenase (dihydrolipoamide dehydrogenase)	[c] : dhlam + nad --> h + lpam + nadh	class 2	Pyruvate metabolism ; Glycolysis / Gluconeogenesis ; Glycine, serine and threonine metabolism ; Citrate cycle (TCA cycle) ;	amino acid catabolism	PA1587	LpdG	EC-1.8.1.4		found locus by KEGG
442	651	PDX5PO	pyridoxine 5'-phosphate oxidase	[c] : o2 + pdx5p <==> h + h2o2 + pydx5p	class 2	Pyridoxine Metabolism	vitamin and cofactor synthesis	PA1049	PdxH	EC-1.4.3.5
443	652	PDXPP	Pyridoxine 5-phosphate phosphatase	[c] : h2o + pdx5p --> pi + pydxn	class 2	Pyridoxine Metabolism	vitamin and cofactor synthesis	PA3296	PhoA			3.1.3.1 enzymes can do this rxn according to KEGG
	653	PEPDabc	peptide transport in via ABC transport	atp[c] + h2o[c] + pepd[e] --> adp[c] + h[c] + pepd[c] + pi[c]	class 4	Transport, Extracellular	transport	PA1807+PA1809+PA1808+PA1810	OppABCD			Created from ABC transporters in KEGG, may need to be more proteins associated with this reaction since it is an ABC transporter.
	654	PERD	Erythronate 4-phosphate (4per) dehydrogenase	[c] : 4per + nad <==> h + nadh + ohpb	class 2	Pyridoxine Metabolism	vitamin and cofactor synthesis	PA1375	PdxB
	655	PFK_2	Phosphofructokinase	[c] : atp + tag6p-D --> adp + h + tagdp-D	class 2	Alternate Carbon Metabolism	unassigned	PA3561	FruK	EC-2.7.1.11
444	656	PGAMT	phosphoglucosamine mutase	[c] : gam1p <==> gam6p	class 1	Cell Envelope Biosynthesis	cell wall / LPS synthesis	PA4749	GlmM	EC-5.4.2.10
445	657	PGC2Di	Phosphogluconate 2-dehydrogenase	[c] : 6p2dglcn + h + nadph --> 6pgc + nadp	class 3	Pentose phosphate pathway	central metabolism	PA2263	KguD	EC-1.1.1.43	34	Made irreversible due to modeling evidence, to prevent free ATP.
446	658	PGCD	phosphoglycerate dehydrogenase	[c] : 3pg + nad --> 3php + h + nadh	class 2	Serine & Glycine Biosynthesis	amino acid synthesis	PA0316	SerA	EC-1.1.1.95
447	659	PGDH	phosphogluconate dehydrogenase	[c] : 6pgc + nadp --> co2 + nadph + ru5p-D	class 3	Pentose Phosphate Cycle	central metabolism	PA0743	MmsB_h	EC-1.1.1.44
448	660	PGDHY	phosphogluconate dehydratase	[c] : 6pgc --> 2ddg6p + h2o	class 1	Pentose Phosphate Cycle	central metabolism	PA3194	Edd	EC-4.2.1.12	32, 34
449	661	PGI	glucose-6-phosphate isomerase	[c] : g6p <==> f6p	class 2	Glycolysis/Gluconeogenesis	central metabolism	PA4732	Pgi	EC-5.3.1.9	32	there should also be a pathway from the glucose transporter to g6p
450	662	PGK	phosphoglycerate kinase	[c] : 13dpg + adp <==> 3pg + atp	class 2	Glycolysis/Gluconeogenesis	central metabolism	PA0552	Pgk	EC-2.7.2.3	2
451	663	PGL	6-phosphogluconolactonase	[c] : 6pgl + h2o --> 6pgc + h	class 2	Pentose Phosphate Cycle	central metabolism	PA3182	Pgl	EC-3.1.1.31	32, 34	this step is omitted in Wolff et al.
	664	PGLYCP	phosphoglycolate phosphatase	[c] : 2pglyc + h2o --> glyclt + pi	class 3	Alternate Carbon Metabolism	unassigned	PA0608, PA3941, PA3172	Gph, Gph_h2, Gph_h	EC-3.1.3.18		ID'd by EC# in annotation
452	665	PGM	phosphoglycerate mutase	[c] : 3pg <==> 2pg	class 2	Glycolysis/Gluconeogenesis	central metabolism	PA5131	Pgm	EC-5.4.2.1	2
453	666	PGMT	phosphoglucomutase	[c] : g1p <==> g6p	class 1	Glycolysis/Gluconeogenesis	central metabolism	PA5322, PA5131	AlgC, Pgm	EC-5.4.2.2	7	AlgC runs rxn too
454	667	PGPPH_PA	Phosphatidylglycerophosphate phosphohydrolase	[c] : h2o + pglyp_PA --> pg_PA + h + pi	class 2	Membrane Lipid Metabolism	lipid synthesis	PA4050	PgpA	EC-3.1.3.27
455	668	PHAC	poly(3-hydroxyalkanoic acid) synthase	[c] : (2) 3hdccoa --> 2bhdccoa + coa	class 2	Rhamnolipid synthesis	virulence factor synthesis	PA5058, PA5056	PhaC2, PhaC1		7,60,65,66,67,68,69	not sure if this should be + or or; other rhamnolipids of C10-C18 are also made, but C10 predominates
456	669	PHCYTr_PA	phosphatidate cytidylyltransferase reversible	[c] : 12dag3p_PA + ctp + h <==> cdpdag_PA + ppi	class 2	Membrane Lipid Metabolism	lipid synthesis	PA2536, PA3651	CdsA	EC-2.7.7.41
457	670	PHE1Cs	phenazine-1-carboxamide synthetase	[c] : atp + gln-L + h2o + pca --> amp + glu-L + (2) h + phe1c + ppi	class 2	Phenazine biosynthesis ;	virulence factor synthesis	PA0051	PhzH		28
458	671	PHE4MOi3	phenylalanine 4-monooxygenase	[c] : o2 + phe-L + thbpt --> 4hthb + tyr-L	class 1	Phenylalanine, tyrosine and tryptophan biosynthesis ;	amino acid synthesis	PA0872	PhhA	EC-1.14.16.1		correction of unbalanced rxn
459	672	PHEt6	L-phenylalanine transport in/out via proton symport	h[e] + phe-L[e] <==> h[c] + phe-L[c]	class 4	Transport, Extracellular	transport	PA3000, PA0866	AroP1, AroP2	TC-2.A.3.1		already added the irreversible form
	673	PHEt6i	L-phenylalanine transport in/out via proton symport	h[e] + phe-L[e] --> h[c] + phe-L[c]	class 1	Transport, Extracellular	transport	PA3000, PA0866	AroP1, AroP2	TC-2.A.3.1	25	ref gives biochemical evidence, genes from annotation and TC database
460	674	PHETA1	phenylalanine transaminase	[c] : akg + phe-L <==> glu-L + phpyr	class 3	Aromatic Amino Acids	amino acid synthesis	PA0870, PA3139	PhhC, TyrB-p	EC-2.6.1.58
	675	PHETRS	Phenylalanyl-tRNA synthetase	[c] : atp + phe-L + trnaphe --> amp + phetrna + ppi	class 2	Phenylalanine, tyrosine and tryptophan biosynthesis ; Aminoacyl-tRNA biosynthesis ;	trna synthetases	PA2740+PA2739	PheS+PheT	EC-6.1.1.20		ID'd by EC# in annotation and KEGG
461	676	PIabc	phosphate transport via ABC system	atp[c] + h2o[c] + pi[e] --> adp[c] + h[c] + (2) pi[c]	class 1	Transport, Extracellular	transport	PA5367+PA5368+PA5369+PA5366	PstA+PstC+PstS+PstB	TC-3.A.1.7		from KEGG pathway and annotation
462	677	PIt6	phosphate transport in/out via proton symporter	h[e] + pi[e] <==> h[c] + pi[c]	class 3	Transport, Extracellular	transport	PA0450, PA5207, PA4292	PitA_h	TC-2.A.20	24	ref mechanism for pitA. All genes show strong (>60%) homology to low-affinity phosphate transporter PitA [Escherichia coli].
463	678	PMANM	phosphomannomutase	[c] : man1p <==> man6p	class 1	Alternate Carbon Metabolism	cell wall / LPS synthesis	PA5322	AlgC	EC-5.4.2.8
464	679	PMDPHT	pyrimidine phosphatase	[c] : 5aprbu + h2o --> 4r5au + pi	class 3	Riboflavin Metabolism	vitamin and cofactor synthesis	PA1376	AceK			unsure of validity
465	680	PMPK	phosphomethylpyrimidine kinase	[c] : 4ampm + atp --> 2mahmp + adp	class 2	Thiamine Metabolism	vitamin and cofactor synthesis	PA3975	ThiD	EC-2.7.4.7
466	681	PNS1	purine nucleosidase (adenosine)	[c] : adn + h2o --> ade + rib-D	class 1	purine degradation	nucleotide salvage	PA0143	Nuh	EC-3.2.2.1	29	specific function outlined in reference. 'Nonspecific ribonucleoside hydrolase' annotation ID (with class I confidence) implies that there are more reactions catalyzed by this enzyme.
467	682	PNS3	purine nucleosidase (inosine)	[c] : h2o + ins --> hxan + rib-D	class 1	purine degradation	nucleotide salvage	PA0143	Nuh	EC-3.2.2.1	29	specific function outlined in reference. 'Nonspecific ribonucleoside hydrolase' annotation ID (with class I confidence) implies that there are more reactions catalyzed by this enzyme.
468	683	PNTK	pantothenate kinase	[c] : atp + pnto-R --> 4ppan + adp + h	class 3	Coenzyme A Biosynthesis	vitamin and cofactor synthesis	PA4279		EC-2.7.1.33
469	684	POBA	4-hydroxybenzoate 3-monooxygenase	[c] : 4hbz + h + nadph + o2 --> 34dhbz + h2o + nadp	class 1	Aromatic compound catabolism ;	amino acid catabolism	PA0247	PobA	EC-1.14.13.2		ID'd by EC# in annotation
470	685	POX	pyruvate oxidase	[c] : h2o + pyr + ubq8 --> ac + co2 + ubq8h2	class 2	Oxidative phosphorylation	ethanol / pyruvate metabolism	PA5297	PoxB	EC-1.2.2.2
471	686	PPA	inorganic diphosphatase	[c] : h2o + ppi --> h + (2) pi	class 2	Anaplerotic reactions	energy metabolism	PA4031	Ppa	EC-3.6.1.1
	687	PPACAH	2-phosphonoacetaldehyde hydrolase	[c] : h2o + ppaca --> acald + pi	class 1	Carbon compound catabolism ;	ethanol / pyruvate metabolism	PA1311	PhnX			ID'd by EC# in annotation
472	688	PPBNGS	porphobilinogen synthase	[c] : (2) 5aop --> h + (2) h2o + ppbng	class 2	Tetrapyrrole Biosynthesis	vitamin and cofactor synthesis	PA5243	HemB	EC-4.2.1.24		reaction is slightly different. Ratio is 2ALAV-->1PBG. Also, PBG is porphobilinogen.
473	689	PPC	phosphoenolpyruvate carboxylase	[c] : co2 + h2o + pep --> h + oaa + pi	class 2	Anaplerotic reactions	central metabolism	PA3687	Ppc	EC-4.1.1.31	1
474	690	PPCDC	phosphopantothenoylcysteine decarboxylase	[c] : 4ppcys + h --> co2 + pan4p	class 2	Coenzyme A Biosynthesis	vitamin and cofactor synthesis	PA5320	Dfp	EC-4.1.1.36
475	691	PPCK	phosphoenolpyruvate carboxykinase	[c] : atp + oaa --> adp + co2 + pep	class 2	Anaplerotic reactions	central metabolism	PA5192	PckA	EC-4.1.1.49	1
476	692	PPCOAC	Propionyl-CoA carboxylase	[c] : atp + hco3 + ppcoa --> adp + h + mmcoa-S + pi	class 1	Acyclic isoprenoid catabolism ;	amino acid catabolism	PA2012	LiuD	EC-6.4.1.3		found locus by KEGG
	693	PPNabc	phosphonate transport via ABC system	atp[c] + h2o[c] + ppn[e] --> adp[c] + h[c] + pi[c] + ppn[c]	class 3	Transport, Extracellular	transport	(PA3313+PA3315+PA3316+PA3314), (PA3384+PA3382+PA3383+PA3376+PA3375)	PhnD_h+PhnE_1h+PhnE_2h+PhnC_h, PhnC+PhnE+PhnD, PhnK+PhnL			from KEGG pathway and annotation, putative gene names from KEGG ortholog names
477	694	PPNCL2	phosphopantothenate-cysteine ligase	[c] : 4ppan + ctp + cys-L --> 4ppcys + cmp + h + ppi	class 2	Coenzyme A Biosynthesis	vitamin and cofactor synthesis	PA5320	Dfp	EC-6.3.2.5
478	695	PPND	prephenate dehydrogenase	[c] : nad + pphn --> 34hpp + co2 + nadh	class 2	Aromatic Amino Acids	amino acid synthesis	PA3164	AroA	EC-1.3.1.12
479	696	PPNDH	prephenate dehydratase	[c] : h + pphn --> co2 + h2o + phpyr	class 2	Aromatic Amino Acids	amino acid synthesis	PA3166	PheA	EC-4.2.1.51
480	697	PPPGO	protoporphyrinogen oxidase	[c] : (1.5) o2 + pppg9 --> (3) h2o + ppp9	class 3	Tetrapyrrole Biosynthesis	vitamin and cofactor synthesis	PA5257, PA4664	HemY, HemK	EC-1.3.3.4		PA5257 might be mal-assigned
481	698	PPPGOan	protoporphyrinogen oxidase anaerobic	[c] : pppg9 --> (6) h + ppp9	class 4	Tetrapyrrole Biosynthesis	vitamin and cofactor synthesis			EC-1.3.3.4	79,80,81	hemG, which would catalyze an oxygen independent protoporphyrinogen oxidase, did not show up in a BLAST search against P. aeruginosa. This reaction was added based on modeling evidence, since P. aeruginosa grows anaerobically and thus must be able to produce heme without oxygen. This reaction stoichiometry is incorrect, but the enzyme isn't characterized in literature
482	699	PPS	phosphoenolpyruvate synthase	[c] : atp + h2o + pyr --> amp + (2) h + pep + pi	class 2	Glycolysis/Gluconeogenesis	central metabolism	PA1770	Pps	EC-2.7.9.2
483	700	PPTGS	Peptidoglycan subunit synthesis	[c] : uaagmda --> h + peptido_EC + udcpdp	class 4	Cell Envelope Biosynthesis	cell wall / LPS synthesis					in e-coli, needed to make peptido
484	701	PQSr	PQS release	pqs[c] <==> pqs[e]	class 4	Transport, Extracellular	transport					should properly be done by vesicle packaging.
485	702	PQSs	probable FAD-dependent monooxygenase	[c] : fadh2 + hhq + o2 --> fad + h2o + pqs	class 1	Quorum sensing, PQS	virulence factor synthesis	PA2587	PqsH		53,54	FAD-dependent as stated in annotation.
486	703	PRAGSr	phosphoribosylglycinamide synthase	[c] : atp + gly + pram --> adp + gar + h + pi	class 2	Purine and Pyrimidine Biosynthesis	nucleotide synthesis	PA4855	PurD	EC-6.3.4.13
487	704	PRAI	phosphoribosylanthranilate isomerase	[c] : pran <==> 2cpr5p	class 1	Phenylalanine, tyrosine and tryptophan biosynthesis ;	amino acid synthesis	PA3113	TrpF	EC-5.3.1.24		annotation
488	705	PRAIS	phosphoribosylaminoimidazole synthetase	[c] : atp + fpram --> adp + air + h + pi	class 2	Purine and Pyrimidine Biosynthesis	nucleotide synthesis	PA0945	PurM	EC-6.3.3.1
489	706	PRAMPC	phosphoribosyl-AMP cyclohydrolase	[c] : h + h2o + prbamp --> prfp	class 2	Histidine Metabolism	amino acid synthesis	PA5066	HisI	EC-3.5.4.19
490	707	PRASCS	phosphoribosylaminoimidazolesuccinocarboxamide synthase	[c] : 5aizc + asp-L + atp <==> 25aics + adp + h + pi	class 2	Purine and Pyrimidine Biosynthesis	nucleotide synthesis	PA1013	PurC	EC-6.3.2.6
491	708	PRATPP	phosphoribosyl-ATP pyrophosphatase	[c] : h2o + prbatp --> h + ppi + prbamp	class 2	Histidine Metabolism	amino acid synthesis	PA5067	HisE	EC-3.6.1.31
492	709	PRFGS	phosphoribosylformylglycinamidine synthase	[c] : atp + fgam + gln-L + h2o --> adp + fpram + glu-L + (2) h + pi	class 2	Purine and Pyrimidine Biosynthesis	nucleotide synthesis	PA3763	PurL	EC-6.3.5.3
493	710	PRMICIi	1-(5-phosphoribosyl)-5-[(5-phosphoribosylamino)methylideneamino)imidazole-4-carboxamide isomerase (irreversible)	[c] : prfp --> prlp	class 2	Histidine Metabolism	amino acid synthesis	PA5141	HisA	EC-5.3.1.16
494	711	PROabc	L-proline transport via ABC system	atp[c] + h2o[c] + pro-L[e] --> adp[c] + h[c] + pi[c] + pro-L[c]	class 3	Transport, Extracellular	transport	(PA3889+(PA3888, PA3890)+PA3891), (PA5378+PA5376+PA5377)	ProX_h3+ProV_h3+ProW_h3, ProX_h+ProV_h+ProW_h			from annotation "probable glycine-betaine/proline transporter (ABC)" and KEGG and TCDB
	712	PROLBabc	proline betaine transport in via ABC system	atp[c] + h2o[c] + prolb[e] --> adp[c] + h[c] + pi[c] + prolb[c]	class 3	Transport, Extracellular	transport	(PA3889+(PA3888, PA3890)+PA3891), (PA5378+PA5376+PA5377)	ProZ_h+ProW_h2+ProV_h2+ProX_h2, ProX_h+ProV_h+ProW_h			from annotation and KEGG and TCDB
	713	PROTRS	Prolyl-tRNA synthetase	[c] : atp + pro-L + trnapro --> amp + ppi + protrna	class 2	Arginine and proline metabolism ; Aminoacyl-tRNA biosynthesis ;	trna synthetases	PA0956	ProS	EC-6.1.1.15		ID'd by EC# in annotation and KEGG
495	714	PRPPS	phosphoribosylpyrophosphate synthetase	[c] : atp + r5p <==> amp + h + prpp	class 2	Histidine Metabolism	amino acid synthesis	PA4670	Prs	EC-2.7.6.1
496	715	PSCVT	3-phosphoshikimate 1-carboxyvinyltransferase	[c] : pep + skm5p <==> 3psme + pi	class 2	Aromatic Amino Acids	amino acid synthesis	PA3164	AroA	EC-2.5.1.19
497	716	PSDC_PA	phosphatidylserine decarboxylase	[c] : ps_PA --> co2 + pe_PA	class 2	Membrane Lipid Metabolism	lipid synthesis	PA4957	Psd1	EC-4.1.1.65		phosphatidylethanolamine (pe_PA) was balanced with the N-linked H+ dissociated, as opposed to the ionic form. May need to be corrected.
498	717	PSERT	phosphoserine transaminase	[c] : 3php + glu-L --> akg + pser-L	class 2	Serine & Glycine Biosynthesis	amino acid synthesis	PA3167	SerC	EC-2.6.1.52
499	718	PSP_L	phosphoserine phosphatase (L-serine)	[c] : h2o + pser-L --> pi + ser-L	class 3	Serine & Glycine Biosynthesis	amino acid synthesis	PA4960	SerB	EC-3.1.3.3
500	719	PTA	phosphotransacetylase	[c] : accoa + pi --> actp + coa	class 1	Pyruvate metabolism	ethanol / pyruvate metabolism	PA0835	Pta	EC-2.3.1.8		used pseudomonas.com + TIGR
	720	PTAr	phosphotransacetylase	[c] : accoa + pi <==> actp + coa	class 1	Pyruvate metabolism ;	ethanol / pyruvate metabolism	PA0835	Pta	EC-2.3.1.8	20	catabolic
	721	PTHPS	6-pyruvoyltetrahydropterin synthase	[c] : ahdt --> 6pthp + pppi	class 3	Biosynthesis of cofactors, prosthetic groups and carriers ;	vitamin and cofactor synthesis	PA2666	PtpS	EC-4.2.3.12		ID'd by EC# in annotation and KEGG
501	722	PTPATi	pantetheine-phosphate adenylyltransferase	[c] : atp + h + pan4p --> dpcoa + ppi	class 2	Coenzyme A Biosynthesis	vitamin and cofactor synthesis	PA0363	CoaD	EC-2.7.7.3
	723	PTRCabc	putrescine transport via ABC system	atp[c] + h2o[c] + ptrc[e] --> adp[c] + h[c] + pi[c] + ptrc[c]	class 3	Transport, Extracellular	transport	(PA0324+PA0325+PA0326+PA0323), (PA0603+PA0605+PA0606+PA0602+PA0604), (PA0206+PA0204+PA0205+PA0203), (PA3254+PA3253+PA3252+PA3250), (PA0303+PA0301+PA0304+PA0300+PA0302), (PA3610+PA3608+PA3607+PA3609)	PotC_2h+PotB_2h+PotA_2h+PotD_2h, PotA_4h+PotB_4h+PotC_4h+PotD_4h, PotA_1h+PotC_1h+PotB_1h+PotD_1h, PotA_3h+PotC_3h+PotB_3h+PotD_3h, SpuG+SpuE+SpuH+SpuD+SpuF, PotD+PotB+PotA+PotC	TC-3.A.1.11		from annotation "possible putrescine/spermidine transporter (ABC)" and TC database and KEGG
502	724	PTRCTA	Putrescine Transaminase	[c] : akg + ptrc --> 4abutn + glu-L	class 1	arginine catabolism	amino acid catabolism	PA0299	SpuC			annotation
503	725	PUTA	Proline dehydrogenase	[c] : fad + h2o + pro-L --> fadh2 + glu5sa	class 1	Glutamate metabolism ; Arginine and proline metabolism ;	amino acid catabolism	PA0782	PutA	EC-1.5.99.8	14
504	726	PYAM5PO	pyridoxamine-phosphate oxidase	[c] : h2o + o2 + pyam5p --> h2o2 + nh4 + pydx5p	class 2	Pyridoxine Metabolism	vitamin and cofactor synthesis	PA1049	PdxH	EC-1.4.3.5
505	727	PYDAMK	pyridoxal kinase (Pyridoxamine)	[c] : atp + pydam --> adp + h + pyam5p	class 2	Pyridoxine Metabolism	vitamin and cofactor synthesis	PA5516	PdxY	EC-2.7.1.35
506	728	PYDXK	pyridoxal kinase (Pyridoxal)	[c] : atp + pydx --> adp + (2) h + pydx5p	class 2	Pyridoxine Metabolism	vitamin and cofactor synthesis	PA5516	PdxY	EC-2.7.1.35
507	729	PYDXNK	pyridoxal kinase (Pyridoxine)	[c] : atp + pydxn --> adp + h + pdx5p	class 2	Pyridoxine Metabolism	vitamin and cofactor synthesis	PA5516	PydxY	EC-2.7.1.35
508	730	PYDXNO	pyridoxine oxidase	[c] : o2 + pydxn <==> h2o2 + pydx	class 2	Pyridoxine Metabolism	vitamin and cofactor synthesis	PA1049	PdxH	EC-1.4.3.5
509	731	PYDXO	pyridoxal oxidase	[c] : (2) h2o + nh4 + (0.5) o2 + pydx <==> h + (2) h2o2 + pydam	class 2	Pyridoxine Metabolism	vitamin and cofactor synthesis	PA1049	PdxH	EC-1.4.3.5
510	732	PYK	pyruvate kinase	[c] : adp + h + pep --> atp + pyr	class 2	Glycolysis/Gluconeogenesis	central metabolism	PA4329, PA1498	PykA, PykF	EC-2.7.1.40	1
511	733	PYOs	pyocyanin synthesis	[c] : 5mpca + h + nadh + o2 --> co2 + h2o + nad + pyo	class 2	Phenazine biosynthesis ;	virulence factor synthesis	PA4217	PhzS		28,57	stoichiometry may need to be corrected.
512	734	PYRt2	pyruvate reversible transport via proton symport	h[e] + pyr[e] <==> h[c] + pyr[c]	class 4	Transport, Extracellular	transport					BIOLOG data shows growth on pyruvate, but unclear uptake mechanism or gene.
513	735	QGDH	quinoprotein glucose dehydrogenase	[c] : glc-D + ubq8 --> g15lac + ubq8h2	class 2	Pentose phosphate cycle ;	central metabolism	PA2290	Gcd			ID'd by EC# in annotation, rxn. stoichiometry From expasy.
	736	QUINOR	quinone oxidoreductase	[c] : nadph + ubq8 --> nadp + ubq8h	class 3	Oxidative phosphorylation	energy metabolism	PA0023	Qor			ID'd by EC# in annotation. Not sure what quinones can be substrates.
514	737	QULNS	quinolinate synthase	[c] : dhap + iasp --> (2) h2o + pi + quln	class 3	NAD Biosynthesis	vitamin and cofactor synthesis	PA1004	NadA			verified on pseudocyc. 'quinolate synthase' and 'quinolate synthetase' are synonymous. "quinolate synthetase A"
515	738	RBFK	riboflavin kinase	[c] : atp + ribflv --> adp + fmn + h	class 2	Riboflavin Metabolism	vitamin and cofactor synthesis	PA4561	RibF	EC-2.7.1.26
516	739	RBFSa	riboflavin synthase	[c] : 4r5au + db4p --> dmlz + (2) h2o + pi	class 2	Riboflavin Metabolism	vitamin and cofactor synthesis	PA4053	RibE	EC-2.5.1.9
517	740	RBFSb	riboflavin synthase	[c] : (2) dmlz --> 4r5au + ribflv	class 2	Riboflavin Metabolism	vitamin and cofactor synthesis	PA4053+PA4055	RibE+RibC	EC-2.5.1.9
518	741	RBK	ribokinase	[c] : atp + rib-D --> adp + h + r5p	class 2	Alternate Carbon Metabolism	central metabolism	PA1950	RbsK	EC-2.7.1.15
519	742	RHA1GLCNACPPUNDs	Rha-(a1,3)-GlcNac-pyrophosphorylundecaprenol synthesis	[c] : gdpdr + glcnacppund --> rha1glcnacppund + gmp	class 2	Lipopolysaccharide biosynthesis, A-band O-antigen	cell wall / LPS synthesis	PA5447	WbpZ		9.41,42	detailed stoichiometry not known, surmised from references. Reactions need biochemical elucidation. Metabolite masses based on mass balances.
520	743	RHA3GLCNACPPUNDs	Rha-(a1,3)-Rha-(a1,3)-Rha-(a1,3)-GlcNac-pyrophosphorylundecaprenol synthesis	[c] : (2) gdpdr + rha1glcnacppund --> (2) gmp + rha3glcnacppund	class 2	Lipopolysaccharide biosynthesis, A-band O-antigen	cell wall / LPS synthesis	PA5448	WbpY		9.41,42	detailed stoichiometry not known, surmised from references. Reactions need biochemical elucidation. Metabolite masses based on mass balances.
521	744	RHA4GLCNACPPUNDs	A-band O-antigen synthesis	[c] : gdpdr + rha3glcnacppund --> gmp + rha4glcnacppund	class 2	Lipopolysaccharide biosynthesis, A-band O-antigen	cell wall / LPS synthesis	PA5449	WbpX		9.41,42	detailed stoichiometry not known, surmised from references. Reactions need biochemical elucidation. Metabolite masses based on mass balances.
522	745	RHLA	rhamnosyltransferase chain A	[c] : 3hdeACP + coa --> 3hdccoa + ACP	class 1	Rhamnolipid synthesis	virulence factor synthesis	PA3479	RhlA		7,60,65,66,67,68,69	other rhamnolipids of C10-C18 are also made, but C10 predominates
523	746	RHLB	rhamnosyltransferase chain B	[c] : 3h3h + dtdpddm + h --> dtdp + lrhh	class 1	Rhamnolipid synthesis	virulence factor synthesis	PA3478	RhlB		7,60,65,66,67,68,69	other rhamnolipids of C10-C18 are also made, but C10 predominates
524	747	RHLC	rhamnosyltransferase 2	[c] : dtdpddm + h + lrhh --> dtdp + llrhh	class 1	Rhamnolipid synthesis	virulence factor synthesis	PA1130	RhlC		7,60,65,66,67,68,69	other rhamnolipids of C10-C18 are also made, but C10 predominates
	748	RIBabc	D-ribose transport via ABC system	atp[c] + h2o[c] + rib-D[e] --> adp[c] + h[c] + pi[c] + rib-D[c]	class 3	Transport, Extracellular	transport	(PA0137+PA0138+PA0136), (PA1947+PA1946+PA1948)	RBSabcd, RbsA+RbsB+RbsC	TC-3.A.1.2		from annotation "probable ABC ribose transporter" and TC database and KEGG. Note, (PA0136 + PA0137 + PA0138) are putative to this function based on homology
525	749	RIBB	3,4 Dihydroxy-2-butanone-4-phosphate synthase	[c] : r5p --> db4p + for + h	class 2	Riboflavin Metabolism	vitamin and cofactor synthesis	PA4054	RibB
526	750	RNDR1	ribonucleoside-diphosphate reductase (ADP)	[c] : adp + trdrd --> dadp + h2o + trdox	class 1	Salvage Pathways	nucleotide salvage	PA1156+PA1155	NrdA+NrdB	EC-1.17.4.1
527	751	RNDR2	ribonucleoside-diphosphate reductase (GDP)	[c] : gdp + trdrd --> dgdp + h2o + trdox	class 1	Salvage Pathways	nucleotide salvage	PA1156+PA1155	NrdA+NrdB	EC-1.17.4.1
528	752	RNDR3	ribonucleoside-diphosphate reductase (CDP)	[c] : cdp + trdrd --> dcdp + h2o + trdox	class 1	Salvage Pathways	nucleotide salvage	PA1156+PA1155	NrdA+NrdB	EC-1.17.4.1
529	753	RNDR4	ribonucleoside-diphosphate reductase (UDP)	[c] : trdrd + udp --> dudp + h2o + trdox	class 1	Salvage Pathways	nucleotide salvage	PA1156+PA1155	NrdB+NrdA	EC-1.17.4.1
530	754	RNTR1	ribonucleoside-triphosphate reductase (ATP)	[c] : atp + trdrd --> datp + h2o + trdox	class 4	Salvage Pathways	nucleotide salvage	PA1920	NrdD	EC-1.17.4.2
531	755	RNTR2	ribonucleoside-triphosphate reductase (GTP)	[c] : gtp + trdrd --> dgtp + h2o + trdox	class 4	Salvage Pathways	nucleotide salvage	PA1920	NrdD	EC-1.17.4.2
532	756	RNTR3	ribonucleoside-triphosphate reductase (CTP)	[c] : ctp + trdrd --> dctp + h2o + trdox	class 4	Salvage Pathways	nucleotide salvage	PA1920	NrdD	EC-1.17.4.2
533	757	RNTR4	ribonucleoside-triphosphate reductase (UTP)	[c] : trdrd + utp --> dutp + h2o + trdox	class 4	Salvage Pathways	nucleotide salvage	PA1920	NrdD	EC-1.17.4.2
534	758	RPE	ribulose 5-phosphate 3-epimerase	[c] : ru5p-D <==> xu5p-D	class 2	Pentose Phosphate Cycle	central metabolism	PA0607	Rpe	EC-5.1.3.1
535	759	RPI	ribose-5-phosphate isomerase	[c] : r5p <==> ru5p-D	class 2	Pentose Phosphate Cycle	central metabolism	PA0330	RpiA	EC-5.3.1.6
536	760	S7PI	sedoheptulose 7-phosphate isomerase	[c] : s7p <==> gmh7p	class 2	Lipopolysaccharide biosynthesis, core	cell wall / LPS synthesis	PA4425	GmhA		13	Sedoheptulose 7-phosphate isomerase activity necessary for LPS synthesis. BLAST of PA4425 against NCBI showed E = 2e-59 with Sedoheptulose 7-phosphate isomerase [Ralstonia eutropha H16] (09/15/07)
537	761	SADT2	sulfate adenylyltransferase	[c] : atp + gtp + h2o + so4 --> aps + gdp + pi + ppi	class 1	Cysteine Metabolism	sulfur metabolism	PA4443+PA4442	CysD+CysN	EC-2.7.7.4
	762	SARCO	sarcosine oxidase	[c] : h2o + o2 + sarcs --> fald + gly + h2o2	class 2	Carbon compound catabolism ;	amino acid catabolism	PA5416+PA5419+PA5417+PA5418	SoxB+SoxG+SoxD+SoxA	EC-1.5.3.1		ID'd by EC# in annotation.
538	763	SDPDS	succinyl-diaminopimelate desuccinylase	[c] : h2o + sl26da --> 26dap-LL + succ	class 2	Threonine and Lysine Metabolism	amino acid synthesis	PA1162	DapE	EC-3.5.1.18
539	764	SDPTA	succinyldiaminopimelate transaminase	[c] : akg + sl26da <==> glu-L + sl2a6o	class 3	Threonine and Lysine Metabolism	amino acid synthesis	PA3659	DapC	EC-2.6.1.17
	765	SELNPSr	Selenophosphate synthase	[c] : atp + h2o + seln <==> amp + pi + selnp	class 2	Selenoamino acid metabolism ;	unassigned	PA1642	SelD	EC-2.7.9.3		ID'd by EC# in annotation
540	766	SERabc	L-Serine transport via ABC system	atp[c] + h2o[c] + ser-L[e] --> adp[c] + h[c] + pi[c] + ser-L[c]	class 4	Transport, Extracellular	transport			TC-3.A.1.11	26	ref gives physiological evidence for serine transport. Unclear mechanism or gene. Some serine transporters have weak homology with PA1916, but PA1916 has much stronger homology with aromatic amino acid transporters, so it was not included as a gene association.
541	767	SERAT	serine O-acetyltransferase	[c] : accoa + ser-L <==> acser + coa	class 2	Cysteine Metabolism	sulfur metabolism	PA3816	CysE	EC-2.3.1.30
	768	SERD_D	D-serine deaminase	[c] : ser-D --> nh4 + pyr	class 2	Amino Acid Degradation	amino acid catabolism	PA3357	DsdA	EC-4.3.1.18
542	769	SERD_L	L-serine deaminase	[c] : ser-L <==> nh4 + pyr	class 2	Amino Acid Degradation	amino acid catabolism	PA5379, PA2443	SdaB, SdaA	EC-4.3.1.17		From annotation, equation from EXPASY. Modeling evidence suggests this enzyme might be inactive.
	770	SERTRS	Seryl-tRNA synthetase	[c] : atp + ser-L + trnaser --> amp + ppi + sertrna	class 2	Glycine, serine and threonine metabolism ; Aminoacyl-tRNA biosynthesis ;	trna synthetases	PA2612	SerS	EC-6.1.1.11		ID'd by EC# in annotation and KEGG
543	771	SGDS	Succinylglutamate desuccinylase	[c] : h2o + sucglu --> glu-L + succ	class 1	Arginine and proline metabolism ;	amino acid catabolism	PA0901	AruE	EC-3.5.1.96		ID'd by EC# in annotation
	772	SHCHD2	sirohydrochlorin dehydrogenase (NAD)	[c] : nad + shcl --> (2) h + nadh + srch	class 2	Tetrapyrrole Biosynthesis	vitamin and cofactor synthesis	PA2611	CysG
	773	SHCHF	sirohydrochlorin ferrochetalase	[c] : fe2 + srch --> (2) h + sheme	class 2	Tetrapyrrole Biosynthesis	vitamin and cofactor synthesis	PA2611	CysG
544	774	SHK3D	shikimate dehydrogenase	[c] : 3dhsk + h + nadph <==> nadp + skm	class 2	Aromatic Amino Acids	amino acid synthesis	PA0025	AroE	EC-1.1.1.25
545	775	SHKK	shikimate kinase	[c] : atp + skm --> adp + h + skm5p	class 2	Aromatic Amino Acids	amino acid synthesis	PA5039	AroK	EC-2.7.1.71
546	776	SHSL1	O-succinylhomoserine lyase (L-cysteine)	[c] : cys-L + suchms --> cysth-L + h + succ	class 3	Methionine Metabolism	amino acid synthesis	PA0400	MetB	EC-4.2.99.9
547	777	SHSL2	O-succinylhomoserine lyase (H2S)	[c] : h2s + suchms --> hcys-L + succ	class 1	Sulfur metabolism ; Glycine, serine and threonine metabolism ; Methionine metabolism ;	amino acid synthesis	PA3107	MetZ	EC-4.2.99.9	21	biochemical data
548	778	SHSL5	O-acetylhomoserine lysase (L-cysteine)	[c] : achms + cys-L --> ac + cysth-L + h	class 3	Methionine Metabolism	amino acid synthesis	PA0400	MetB	EC-4.2.99.9
	779	SOD	superoxide dismutase	[c] : (2) h + (2) o2- --> h2o2 + o2	class 1	Adaptation, Protection ;	energy metabolism	PA4468, PA4366	SodM, SodB	EC-1.15.1.1		ID'd by EC# in annotation
	780	SPMDabc	spermidine transport via ABC system	atp[c] + h2o[c] + spmd[e] --> adp[c] + h[c] + pi[c] + spmd[c]	class 3	Transport, Extracellular	transport	(PA0324+PA0325+PA0326+PA0323), (PA0603+PA0605+PA0606+PA0602+PA0604), (PA0206+PA0204+PA0205+PA0203), (PA3254+PA3253+PA3252+PA3250), (PA3610+PA3608+PA3607+PA3609)	PotC_2h+PotB_2h+PotA_2h+PotD_2h, PotC_1h+PotA_1h+PotB_1h+PotD_1h, PotA_3h+PotC_3h+PotB_3h+PotD_3h, PotA_4h+PotB_4h+PotC_4h+PotD_4h, PotD+PotB+PotA+PotC	TC-3.A.1.11		loci (PA0602 + PA0603 + PA0604 + PA0605 + PA0606) is "possible putrescine/spermidine transporter (ABC)", (PA0323 + PA0324 + PA0325 + PA0326) or (PA3250 + PA3252 + PA3253 + PA3254) or (PA0203 + PA0204 + PA0205 + PA0206) are putrescine/spermidine transporters (ABC) 2,3,and 1. annotation and TC database and KEGG
549	781	SPMDDH	Spermidine dehydrogenase	[c] : fad + h2o + spmd --> 13dampp + 4abutn + fadh2	class 2	Urea cycle and metabolism of amino groups ; Methane metabolism ;	amino acid catabolism	PA3713	SpdH	EC-1.5.99.6		ID'd by EC# in annotation. Not sure of h+ acceptor (assumed fad here).
550	782	SPMS	spermidine synthase	[c] : ametam + ptrc --> 5mta + h + spmd	class 2	Arginine, Putriscine, and Spermidine Metabolism	sulfur metabolism	PA1687	SpeE	EC-2.5.1.16		add possible isozyme PA4774, speE_h
551	783	SSALx	succinate-semialdehyde dehydrogenase (NAD)	[c] : h2o + nad + sucsal <==> (2) h + nadh + succ	class 2	Glutamate metabolism ; Butanoate metabolism ; Arginine and proline metabolism ;	amino acid catabolism	PA0898	AruD	EC-1.2.1.16		ID'd by EC# in annotation, EC# matches this reaction, although succinylglutamate 5-semialdehyde dehydrogenase is listed as rxn name in annotation
552	784	SSALy	succinate-semialdehyde dehydrogenase (NADP)	[c] : h2o + nadp + sucsal <==> (2) h + nadph + succ	class 2	Amino Acid Degradation	amino acid catabolism	PA0265	GabD	EC-1.2.1.16
	785	SUCBZL	o-succinylbenzoate-CoA ligase	[c] : atp + coa + sucbz --> amp + ppi + sbzcoa	class 4	Quinone Biosynthesis, Menaquinone	vitamin and cofactor synthesis	PA3299, PA3860, PA3924, PA1215, PA4198, PA1617, PA2557, PA3300	FadD1, MenE, FadD2	EC-6.2.1.26
553	786	SUCCt2_2	succinate transport via proton symport (2 H)	(3) h[e] + succ[e] <==> (3) h[c] + succ[c]	class 3	Transport, Extracellular	transport	( PA5168, PA0885)+(PA0884, PA5167)+( PA5169, PA0886)+(PA1183, PA0119)	DctQ_h+DctP_h+DctM_h, DctM+DctQ+DctP, DctA, DctA_h			from annotation and TC database
	787	SUCCt2b	Succinate efflux via proton symport	h[c] + succ[c] --> h[e] + succ[e]	class 2	Transport, Extracellular	transport	PA0119, PA1183	DctA_h, DctA			from annotation and rxn from TC database, can't find the rxns/cpds for succinamide, iticonate, believe that iticonate should be itaconate, mesaconate not in simpheny, substrate (dicarboxylate) (out) + nM+ [M+ = H+ or Na+] (out) →substrate (in) + nM+ (in). C4-dicarboxylate transporter (substrates: fumarate, D- and L-malate, succinate, succinamide, orotate, iticonate, mesaconate)
554	788	SUCD1	succinate dehydrogenase	[c] : fad + succ <==> fadh2 + fum	class 2	Citrate Cycle (TCA)	central metabolism	PA1581+PA1584+PA1582+PA1583	Sdh	EC-1.3.99.1	1
555	789	SUCD4	succinate dehyrdogenase	[c] : fadh2 + ubq8 <==> fad + ubq8h2	class 2	Oxidative phosphorylation	energy metabolism	PA1582+PA1584+PA1581+PA1583	SdhD+SdhB+SdhC+SdhA	EC-Undetermined
556	790	SUCOAS	succinyl-CoA synthetase (ADP-forming)	[c] : atp + coa + succ <==> adp + pi + succoa	class 2	Citrate Cycle (TCA)	central metabolism	PA1588+PA1589	SucC+SucD	EC-6.2.1.5
557	791	SULabc	sulfate transport via ABC system	atp[c] + h2o[c] + so4[e] --> adp[c] + h[c] + pi[c] + so4[c]	class 2	Transport, Extracellular	transport	PA0282+PA0281+PA0283+PA1493+PA0280	CysT+CysW+Sbp+CysP+CysA	TC-3.A.1.6		from KEGG pathway and annotation
558	792	SULR	sulfite reductase (NADPH2)	[c] : (3) h2o + h2s + (3) nadp <==> (4) h + (3) nadph + so3	class 1	Cysteine Metabolism	sulfur metabolism	PA1838, PA2906, PA4130	CysI, SulR_h	EC-1.8.1.2		add PA2906 and PA4130 as probable isozymes
559	793	TAL	transaldolase	[c] : g3p + s7p <==> e4p + f6p	class 2	Pentose Phosphate Cycle	central metabolism	PA2796	TalB	EC-2.2.1.2
	794	TAURabc	taurine transport via ABC system	atp[c] + h2o[c] + taur[e] --> adp[c] + h[c] + pi[c] + taur[c]	class 3	Transport, Extracellular	transport	PA3937+PA3936+PA3938	TauB+TauC+TauA	TC-3.A.1.17		probable reaction from KEGG pathway and annotation
560	795	TDPDRE	dTDP-4-dehydrorhamnose 3,5-epimerase	[c] : dtdpddg <==> dtdpddm	class 2	Cell Envelope Biosynthesis- O-antigen	cell wall / LPS synthesis	PA5164	RmlC	EC-5.1.3.13		o-antigen synthesis, from pseudocyc
561	796	TDPDRR	dTDP-4-dehydrorhamnose reductase	[c] : dtdp6dm + nadp <==> dtdpddm + h + nadph	class 2	Lipopolysaccharide biosynthesis, core	cell wall / LPS synthesis	PA5162	RmlD	EC-1.1.1.133		o-antigen synthesis, from pseudocyc
562	797	TDPGDH	dTDPglucose 4,6-dehydratase	[c] : dtdpglc --> dtdpddg + h2o	class 2	Cell Envelope Biosynthesis- O-antigen	cell wall / LPS synthesis	PA5161	RmlB	EC-4.2.1.46		o-antigen synthesis, from pseudocyc
563	798	THD2	NAD(P) transhydrogenase	(2) h[e] + nadh[c] + nadp[c] <==> (2) h[c] + nad[c] + nadph[c]	class 2	Oxidative phosphorylation	energy metabolism	PA0196+PA0195	PntB+PntA	EC-1.6.1.2		subunits verified KEGG 4/23/2006
564	799	THD5	NAD transhydrogenase	[c] : nad + nadph <==> nadh + nadp	class 2	Oxidative phosphorylation	energy metabolism	PA2991	Sth	EC-1.6.1.1
565	800	THDPS	tetrahydropicolinate succinylase	[c] : h2o + succoa + thdp --> coa + sl2a6o	class 2	Threonine and Lysine Metabolism	amino acid synthesis	PA3666	DapD	EC-2.3.1.117
	801	THFGLUS	Tetrahydrofolate:L-glutamate gamma-ligase (ADP-forming)	[c] : atp + glu-L + thf <==> adp + h + pi + thfglu	class 3	Biosynthesis of cofactors, prosthetic groups and carriers ;	vitamin and cofactor synthesis	PA3111	FolC	EC-6.3.2.17		ID'd by EC# in annotation and KEGG, other rxns also assoc with this ec#
566	802	THM2t2	Thiamine transport in via proton symport	h[e] + thm[e] --> h[c] + thm[c]	class 4	Transport, Extracellular	vitamin and cofactor synthesis	PA5099, PA2073, PA1419, PA0438, PA0443, PA0476	Ncs1_h4, Ncs1_h3, Ncs1_h2, CodB, Fui1_h, Ncs1_h			not sure of mechanism. All putative from annotation, not sure if these are truly isozymes, but they are all in the family.
	803	THPDH	NAD-dependent threonine 4-phosphate dehydrogenase	[c] : nad + phthr --> amopbut-L + h + nadh	class 2	Vitamin B6 metabolism ;	vitamin and cofactor synthesis	PA0593	PdxA	EC-1.1.1.262		ID'd by EC# in annotation.
567	804	THRA	threonine aldolase	[c] : thr-L <==> acald + gly	class 2	Threonine and Lysine Metabolism	ethanol / pyruvate metabolism	PA5413, PA0902	LtaA_ls, LtaA-2	EC-4.1.2.5		assumed that they are isozymes, but not certain.
	805	THRA2	glycine hydroxymethyltransferase	[c] : acald + gly --> thr-L	class 2	One carbon pool by folate ; Methane metabolism ; Lysine degradation ; Glycine, serine and threonine metabolism ; Cyanoamino acid metabolism ;	ethanol / pyruvate metabolism	PA5415, PA4602, PA2444	GlyA1, GlyA3, GlyA2			ID'd by EC# in annotation, reaction from expasy.
568	806	THRabc	L-threonine transport via ABC system	atp[c] + h2o[c] + thr-L[e] --> adp[c] + h[c] + pi[c] + thr-L[c]	class 1	Transport, Extracellular	transport	PA1071+PA1070+PA1072+PA1074+PA1073	BraF+BraG+BraE+BraC+BraD		25	ref gives biochemical evidence, genes from annotation and TC database
	807	THRD	L-threonine dehydrogenase (w/ AOBUTDs)	[c] : nad + thr-L --> 2aobut + h + nadh	class 3	Serine & Glycine Biosynthesis	amino acid synthesis	PA4097, PA2119, PA4153, PA2158, PA5421, PA2188	Thd	EC-1.1.1.103		from annotation, "Tdh, Threonine dehydrogenase and related Zn-dependent dehydrogenases [Amino acid transport and metabolism / General function prediction only]."
569	808	THRD_L	L-threonine deaminase	[c] : thr-L --> 2obut + nh4	class 3	Glycine, serine and threonine metabolism ;	amino acid synthesis	PA1326, PA2443, PA1326, PA5379, PA0331, PA0331, PA2683, PA2683	IlvA2, SdaA, IlvA2, SdaB, IlvA1, IlvA1, TdcB, TdcB			ID'd by EC# in annotation and KEGG, may use nh3 instead of nh4
570	809	THRS	threonine synthase	[c] : h2o + phom --> pi + thr-L	class 1	Threonine and Lysine Metabolism	amino acid synthesis	PA3735	ThrC	EC-4.2.3.1
	810	THRTRS	Threonyl-tRNA synthetase	[c] : atp + thr-L + trnathr --> amp + ppi + thrtrna	class 2	Glycine, serine and threonine metabolism ; Aminoacyl-tRNA biosynthesis ;	trna synthetases	PA2744	ThrS	EC-6.1.1.3		ID'd by EC# in annotation and KEGG
571	811	THTRIi	thymidine-triphosphatase irreversible	[c] : dttp + h2o --> dtdp + h + pi	class 2	Histidine metabolism ;	nucleotide synthesis	PA5067	HisE	EC-3.6.1.39		ID'd by EC# in annotation and KEGG. Irreversible because of modeling evidence, to prevent free ATP
572	812	TKT1	transketolase	[c] : r5p + xu5p-D <==> g3p + s7p	class 2	Pentose Phosphate Cycle	central metabolism	PA0548	TktA	EC-2.2.1.1
573	813	TKT2	transketolase	[c] : e4p + xu5p-D <==> f6p + g3p	class 2	Pentose Phosphate Cycle	central metabolism	PA0548	TktA	EC-2.2.1.1
574	814	TMDS	thymidylate synthase	[c] : dump + mlthf --> dhf + dtmp	class 2	Salvage Pathways	nucleotide salvage	PA0342	ThyA	EC-2.1.1.45
575	815	TMKr	thiamine kinase	[c] : atp + thm <==> adp + h + thmmp	class 3	Thiamine Metabolism	vitamin and cofactor synthesis	PA1950	RbsK	EC-2.7.1.89		no homology shown, but from pseudomonas.com annotation: "PfkB, pfkB family carbohydrate kinase. This family includes a variety of carbohydrate and pyrimidine kinases. The family includes phosphomethylpyrimidine kinase EC:2.7.4.7. This enzyme is part of the Thiamine pyrophosphate (TPP) synthesis pathway, TPP is an essential cofactor for many enzymes.."
576	816	TMPKr	thiamine-phosphate kinase	[c] : atp + thmmp <==> adp + thmpp	class 2	Thiamine Metabolism	vitamin and cofactor synthesis	PA4051	ThiL	EC-2.7.4.16
577	817	TMPPP	thiamine-phosphate diphosphorylase	[c] : 2mahmp + 4mpetz + h --> ppi + thmmp	class 2	Thiamine Metabolism	vitamin and cofactor synthesis	PA4400, PA3976	ThiE2, ThiE	EC-2.5.1.3
578	818	TPI	triose-phosphate isomerase	[c] : dhap <==> g3p	class 2	Glycolysis/Gluconeogenesis	central metabolism	PA4748	TpiA	EC-5.3.1.1	32
579	819	TRDR	thioredoxin reductase (NADPH)	[c] : h + nadph + trdox --> nadp + trdrd	class 2	Oxidative phosphorylation	energy metabolism	PA0849, PA2616	TrxB2, TrxB1	EC-1.8.1.9
	820	TREH	alpha,alpha-trehalase	[c] : h2o + tre --> (2) glc-D	class 2	Starch and sucrose metabolism ;	central metabolism	PA2416	TreA	EC-3.2.1.28		ID'd by EC# in annotation
	821	TREHS	maltose alpha-D-glucosyltransferase;	[c] : malt --> tre	class 3	Starch and sucrose metabolism	central metabolism	PA2152	TreS_h	EC-5.4.99.16		ID'd by EC# in annotation, probable reacrion since family homology was 0
	822	TREpts	trehalose transport via PEP:Pyr PTS	pep[c] + tre[e] --> pyr[c] + tre6p[c]	class 3	Transport, Extracellular	transport	PA3760	NagF			BLAST search of this gene in NCBI database showed strong homology (E<10^-180) with Pseudomonas entomophila sugar PTS transporter, among a variety of other phosphotransferase, PEP and PYR binding transport proteins. It is likely this transporter participates in other sugar transport activity as well.
580	823	TRPO2	L-Tryptophan:oxygen 2,3-oxidoreductase (decyclizing)	[c] : o2 + trp-L --> Lfmkynr + h	class 1	Quorum sensing, PQS	virulence factor synthesis	PA2579	KynA	EC-1.13.11.11	27	biochemical evidence
581	824	TRPS1	tryptophan synthase (indoleglycerol phosphate)	[c] : 3ig3p + ser-L --> g3p + h2o + trp-L	class 1	Aromatic Amino Acids	amino acid synthesis	PA0035+PA0036	TrpA+TrpB	EC-4.2.1.20
582	825	TRPt2	L-tryptophan transport in via proton symport	h[e] + trp-L[e] --> h[c] + trp-L[c]	class 1	Transport, Extracellular	transport	PA0866, PA3000	AroP2, AroP1	TC-2.A.3.1	25	ref gives biochemical evidence, genes from annotation and TC database
	826	TRPTRS	Tryptophanyl-tRNA synthetase	[c] : atp + trnatrp + trp-L --> amp + ppi + trptrna	class 2	Tryptophan metabolism ; Aminoacyl-tRNA biosynthesis ;	trna synthetases	PA4439	TrpS	EC-6.1.1.2		ID'd by EC# in annotation and KEGG
	827	TSULST	thiosulfate sulfurtransferase	[c] : cyan + tsul --> h + so3 + tcynt	class 1	Adaptation, Protection ;	energy metabolism	PA4956	RhdA	EC-2.8.1.1		ID'd by EC# in annotation
	828	TTDA10COAR	2,4-dienoyl-CoA reductase (C10)	[c] : h + nadph + ttda10CoA <==> nadp + tda10CoA	class 3	Fatty acid and phospholipid metabolism ;	unassigned	PA4814, PA3092	FadH2, FadH1			ID'd by EC# in annotation, expasy lists acyl lengths of C10 and C8 as the best substrates. Unclear if reversible
	829	TTDA8COAR	2,4-dienoyl-CoA reductase (C8)	[c] : h + nadph + ttda8CoA <==> nadp + tda8CoA	class 3	Fatty acid and phospholipid metabolism ;	unassigned	PA4814, PA3092	FadH2, FadH1	EC-1.3.1.34		ID'd by EC# in annotation, expasy lists acyl lengths of C10 and C8 as the best substrates. Unclear if reversible
583	830	TYRt6i	L-tyrosine transport in/out via proton symport	h[e] + tyr-L[e] --> h[c] + tyr-L[c]	class 1	Transport, Extracellular	transport	PA3000, PA0866	AroP1, AroP2	TC-2.A.3.1	25	ref gives biochemical evidence, genes from annotation and TC database
584	831	TYRTA	tyrosine transaminase	[c] : akg + tyr-L <==> 34hpp + glu-L	class 3	Tyrosine, Tryptophan, and Phenylalanine Metabolism	amino acid synthesis	PA2897, PA2032, PA4132, PA3798, PA3659, PA4722, PA2828	Tyrta_h	EC-2.6.1.5		replace genes with PA2032 or PA2828 or PA2897 or PA3659 or PA3798 or PA4132 or PA4722 (no gene names)
585	832	TYRTA2	tyrosine transaminase	[c] : akg + met-L <==> 2kmb + glu-L	class 3	Arginine, Putriscine, and Spermidine Metabolism	sulfur metabolism	PA0870, PA3139	PhhC, TyrB-p	EC-2.6.1.5	5,6	anabolic activity from KEGG (ie, with met-L as product) and Sekowska et al., and catabolic activity from Mansouri et. al. In e. coli, catabolic activity (met --> 2kmb) accepts other co-substrates (such as tryptophan), but prefers glutarate. Pseudomonas aeruginosa contains enzymes to degrade 2kmb to ethylene, but the pathway doesn't appear to be well defined. This pathway is only active in P. aeru…
	833	TYRTRS	Tyrosyl-tRNA synthetase	[c] : atp + trnatyr + tyr-L --> amp + ppi + tyrtrna	class 2	Tryptophan metabolism ; Aminoacyl-tRNA biosynthesis ;	trna synthetases	PA4138, PA0668	TyrS, TyrZ	EC-6.1.1.1		ID'd by EC# in annotation and KEGG
586	834	UAAGDS	UDP-N-acetylmuramoyl-L-alanyl-D-glutamyl-meso-2,6-diaminopimelate synthetase	[c] : 26dap-M + atp + uamag --> adp + h + pi + ugmd	class 2	Cell Envelope Biosynthesis	cell wall / LPS synthesis	PA4417	MurE	EC-6.3.2.13
587	835	UACFUCs	UDP-N-acetyl fucosamine synthase	[c] : h + nadph + uacgala --> h2o + nadp + uacfuc	class 3	Lipopolysaccharide biosynthesis, B-band O-antigen	cell wall / LPS synthesis	PA3158+PA3146	WbpB+WbpK		9,19,73	lumped dehydration and oxidation/reduction reactions, catalyzed by WbpK and WbpB in turn. These steps can be further elucidated. There is an intermediate metabolite as well. This pathway may need revision
588	836	UACMAN*s	UDP-N-acetyl-mannosamine (2NAc3N) acid (CH3C=NH) addase	[c] : uacman(2NAc3NAc)A + nh3 --> uacman(2NAc*)A + h2o	class 3	Lipopolysaccharide biosynthesis, B-band O-antigen	cell wall / LPS synthesis				19	* = CH3C=NH. * donor unknown, and it is not tallied into the stoichiometry.
589	837	UACMAN3ND	UDP-N-acetyl-mannosamine-3-N dehydrogenase	[c] : uacman3N + (2) nad + h2o --> uacman(2NAc3N)A + (2) nadh + (2) h	class 4	Lipopolysaccharide biosynthesis, B-band O-antigen	cell wall / LPS synthesis	PA3159	WbpA		19	This whole pathway should be looked over.
590	838	UACMAN3Ns	UDP-N-acetyl-mannosamine aminase	[c] : glu-L + nad + uacmam --> akg + nadh + h + uacman3N	class 4	Lipopolysaccharide biosynthesis, B-band O-antigen	cell wall / LPS synthesis	PA3155	WbpE		19	This whole pathway should be looked over.
591	839	UACMANAc2	UDP-N-acetyl-mannosamine (2NAc3N) acid acetylase	[c] : accoa + uacman(2NAc3N)A --> coa + uacman(2NAc3NAc)A	class 3	Lipopolysaccharide biosynthesis, B-band O-antigen	cell wall / LPS synthesis	PA3156, PA3157	WbpD, WbpC		19	Probable isozymes. Assumed that ACP is the acetyl carrier. This whole pathway should be looked over.
592	840	UAG2E	UDP-N-acetylglucosamine 2-epimerase	[c] : uacgam <==> uacmam	class 4	Lipopolysaccharide biosynthesis, B-band O-antigen	cell wall / LPS synthesis	PA3148	WbpI	EC-5.1.3.14	19	This whole pathway should be looked over.
593	841	UAG4E	UDP-N-acetylglucosamine 4-epimerase	[c] : uacgam --> uacgala	class 2	Lipopolysaccharide biosynthesis, B-band O-antigen	cell wall / LPS synthesis	PA3141	WbpM	EC-5.1.3.7		all of these reactions should be looked over.
594	842	UAGCVT	UDP-N-acetylglucosamine 1-carboxyvinyltransferase	[c] : pep + uacgam --> pi + uaccg	class 2	Cell Envelope Biosynthesis	cell wall / LPS synthesis	PA4450	MurA	EC-2.5.1.7
595	843	UAGDP	UDP-N-acetylglucosamine diphosphorylase	[c] : acgam1p + h + utp --> ppi + uacgam	class 2	Cell Envelope Biosynthesis	cell wall / LPS synthesis	PA5552	GlmU	EC-2.7.7.23		needed for udp-nag synthesis
596	844	UAGPT3	UDP-N-acetylglucosamine-N-acetylmuramyl-(pentapeptide)pyrophosphoryl-undecaprenol N-acetylglucosamine transferase	[c] : uacgam + uagmda --> h + uaagmda + udp	class 3	Cell Envelope Biosynthesis	cell wall / LPS synthesis	PA4412	MurG			may need to create peptidoglycan, there are probably more reactions in the process.
597	845	UAMAGS	UDP-N-acetylmuramoyl-L-alanyl-D-glutamate synthetase	[c] : atp + glu-D + uama --> adp + h + pi + uamag	class 2	Cell Envelope Biosynthesis	cell wall / LPS synthesis	PA4414	MurD	EC-6.3.2.9
598	846	UAMAS	UDP-N-acetylmuramoyl-L-alanine synthetase	[c] : ala-L + atp + uamr --> adp + h + pi + uama	class 2	Cell Envelope Biosynthesis	cell wall / LPS synthesis	PA4411	MurC	EC-6.3.2.8
599	847	UAPGR	UDP-N-acetylenolpyruvoylglucosamine reductase	[c] : h + nadph + uaccg --> nadp + uamr	class 2	Cell Envelope Biosynthesis	cell wall / LPS synthesis	PA2977	MurB	EC-1.1.1.158
600	848	UDCPDP	undecaprenyl-diphosphatase	[c] : h2o + udcpdp --> h + pi + udcpp	class 2	Peptideglycan biosynthesis ;	cell wall / LPS synthesis	PA1959	BacA	EC-3.6.1.27		from KEGG and Swiss-prot listing
	849	UDCPK	undecaprenol kinase	[c] : atp + udcp --> adp + h + udcpp	class 2	Cell Envelope Biosynthesis	cell wall / LPS synthesis	PA1959	BacA	EC-2.7.1.66		from pseudomonas.com, 'bacitracin resistance protein, cytoplasmic membrane
	850	UDPDPS	undecaprenyl-diphosphate synthase	[c] : decdp + ipdp --> ppi + udcpdp	class 2	Biosynthesis of cofactors, prosthetic groups and carriers ; Cell wall / LPS / capsule ;	cell wall / LPS synthesis	PA3652	UppS	EC-2.5.1.31		from pseudomonas.com,
601	851	UDPG4E	UDPglucose 4-epimerase	[c] : udpg <==> udpgal	class 3	Alternate Carbon Metabolism	unassigned	PA3141, PA4068, PA3146, PA1384	WbpM, GalE_h, WbpK, GalE	EC-5.1.3.2		change genes to PA4068 or PA3141 or PA3146 (GalE_h or wbpM or wbpK)
	852	UDPGD	UDPglucose 6-dehydrogenase	[c] : h2o + (2) nad + udpg <==> (3) h + (2) nadh + udpglcur	class 3	colanic acid synthesis	unassigned	PA3540, PA3559, PA2022	Ugd	EC-1.1.1.22		from pseudocyc, annotation: "Ugd, Predicted UDP-glucose 6-dehydrogenase [Cell envelope biogenesis, outer membrane]."
	853	UGLT	UDPglucose--hexose-1-phosphate uridylyltransferase	[c] : gal1p + udpg <==> g1p + udpgal	class 2	Starch and sucrose metabolism ; Pentose and glucuronate interconversions ; Galactose metabolism ; Nucleotide sugars metabolism ;	unassigned	PA2023	GtaB_h	EC-2.7.7.12		from pseudocyc, but no gene associated. This gene association is putative. Gene annotation says "UTP--glucose-1-phosphate uridylyltransferase"
602	854	UGLYCH	Ureidoglycolate hydrolase	[c] : (2) h + h2o + urdglyc --> co2 + glx + (2) nh4	class 3	purine degradation	nucleotide salvage	PA1514	YbbT	EC-3.5.3.19	29, 31	biochemical evidence for pathway from Matsumoto et al, this is the only reaction not linked to a gene in the paper. gene locus identified from annotation: 44% similar to ureidoglycollate hydrolase (DAL3) [Saccharomyces cerevisiae]
603	855	UGMDDS	UDP-N-acetylmuramoyl-L-alanyl-D-glutamyl-meso-2,6-diaminopimeloyl-D-alanyl-D-alanine synthetase	[c] : alaala + atp + ugmd --> adp + h + pi + ugmda	class 2	Cell Envelope Biosynthesis	cell wall / LPS synthesis	PA4416	MurF	EC-6.3.2.15
604	856	UMPK	UMP kinase	[c] : atp + ump <==> adp + udp	class 2	Salvage Pathways	nucleotide synthesis	PA3654	PyrH
	857	UNK4	2-keto-4-methylthiobutyrate transamination	[c] : 2kmb + phe-L --> 2oxtp + met-L	class 3	Methionine metabolism ;	sulfur metabolism	PA3139	TyrB-p		5,23	biochemical evidence for pathway. Glutamate, tyrosine, tryptophan, and phenylalanine are the strongest co-substrates to 2kmb. Not sure if the chemical formula for 2oxtp
	858	UNK6	2-keto-4-methylthiobutyrate transamination	[c] : 2kmb + tyr-L --> hoxpoxp + met-L	class 3	Methionine metabolism ;	sulfur metabolism	PA3139	TyrB-p		5,23	biochemical evidence for pathway. Glutamate, tyrosine, tryptophan, and phenylalanine are the strongest co-substrates to 2kmb.
	859	UNK7	2-keto-4-methylthiobutyrate transamination	[c] : 2kmb + gln-L --> 4coxbut + met-L	class 3	Methionine metabolism ;	sulfur metabolism	PA3139	TyrB-p		5,23	biochemical evidence for pathway. Glutamate, tyrosine, tryptophan, and phenylalanine are the strongest co-substrates to 2kmb.
	860	UPP3MT	uroporphyrinogen methyltransferase	[c] : (2) amet + uppg3 --> (2) ahcys + h + shcl	class 1	Tetrapyrrole Biosynthesis	vitamin and cofactor synthesis	PA2611, PA5258, PA1778, PA0510	CysG, HemX, CobA, NirE	EC-2.1.1.107		ID'd by EC# in annotation. nirE is highest confidence
605	861	UPP3S	uroporphyrinogen-III synthase	[c] : hmbil --> h2o + uppg3	class 2	Tetrapyrrole Biosynthesis	vitamin and cofactor synthesis	PA5259	HemD	EC-4.2.1.75
606	862	UPPDC1	uroporphyrinogen decarboxylase (uroporphyrinogen III)	[c] : (4) h + uppg3 --> (4) co2 + cpppg3	class 2	Tetrapyrrole Biosynthesis	vitamin and cofactor synthesis	PA5034	HemE	EC-4.1.1.37
	863	UPPRT	uracil phosphoribosyltransferase	[c] : prpp + ura --> ppi + ump	class 2	Salvage Pathways	nucleotide salvage	PA0403, PA4646	PyrR, Upp	EC-2.4.2.9		add PA0403 (pyrR) as possible isozyme
	864	URAt6	uracil transport in/out via proton symport	h[e] + ura[e] <==> h[c] + ura[c]	class 4	Transport, Extracellular	transport	PA1519, PA0352, PA2073, PA1419, PA0438, PA1507, PA0476, PA5099, PA2938, PA0166, PA0443, PA4647	PbuG_h, YicE, Ncs1_h3, Ncs1_h2, CodB, Ncs2_h2, Ncs1_h, Ncs1_h4, Ncs2_h3, Ncs2_h, Fui1_h, UraA	TC-2.A.40		not sure of mechanism. All putative from annotation, not sure if these are truly isozymes, but they are all in the family.
607	865	URCN	urocanase	[c] : h2o + urcan --> 4izp	class 2	Amino acid biosynthesis and metabolism ;	amino acid catabolism	PA5100	HutU	EC-4.2.1.49		ID'd by EC# in annotation and KEGG
608	866	UREA2	urease	[c] : (2) h + h2o + urea --> co2 + (2) nh4	class 3	Arginine, Putriscine, and Spermidine Metabolism	nucleotide salvage	PA4868+PA4865+PA4867	UreC, UreA+UreB	EC-3.5.1.5		might be a subunit with UreA and UreB, according to the names of proteins.
609	867	UREA2t2	urea reversible transport via proton symport (2 H+)	(2) h[e] + urea[e] <==> (2) h[c] + urea[c]	class 4	Transport, Extracellular	transport	PA1497	Ure2			not sure of mechanism
610	868	URIC	uricase	[c] : (2) h2o + o2 + urate --> alltn + co2 + h2o2	class 2	purine degradation	nucleotide salvage	PA2366	PuuD_h	EC-1.7.3.3	29, 30	biochemical evidence from Saeed et al. BLAST of uricase [Pseudomonas aeruginosa Ps-x] against P. aeruginosa PAO1 genome gave an E score of 0 for PA2366, verifying that this gene is identical to the cloned one from the paper.
611	869	URIDK3	uridylate kinase (dUMP)	[c] : atp + dump <==> adp + dudp	class 2	Salvage Pathways	nucleotide salvage	PA3654	PyrH	EC-2.7.4.4
612	870	VALabc	L-valine transport via ABC system	atp[c] + h2o[c] + val-L[e] --> adp[c] + h[c] + pi[c] + val-L[c]	class 3	Transport, Extracellular	transport	(PA1070+PA1071+PA1072+PA1074+PA1073), (PA4910+PA4913+PA4912+PA4911+PA4909), (PA4859+PA4860+PA4861+PA4862)	BraG+BraF+BraE+BraC+BraD, LivG_h2+LivK_h+LivH_h2+LivM_h2+LivF_h2, LivH_h+LivM_h+LivG_h+LivF_h		11	from annotation and ref. putative gene names from KEGG ortholog names
613	871	VALDHr	valine dehydrogenase	[c] : h2o + nad + val-L <==> 3mob + h + nadh + nh4	class 2	Branched Chain Amino Acid Biosynthesis	amino acid synthesis	PA3418	Ldh	EC-1.4.1.9		Ldh catalyzes leucine, isoleucine, and valine according to expasy
614	872	VALt2na	L-valine transport in via proton symport	na1[e] + val-L[e] --> na1[c] + val-L[c]	class 1	Transport, Extracellular	transport	PA1590	BraB	TC-2.A.26	11	from annotation and ref.
615	873	VALTA	valine transaminase	[c] : akg + val-L <==> 3mob + glu-L	class 2	Valine, leucine and isoleucine degradation ; Valine, leucine and isoleucine biosynthesis ; Pantothenate and CoA biosynthesis ;	amino acid synthesis	PA5013	IlvE	EC-2.6.1.42		change to PA5013, ilvE
	874	VALTRS	Valyl-tRNA synthetase	[c] : atp + trnaval + val-L --> amp + ppi + valtrna	class 2	Valine, leucine and isoleucine biosynthesis ; Aminoacyl-tRNA biosynthesis ;	trna synthetases	PA3834	ValS	EC-6.1.1.9		ID'd by EC# in annotation and KEGG
616	875	XANDa	xanthine dehydrogenase	[c] : h2o + hxan + nad --> h + nadh + xan	class 3	purine degradation	nucleotide salvage	PA1523, PA1524	XdhB, XdhA	EC-1.1.1.204	29	ref gives gene name puuC, but that gene isn't in annotation. Annotation gives these two genes, which I've assumed to be isozymes since they both have strong homology to the same protein.
617	876	XANDb	xanthine dehydrogenase	[c] : h2o + nad + xan --> h + nadh + urate	class 3	purine degradation	nucleotide salvage	PA1524, PA1523	XdhA, XdhB	EC-1.1.1.204	29	ref gives gene name puuC, but that gene isn't in annotation. Annotation gives these two genes, which I've assumed to be isozymes since they both have strong homology to the same protein.
	877	XANt2	xanthine transport in via proton symport	h[e] + xan[e] --> h[c] + xan[c]	class 4	Transport, Extracellular	transport	PA2938, PA4647, PA2073, PA0476, PA1519, PA0443, PA0352, PA1419, PA0166, PA5099, PA0438, PA1507	Ncs2_h3, UraA, Ncs1_h3, Ncs1_h, PbuG_h, Fui1_h, YicE, Ncs1_h2, Ncs2_h, Ncs1_h4, CodB, Ncs2_h2	TC-2.A.40		Unclear mechanism. All putative from annotation, unclear if isozymes, but in the family.
	878	XYLabc	D-xylose transport via ABC system	atp[c] + h2o[c] + xyl-D[e] --> adp[c] + h[c] + pi[c] + xyl-D[c]	class 2	Transport, Extracellular	transport	PA1948	AraH	TC-3.A.1.2
	879	XYLK	xylulokinase	[c] : atp + xylu-D --> adp + h + xu5p-D	class 3	Alternate Carbon Metabolism	central metabolism	PA3024, PA2343	XylK_h, MltY	EC-2.7.1.17		add PA3024 as putative isozyme (no gene name)
	880	YUMPS	yUMP synthetase	[c] : r5p + ura <==> h2o + psd5p	class 2	Pyrimidine metabolism ;	nucleotide salvage	PA2975, PA4742, PA4544, PA3114, PA3246	RluC, TruB, RluD, TruA, RluA	EC-4.2.1.70		ID'd by EC# in annotation and KEGG, All but PA3114 were found by TIGR family names, e--97, e-23, e-127, e-108 respectively
	881	ZN2abc1	zinc transport out via ABC system	atp[c] + h2o[c] + zn2[c] --> adp[c] + h[c] + pi[c] + zn2[e]	class 2	Transport, Extracellular	transport	PA5500+PA5501+PA5498	ZnuC+ZnuB+ZnuA	TC-3.A.1.15		from KEGG pathway and annotation
	882	ZN2abc2	zinc transport in via ABC system	atp[c] + h2o[c] + zn2[e] --> adp[c] + h[c] + pi[c] + zn2[c]	class 2	Transport, Extracellular	transport	PA5500+PA5501+PA5498	ZnuC+ZnuB+ZnuA	TC-3.A.1.15		from KEGG pathway and annotation
	883	ZN2t	zinc transport out via antiport	h[e] + zn2[c] --> h[c] + zn2[e]	class 2	Transport, Extracellular	transport	PA2522+PA2520+PA2521	CzcC+CzcA+CzcB		12	from annotation and rxn from TC database, Perron et al. shows that CzcA also works with B and C
618		Psl	Psl synthesis	(3) gdpman[c] + udpg[c] + dtdp6dm[c] --> psl[e] + (3) gdp[c] + udp[c] + dtdp[c]				PA2231+PA2233+PA2234+PA2235+PA2236+PA2237+PA2238+PA2239+PA2240+PA2241+PA2242
619		pel	pel synthesis	g1p[c] + atp[c] + h2o[c] --> pel[e] + amp[c] + h[c] + ppi[c] + pi[c]				PA3058+PA3059+PA3060+PA3061+PA3062+PA3063+PA3064
620		OAntigenElong	O-antigen elongation	[c] : (26) udcppfmm --> udcpp26fmm + (25) udcpdp				PA3154+PA3160+PA3153	Wzy+Wzz+Wzx			King et al
621		Cpelong	Common polysaccharyde elongation	[c] : rha4glcnacppund + (66) gdpdr --> rha70glcnacppund + (66) gmp				PA5448+PA5449	WbpY+WbpX
		GALNACAsynth	U-GlcNAc dehydrogenase epimerase	[c] : uacgam + (2) nad --> ugalnaca + (2) nadh + (2) h
		UKQUINACsynth	U-GlcNAc dehydratase	[c] : uacgam --> ukquinac + h2o				PA3141	WbpM	EC-4.2.1.135
		UQUINACsynth	UKQUINAC reductase	[c] : ukquinac + nadh + h --> uquinac + nad				PA14_23450	WbpV
		PA14LPSB1	PA14 LPSB synthesis 1	[c] : udcpp + uquinac --> udcppq + ump				PA3145	WbpL
		PA14LPSB2	PA14 LPSB synthesis 2	[c] : udcppq + ugalnaca --> udcppqg + ump
		PA14LPSB3	PA14 LPSB synthesis 3	[c] : udcppqg + dtdp6dm --> udcppqgr + dtmp
		PA14LPSB4	PA14 LPSB synthesis 4	[c] : (26) udcppqgr --> udcpp26qgr + (25) udcpdp
		PA14LPSB5	PA14 LPSB synthesis 5	[c] : PA_core_lipidA + udcpp26qgr + atp + h2o --> PA14_LPS_B + udcpdp + adp + h + pi				PA4999	WaaL
		PA14LPSBexp	PA14LPSB export	PA14_LPS_B[c] + atp[c] + h2o[c] --> PA14_LPS_B[e] + adp[c] + h[c] + pi[c]
622		LACDtrans	Lac-D transport	lac-D[c] + h[c] <==> lac-D[e] + h[e]				PA4770	IldP	TC-2.A.14
623		ARGSUCtrans	arginine N-succinyltransferase	[c] : arg-L + succoa --> sucarg + coa + h				PA0896 + PA0897	AruF + AruG	EC-2.3.1.109
624		SUCARGdehyd	succinylarginine dihydrolase	[c] : sucarg + (2) h2o + (2) h --> sucorn + co2 + (2) nh4				PA0899	AruB	EC-3.5.3.23
625		SUCORNtrans	succinylornithine aminotransferase	[c] : sucorn + akg --> sucgsa + glu-L				PA0895	AruC	EC-2.6.1.81
626		SUCGLUdh	succinylglutamic semialdehyde dehydrogenase	[c] : sucgsa + nad + h2o --> sucglu + nadh + (2) h				PA0898	AruD	EC-1.2.1.71
627		ARGPYRtransa	arginine:pyruvate transaminase	[c] : arg-L + pyr --> gop + ala-L				PA4976	aruH	EC-2.6.1.84
628		GOPdecarb	5-guanidino-2-oxopentanoate decarboxylase	[c] : gop --> gbut + co2				PA4977	aruI	EC-4.1.1.75
629		GBUTdehyd	4-guanidinobutyraldehyde dehydrogenase / NAD-dependent aldehyde dehydrogenase	[c] : gbut + nad + h2o --> 4gubut + nadh + h				PA5312		EC-1.2.1.54
630		NH3-4	Ammonia ammonium eq	[c] : nh3 + h <==> nh4
631		NH3-4 ext		nh3[e] + h[e] <==> nh4[e]
632		ALCDNAD	alcohol dehydrogenase (ethanol, nad)	[c] : etoh + nad <==> acald + nadh + h				PA3629, PA5427	adhC, adhA	EC-1.1.1.1
633		ALDDpqq	aldehyde dehydrogenase (acetaldehyde, pqq)	[c] : acald + pqq + h2o <==> ac + pqqh2 + h				PA5427, (PA1983+PA1982)	AdhA, ExaB+ExaA	EC-1.2.99.3
		DXPI	1-Deoxy-D-xylulose-5-phosphate isomeroreductase	[c] : dxyl5p + nadph + h --> 2me4p + nadp		Terpenoid backbone biosynthesis	Terpenoid backbone biosynthesis	PA3650	Dxr	EC-1.1.1.267
		HMBDPS	4-hydroxy-3-methylbut-2-en-1-yl diphosphate synthase	[c] : 2mecdp + (2) fdxr-4:2 --> hmb4p + (2) fdxo-4:2 + h2o		Terpenoid backbone biosynthesis	Terpenoid backbone biosynthesis	PA3803	GcpE	EC-1.17.7.1
		IPDPOX	isopentenyl-diphosphate:NAD(P)+ oxidoreductase	[c] : hmb4p + nadph + h --> ipdp + nadp + h2o		Terpenoid backbone biosynthesis	Terpenoid backbone biosynthesis	PA4557	LytB	EC-1.17.1.2
		DMADPOX	dimethyallyl diphosphate:NADP+ oxidoreductase	[c] : hmb4p + nadph + h --> dmpp + nadp + h2o		Terpenoid backbone biosynthesis	Terpenoid backbone biosynthesis	PA4557	LytB	1.17.1.2
		AMB2AOPP	Spontaneous 2-Amino-3-oxo-4-phosphonooxybutyrate decarboxylation	[c] : amopbut-L --> aopp + co2		Vitamin B6 metabolism	Vitamin B6 metabolism
		POXPS	pyridoxine 5'-phosphate synthase	[c] : aopp + dxyl5p --> pdx5p + pi + h2o		Vitamin B6 metabolism	Vitamin B6 metabolism	PA0773	PdxJ	2.6.99.2
634		MPETZsynt	Synthesis of 4-Methyl-5-(2-phosphoethyl)-thiazole	[c] : igly + dxyl5p + cys-L + atp + (2) h --> 4mpetz + ala-L + co2 + (3) h2o + ppi + amp		Thiamine metabolism	Thiamine metabolism	( PA2062, PA3814 ) + PA5118 + PA0381
635		GLYOX	glycine oxidase	[c] : gly + o2 --> igly + h2o2		Thiamine metabolism	Thiamine metabolism	PA4548	PA4548	EC-1.4.3.19
636		ANTDOX	Anthranilate 1,2-dioxygenase	[c] : anth + nadph + (2) h + o2 --> catechol + co2 + nadp + nh3		Aromatic compound catabolism ;		PA2512	AntA	EC-1.14.12.1
637		GLCLCTcyt	Gluconolactonase cytoplasmic	[c] : g15lac + h2o <==> glcn-D + h	class 4	Central Metabolism	transport	PA1293, PA1740	Gluc_h	EC-3.1.1.17,
638		DRLext	Di-rhamnolipid transport	llrhh[c] <==> llrhh[e]
639		Rlext	rhamnolipid transport	lrhh[c] <==> lrhh[e]
640		PHE1Cext	phenazine-1-carboxamide transport	phe1c[c] <==> phe1c[e]
641		PYOext	pyocyanin	pyo[c] <==> pyo[e]
642		1HPHEext	1-hydroxyphenazine transport	1hphe[c] <==> 1hphe[e]
643		3OXDD deg	3oxdd degradation	[c] : 3oxdd + acp + atp + h2o --> 3oxddacp + adp + h + pi
644		HSLtransp	HSL transport	hsl[c] <==> hsl[e]
645		Isochorismate-pyruvate lyase	Pyochelin synthesis 1	[c] : ichor --> sal + pyr				PA4230	PchB
646		Pyochelin2	Pyochelin synthesis 2	[c] : cys-L + atp --> cysamp + ppi				PA4226	PchE
647		Pyochelin3	Pyochelin synthesis 3	[c] : sal + atp + h --> salamp + ppi				PA4228	PchD
648		Pyochelin4	Pyochelin synthesis 4	[c] : salamp + cysamp --> hpthiazoline + 2 amp + h2o + h				PA4224 + PA4228	PchE + PchD
649		Pyochelin5	Pyochelin synthesis 5	[c] : hpthiazoline + cysamp --> hpbthiazoline + amp + h2o + h				PA4226 + PA4225	PchE + PchF
650		Pyochelin6	Pyochelin synthesis 6	[c] : hpbthiazoline + nadph + h --> dmpyochelin + nadp				PA4225 + PA4224	PchF + PchG
651		Pyochelin7	Pyochelin synthesis 7	[c] : dmpyochelin + amet + h2o --> pyochelin + ahcys + 3 h				PA4225	PchF
652		Pyochelin8	Pyochelin synthesis 8	pyochelin --> pyochelin[e]
653		ModLPS1	Modified LPS synthesis 1	[c] : udpg + 3 nad + h2o + glu-L + 10fthf + udcpp --> akg + 3 nadh + 3 h + co2 + thf + udp + ara4fnudcp				( PA2022, PA3559 ) + PA3554 + PA3552 + PA3554 + PA3553
654		ModLPS2	Modified LPS synthesis 2	[c] : PA_lipidA + ara4fnudcp --> PA_lipidA_ara + udcpp
655		ModLPS3	Modified LPS synthesis 3	[c] : PA_lipidA_ara + ckdo --> PA_KDOlipidA + cmp + h				PA4988	KdtA
656		Prot_synth	Protein synthesis	[c] : 0.44656 ala-L + 0.25714 arg-L + 0.20955 asn-L + 0.20955 asp-L + 4.6495 atp + 0.079612 cys-L + 0.22877 gln...				( ( PA2741 + PA2742 + PA2970 + PA3742 + PA4237 + PA4242 + PA4244 + PA4245 + PA4247 + PA4248 + PA4251 + PA4252 + PA4253 + PA4255 + PA4256 + PA4258 + PA4260 + PA4261 + PA4262 + PA4263 + PA4271 + PA4272 + PA4273 + PA4274 + PA4433 + PA4567 + PA4568 + PA4932 + PA5049 + PA5315 + PA5316 + PA5570 + PA0579 + PA3162 + PA3656 + PA3745 + PA4239 + PA4240 + PA4241 + PA4246 + PA4249 + PA4250 + PA4254 + PA4257 +…
657		Prot_deg	Protein degradation	[c] : 4.6495 h2o + protein => 0.44656 ala-L + 0.25714 arg-L + 0.20955 asn-L + 0.20955 asp-L + 0.079612 cys-L + ...				( PA0355 , ( PA2620 + PA1801 + PA1802 ) , PA1803 , PA1871 , ( PA4941 + PA4942 ) )
658		RNA_synth	RNA synthesis	[c] : 0.15647 atp + 0.1153 ctp + 0.18576 gtp + 0.12445 utp => 0.58198 ppi + rna				( PA4238 + PA4269 + PA4270 + PA5377 )
659		DNA_synth	DNA synthesis	[c] : 0.022602 datp + 0.023243 dctp + 0.023243 dgtp + 0.022602 dttp => 0.09169 ppi + dna				( PA0002 + PA1816 + PA2961 + PA3640 + PA3832 + PA3989 )
660		5mthf to biomass	5mthf to biomass	[c] : 5mthf => 20 cbio
661		PA_core_lipitA to biomass	PA_core_lipitA to biomass	[c] : PA_core_lipidA => 156 cbio
662		aacoa to biomass	aacoa to biomass	[c] : accoa => 23 cbio
663		amp to biomass	amp to biomass	[c] : amp => 10 cbio
664		cdlp_PA to biomass	cdlp_PA to biomass	[c] : cdlp_PA => 77.32 cbio
665		coa to biomass	coa to biomass	[c] : coa => 21 cbio
666		fad to biomass	fad to biomass	[c] : fad => 27 cbio
667		glycogen to biomass	glycogen to biomass	[c] : glycogen => 6 cbio
668		nad to biomass	nad to biomass	[c] : nad => 21 cbio
669		nadh to biomass	nadh to biomass	[c] : nadh => 21 cbio
670		nadp to biomass	nadp to biomass	[c] : nadp => 21 cbio
671		nadph to biomass	nadph to biomass	[c] : nadph => 21 cbio
672		pe_PA to biomass	pe_PA to biomass	[c] : pe_PA => 39.16 cbio
673		peptido_EC to biomass	peptido_EC to biomass	[c] : peptido_EC => 40 cbio
674		pg_PA to biomass	pg_PA to biomass	[c] : pg_PA => 40.16 cbio
675		pheme to biomass	pheme to biomass	[c] : pheme => 34 cbio
676		ps_PA to biomass	ps_PA to biomass	[c] : ps_PA => 40.16 cbio
677		ptrc to biomass	ptrc to biomass	[c] : ptrc => 4 cbio
678		smpd to biomass	smpd to biomass	[c] : spmd => 7 cbio
679		succoa to biomass	succoa to biomass	[c] : succoa => 25 cbio
680		thmpp to biomass	thmpp to biomass	[c] : thmpp => 12 cbio
681		udpg to biomass	udpg to biomass	[c] : udpg => 15 cbio
682		protein to biomass	protein to biomass	[c] : protein => 22.2849 cbio
683		dna to biomass	dna to biomass	[c] : dna => 0.8937 cbio
684		rna to biomass	rna to biomass	[c] : rna => 5.5801 cbio
685		Biomass formation	Biomass formation	37.0423 atp[c] + 37.0423 h2o[c] + 37.9664 cbio[c] => biomass[e] + 37.0423 adp[c] + 37.0423 h[c] + 37.0423 pi[c]
		Biomass Equation for FBA
				[c] : (0.045754) 5mthf + (0.007686) PA_core_lipidA + (0.000045) accoa + (0.446559) ala-L + (0.000915) amp + (0.25714) arg-L + (0.20955) asn-L + (0.20955) asp-L + (41.84827) atp + (0.005939) cdlp_PA + (0.000005) coa + (0.1153) ctp + (0.079612) cys-L + (0.022602) datp + (0.023243) dctp + (0.023243) dgtp + (0.022602) dttp + (0.000045) fad + (0.22877) gln-L + (0.22877) glu-L + (0.532577) gly + (0.140…
		Exchange Reactions
				[e] : null => ala-L
				[e] : null => arg-L
				[e] : null => asp-L
				[e] : null => cys-L
				[e] : null => fe2
				[e] : null => glc-D
				[e] : null => glu-L
				[e] : null => gly
				[e] : null => h
				[e] : null => his-L
				[e] : null => ile-L
				[e] : null => leu-L
				[e] : null => lys-L
				[e] : null => met-L
				[e] : null => o2
				[e] : null => phe-L
				[e] : null => pi
				[e] : null => pro-L
				[e] : null => ser-L
				[e] : null => so4
				[e] : null => thm
				[e] : null => thr-L
				[e] : null => trp-L
				[e] : null => tyr-L
				[e] : null => val-L
				[e] : 2dhglcn => null
				[e] : 4hbz => null
				[e] : 5mta => null
				[e] : ac => null
				[e] : agm => null
				[e] : akg => null
				[e] : ala-D => null
				[e] : ala-L => null
				[e] : algna => null
				[e] : alltn => null
				[e] : arg-L => null
				[e] : asp-L => null
				[e] : co2 => null
				[e] : cys-L => null
				[e] : dad-5 => null
				[e] : etoh => null
				[e] : fe2 => null
				[e] : g15lac => null
				[e] : gcald => null
				[e] : glc-D => null
				[e] : glcn-D => null
				[e] : glu-L => null
				[e] : gly => null
				[e] : glyc => null
				[e] : his-L => null
				[e] : ile-L => null
				[e] : leu-L => null
				[e] : lys-L => null
				[e] : met-L => null
				[e] : muc => null
				[e] : nh4 => null
				[e] : o2 => null
				[e] : orn-L => null
				[e] : orot => null
				[e] : PA_LPS_A => null
				[e] : PA_LPS_B => null
				[e] : phe-L => null
				[e] : pi => null
				[e] : pqs => null
				[e] : pro-L => null
				[e] : pyr => null
				[e] : ser-L => null
				[e] : so4 => null
				[e] : succ => null
				[e] : thm => null
				[e] : thr-L => null
				[e] : trp-L => null
				[e] : tyr-L => null
				[e] : urea => null
				[e] : val-L => null
				[e] : psl => null
				[e] : pel => null
				[e] : lac-D => null
				[e] : nh3 => null
				[e] : 1hphe => null
				[e] : llrhh => null
				[e] : lrhh => null
				[e] : phe1c => null
				[e] : pyo => null
				[e] : hsl => null
				[e] : pyochelin => null
				[e] : biomass => null

## Sheet: Metabolites
Abbreviation	Name	Formula	Charged Formula	Alternate compound names	KeggID		Modification
10fthf	10-Formyltetrahydrofolate	C20H21N7O7	C20H23N7O7	10-Formyl-THF	C00234
12d3k5m	1,2-dihydroxy-3-keto-5-methylthiopentene	C6H8O3S	C6H10O3S	1,2-dihydroxy-5-(methylthio)pent-1-en-3-one	C15606		Modified KeggID based on KEGG
12dag3p	1,2-Diacyl-sn-glycerol 3-phosphate	C5H5O8PR2	C5H7O8PR2	Phosphatidate/ Phosphatidic acid	C00416
12dag3p_PA	1,2-Diacyl-sn-glycerol 3-phosphate	C37.16H68.76O8P	C37.16H70.76O8P		C00416		Modified Formula based on KEGG or to satisfy element balance; Modified Charge Formula based on KEGG or to satisfy element balanc... <Preview truncated at 128 characters>
12dgr	1,2-Diacylglycerol	C5H6O5R2	C5H6O5R2	D-1,2-Diacylglycerol/ 1,2-Diacyl-sn-glycerol	C00641
13dampp	1,3-Diaminopropane	C3H12N2	C3H10N2	Trimethylenediamine/ 1,3-Propanediamine/ Propane-1,3-diamine	C00986
13dpg	3-Phospho-D-glyceroyl phosphate	C3H4O10P2	C3H8O10P2	1,3-bis-phosphoglycerate/ 3-Phospho-D-glyceroyl phosphate/ (R)-2-Hydroxy-3-(phosphonooxy)-1-monoanhydride with phosphoric propanoic acid	C00236
15dap	1,5-Diaminopentane	C5H16N2	C5H14N2	Cadaverine/ 1,5-Pentanediamine/ Pentamethylenediamine	C01672
1ap2ol	1-Aminopropan-2-ol	C3H10NO	C3H9NO		C05771
1cxvcxp	1-Carboxyvinyl carboxyphosphonate	C4H2O7P	C4H5O7P	Carboxyphosphonoenolpyruvate
1hphe	1-hydroxyphenazine	C12H8ON2	C12H8ON2
1pyr5c	1-Pyrroline-5-carboxylate	C5H6NO2	C5H7NO2	(S)-1-Pyrroline-5-carboxylate/ L-1-Pyrroline-5-carboxylate/ 1-Pyrroline-5-carboxylic acid	C03912
1pyrr	1-pyrroline	C4H7N	C4H7N	3,4-Dihydro-2H-pyrrole	C15668		Modified KeggID based on KEGG
23ddhb	2,3-Dihydro-2,3-dihydroxybenzoate	C7H7O4	C7H8O4	2,3-Dihydroxy-2,3-dihydrobenzoate	C04171
23dhb	2,3-Dihydroxybenzoate	C7H5O4	C7H6O4	2,3-Dihydroxybenzoic acid	C00196
23dhba	(2,3-Dihydroxybenzoyl)adenylate	C17H17N5O10P	C17H18N5O10P		C04030
23dhdp	2,3-Dihydrodipicolinate	C7H5NO4	C7H7NO4	Dihydrodipicolinic acid	C03340
23dhmb	(R)-2,3-Dihydroxy-3-methylbutanoate	C5H9O4	C5H10O4	(R)-2,3-Dihydroxy-isovalerate/ (R)-2,3-Dihydroxy-isovaleric acid	C04272
23dhmp	(R)-2,3-Dihydroxy-3-methylpentanoate	C6H11O4	C6H12O4	2,3-Dihydroxy-3-methylvalerate	C06007
24dab	L-2,4-Diaminobutanoate	C4H11N2O2	C4H10N2O2	alpha,gamma-Diaminobutyrate/ L-2,4-Diaminobutyrate	C03283
25aics	(S)-2-[5-Amino-1-(5-phospho-D-ribosyl)imidazole-4-carboxamido]succinate	C13H15N4O12P	C13H19N4O12P	1-(5'-Phosphoribosyl)-5-amino-4-(N-succinocarboxamide)-imidazole/ 1-(5'-Phosphoribosyl)-4-(N-succinocarboxamide)-5-aminoimidazole/ 5'-Phosphoribosyl-4-(N-succinocarboxamide)-5-aminoimidazole	C04823
25d5o2a	2,5-Dihydro-5-oxofuran-2-acetate	C6H5O4	C6H6O4	2-Oxo-2,5-dihydrofuran-5-acetate/ Muconolactone/ 5-Oxo-2,5-dihydrofuran-2-acetate/ 4-Carboxymethyl-4-hydroxyisocrotonolactone	C04105
25dhpp	2,5-Diamino-6-hydroxy-4-(5'-phosphoribosylamino)-pyrimidine	C9H14N5O8P	C9H16N5O8P	DIAMINO-OH-PHOSPHORIBOSYLAMINO-PYR/ 2,5-diamino-6-hydroxy-4-(5-phosphoribosylamino)pyrimidine/ 2,5-Diamino-6-(ribosylamino)-4-(3H)-pyrimidinone 5'-phosphate	C01304
26dap-LL	LL-2,6-Diaminoheptanedioate	C7H14N2O4	C7H14N2O4	LL-2,6-Diaminopimelic acid/ LL-2,6-Diaminopimelate	C00666
26dap-M	meso-2,6-Diaminoheptanedioate	C7H14N2O4	C7H14N2O4	meso-2,6-Diaminopimelic acid/ meso-2,6-Diaminopimelate	C00680
2aeppn	(2-Aminoethyl)phosphonate	C2H7NO3P	C2H8NO3P	2-Aminoethylphosphonate/ Ciliatine/ (2-Aminoethyl)phosphonic acid	C03557
2ahbut	(S)-2-Aceto-2-hydroxybutanoate	C6H9O4	C6H10O4		C06006
2ahhmd	2-Amino-4-hydroxy-6-hydroxymethyl-7,8-dihydropteridine diphosphate	C7H8N5O8P2	C7H11N5O8P2	2-Amino-7,8-dihydro-4-hydroxy-6-(diphosphooxymethyl)pteridine/ 2-Amino-4-hydroxy-6-hydroxymethyl-7,8-dihydro pteridine diphosphate/ dihydropterin-CH2OH-diphosphate/ dihydropterin-CH2OH-pp/ 7,8-Dihydropterin pyrophosphate/ 2-Amino-4-hydroxy-6-pyrophosphoryl-methylpteridine/ 6-hydroxymethyl-dihydropterin pyrophosphate	C04807
2ahhmp	2-Amino-4-hydroxy-6-hydroxymethyl-7,8-dihydropteridine	C7H9N5O2	C7H9N5O2	6-hydroxymethyl dihydropterin	C01300
2aobut	L-2-Amino-3-oxobutanoate	C4H7NO3	C4H7NO3	L-2-Amino-acetoacetate	C03508
2beACP	But-2-enoyl-[acyl-carrier protein]	C4H5OX	C4H5OX	But-2-enoyl-[acyl-carrier protein]	C04246
2bhdccoa	beta-hydroxydecanoyl-beta-hydroxydecanoyl-S-CoA	C41H68O20N7P3S	C41H72O20N7P3S
2c25dho	2-Carboxy-2,5-dihydro-5-oxofuran-2-acetate	C7H4O6	C7H6O6	4-Carboxymuconolactone/ gamma-Carboxymuconolactone/ 5-Carboxy-2,5-dihydro-2-oxofuran-5-acetate	C01278
2cpr5p	1-(2-Carboxyphenylamino)-1-deoxy-D-ribulose 5-phosphate	C12H13NO9P	C12H16NO9P		C01302
2dda7p	2-Dehydro-3-deoxy-D-arabino-heptonate 7-phosphate	C7H10O10P	C7H13O10P		C04691
2ddg6p	2-Dehydro-3-deoxy-D-gluconate 6-phosphate	C6H8O9P	C6H11O9P	2-Dehydro-3-deoxy-6-phospho-D-gluconate/ 6-Phospho-2-dehydro-3-deoxy-D-gluconate/ 2-Keto-3-deoxy-6-phosphogluconate	C04442
2dglcn	2-Deoxy-D-gluconate	C6H11O6	C6H12O6		C02782
2dhglcn	2-Dehydro-D-gluconate	C6H9O7	C6H10O7	2-ketogluconate	C00629
2dhp	2-Dehydropantoate	C6H9O4	C6H10O4		C00966
2dmmq8	2-Demethylmenaquinone 8	C50H70O2	C50H70O2		C05818
2h3opp	2-Hydroxy-3-oxopropanoate	C3H3O4	C3H4O4	Tartronate semialdehyde	C01146
2hddACP	2-hydroxydodecanoyl-[acyl-carrier protein]	C12H23O2X	C12H23O2X	(2OH-C12:0)ACP
2hmyrsACP	S-2-hydroxymyristoyl-[acyl-carrier protein]	C14H27O2X	C14H27O2X	S-2-hydroxymyristoyl-acp/ S-2-hydroxymyristoyl-[acp]
2ippm	2-Isopropylmaleate	C7H8O4	C7H10O4	beta-isopropylmaleate	C02631
2kmb	2-keto-4-methylthiobutyrate	C5H7O3S	C5H8O3S	4-Methylthio-2-oxobutanoate/ 4-Methylthio-2-oxobutanoic acid/ 2-keto-4-methylthiobutyric acid	C01180
2maacoa	2-Methyl-3-acetoacetyl-CoA	C26H38N7O18P3S	C26H42N7O18P3S	2-Methylacetoacetyl-CoA	C03344
2mahmp	2-Methyl-4-amino-5-hydroxymethylpyrimidine diphosphate	C6H8N3O7P2	C6H11N3O7P2		C04752
2mb2coa	trans-2-Methylbut-2-enoyl-CoA	C26H38N7O17P3S	C26H42N7O17P3S	2-Methylbut-2-enoyl-CoA/ Tiglyl-CoA/ (E)-2-Methylcrotonoyl-CoA/ methylcrotonoyl-CoA/ methylcrotonyl-CoA/ tigloyl-CoA	C03345
2mbcoa	2-Methylbutanoyl-CoA	C26H40N7O17P3S	C26H44N7O17P3S	2-Methylbutyryl-CoA	C01033
2mbutdhla	S-(2-Methylbutanoyl)-dihydrolipoamide	C13H25NO2S2	C13H25NO2S2		C05118
2me4p	2-C-methyl-D-erythritol 4-phosphate	C5H11O7P	C5H13O7P		C11434
2mecdp	2-C-methyl-D-erythritol 2,4-cyclodiphosphate	C5H10O9P2	C5H12O9P2		C11453
2mop	2-Methyl-3-oxopropanoate	C4H5O3	C4H6O3	3-Oxo-2-methylpropanoate/ Methylmalonate semialdehyde/ (S)-methylmalonate semialdehyde	C00349
2o3mpt	(R)-2-Oxo-3-methylpentanoate	C6H9O3	C6H10O3	(R)-2-Oxo-3-methylpentanoic acid/ (3R)-3-Methyl-2-oxopentanoic acid	C06008
2obut	2-Oxobutanoate	C4H5O3	C4H6O3	2-Ketobutyric acid/ 2-Oxobutyric acid/ 2-Oxobutyrate/ 2-Oxobutanoic acid/ alpha-Ketobutyrate	C00109
2ohph	2-Octaprenyl-6-hydroxyphenol	C46H70O2	C46H70O2		C05811
2ombzl	2-Octaprenyl-6-methoxy-1,4-benzoquinone	C47H70O3	C47H70O3		C05813		Modified Name based on KEGG or to satisfy element balance; Modified Formula based on KEGG or to satisfy element balance; Modifie... <Preview truncated at 128 characters>
2omhmbl	2-Octaprenyl-3-methyl-5-hydroxy-6-methoxy-1,4-benzoquinone	C48H72O4	C48H72O4		C05815		Modified Name based on KEGG or to satisfy element balance; Modified Formula based on KEGG or to satisfy element balance; Modifie... <Preview truncated at 128 characters>
2ommbl	2-Octaprenyl-3-methyl-6-methoxy- 1,4-benzoquinone	C48H72O3	C48H72O3		C05814		Modified Name based on KEGG or to satisfy element balance; Modified Formula based on KEGG or to satisfy element balance; Modifie... <Preview truncated at 128 characters>
2omph	2-Octaprenyl-6-methoxyphenol	C47H72O2	C47H72O2		C05812
2oph	2-Octaprenylphenol	C46H70O	C46H70O		C05810
2oxtp	2-oxo-3-p-tolylpropanate	C9H7O3	C9H7O3
2p4c2me	2-phospho-4-(cytidine 5'-diphospho)-2-C-methyl-D-erythritol	C14H22N3O17P3	C14H26N3O17P3		C11436
2pg	D-Glycerate 2-phosphate	C3H4O7P	C3H7O7P	2-Phospho-D-glycerate/ 2-phosphoglyceric acid	C00631
2pglyc	2-Phosphoglycolate	C2H2O6P	C2H5O6P	2-phosphoglycolic acid/ Phosphoglycolic acid	C00988
2tddACP	trans-Dodec-2-enoyl-[acyl-carrier protein]	C12H21OX	C12H21OX	trans-Dodec-2-enoyl-[acp]	C05758
2tdeACP	trans-Dec-2-enoyl-[acyl-carrier protein]	C10H17OX	C10H17OX	trans-Dec-2-enoyl-[acp]/ (2E)-Decenoyl-[acp]	C05754
2theACP	trans-Hex-2-enoyl-[acp]	C6H9OX	C6H9OX	trans-Hex-2-enoyl-[acyl-carrier protein]	C05748
2tocdACP	trans-Octadec-2-enoyl-[acyl-carrier-protein]	C18H33OX	C18H33OX
2toceACP	trans-Oct-2-enoyl-[acp]	C8H13OX	C8H13OX	trans-Oct-2-enoyl-[acyl-carrier protein]	C05751
34dhbz	3,4-Dihydroxybenzoate	C7H5O4	C7H6O4	Protocatechuate/ Protocatechuic acid/ 3,4-Dihydroxybenzoic acid	C00230
34dhpha	3,4-Dihydroxyphenylacetate	C8H7O4	C8H8O4	Homoprotocatechuate/ 3,4-Dihydroxyphenyl acetic acid/ 3,4-Dihydroxyphenylacetic acid/ 3,4-Dihydroxyphenyl acetate	C01161
34hpp	3-(4-Hydroxyphenyl)pyruvate	C9H7O4	C9H8O4	4-Hydroxyphenylpyruvate/ p-Hydroxyphenylpyruvic acid	C01179
3ampa	3-aminopropanaldehyde	C3H7ON	C3H7ON		C05665		Modified KeggID based on KEGG
3c2hmp	3-Carboxy-2-hydroxy-4-methylpentanoate	C7H10O5	C7H12O5	3-Isopropylmalate/ 2-D-threo-hydroxy-3-carboxy-isocaproate	C04411
3c3hmp	3-Carboxy-3-hydroxy-4-methylpentanoate	C7H10O5	C7H12O5	2-Isopropylmalate/ 2-Isopropylmalic acid/ 3-Carboxy-3-hydroxy-isocaproate/ 3-Carboxy-3-hydroxyisocaproate	C02504
3cmuc	3-Carboxy-cis,cis-muconate	C7H3O6	C7H6O6	beta-Carboxy-cis,cis-muconate/ cis,cis-Butadiene-1,2,4-tricarboxylate	C01163
3ddgc	3-Dehydro-2-deoxy-D-gluconate	C6H9O6	C6H10O6		C03926
3dhq	3-Dehydroquinate	C7H9O6	C7H10O6	5-Dehydroquinate/ 3-Dehydroquinic acid/ 5-Dehydroquinic acid	C00944
3dhsk	3-Dehydroshikimate	C7H7O5	C7H8O5		C02637
3dmubq9	3-Demethylubiquinone-9	C53H80O4	C53H80O4
3h3h	3-hydroxydecanoyl-3-hydroxydecanoate	C20H38O5	C20H38O5
3hacoa	(S)-3-Hydroxyacyl-CoA	C24H35N7O18P3RS	C24H39N7O18P3RS	(3S)-3-Hydroxyacyl-CoA	C00640
3hbACP	(3R)-3-Hydroxybutanoyl-[acyl-carrier protein]	C4H7O2X	C4H7O2X	(3R)-3-Hydroxybutanoyl-[acyl-carrier protein]	C04618
3hbut-R	(R)-3-Hydroxybutanoate	C4H7O3	C4H8O3	(R)-3-Hydroxybutanoic acid/ (R)-3-Hydroxybutyric acid	C01089
3hdccoa	(S)-3-Hydroxydecanoyl-CoA	C31H50N7O18P3S	C31H54N7O18P3S	(S)-Hydroxydecanoyl-CoA	C05264
3hddACP	(R)-3-Hydroxydodecanoyl-[acyl-carrier protein]	C12H23O2X	C12H23O2X	(R)-3-Hydroxydodecanoyl-[acp]/ (R)-3-Hydroxydodecanoyl-[acyl-carrier protein]/ D-3-Hydroxydodecanoyl-[acp]/ D-3-Hydroxydodecanoyl-[acyl-carrier protein]	C05757
3hdeACP	(3R)-3-Hydroxydecanoyl-[acyl-carrier protein]	C10H19O2X	C10H19O2X	(3R)-3-Hydroxydecanoyl-[acyl-carrier protein]/ (R)-3-Hydroxydecanoyl-[acyl-carrier protein]	C04619
3hhACP	(R)-3-Hydroxyhexanoyl-[acp]	C6H11O2X	C6H11O2X	(R)-3-Hydroxyhexanoyl-[acyl-carrier protein]/ D-3-Hydroxyhexanoyl-[acp]/ D-3-Hydroxyhexanoyl-[acyl-carrier protein]	C05747
3hhpp	3-(Hydrohydroxyphosphoryl)pyruvate	C3H3O5P	C3H5O5P	(Hydroxyphosphinyl)pyruvate
3hmbcoa	(S)-3-Hydroxy-2-methylbutyryl-CoA	C26H40N7O18P3S	C26H44N7O18P3S	(2S,3S)-3-Hydroxy-2-methylbutanoyl-CoA	C04405
3hmp	3-Hydroxy-2-methylpropanoate	C4H7O3	C4H8O3	(S)-3-hydroxyisobutyrate	C01188
3hocACP	(R)-3-Hydroxyoctanoyl-[acyl-carrier protein]	C8H15O2X	C8H15O2X	(3R)-3-Hydroxyoctanoyl-[acyl-carrier protein]	C04620
3hocdacp	(3R)-3-Hydroxyoctadecanoyl-[acyl-carrier protein]	C18H35O2X	C18H35O2X	(3R)-3-Hydroxyoctadecanoyl-[acp]	C16220		Modified KeggID based on KEGG
3hpaACP	(3R)-3-Hydroxypalmitoyl-[acyl-carrier protein]	C16H31O2X	C16H31O2X	(3R)-3-Hydroxypalmitoyl-[acyl-carrier protein]/ (R)-3-Hydroxypalmitoyl-[acyl-carrier protein]/ (3R)-3-Hydroxyhexadecanoyl-[acyl-carrier protein]/ (R)-3-Hydroxyhexadecanoyl-[acyl-carrier protein]	C04633
3htdACP	(3R)-3-Hydroxytetradecanoyl-[acyl-carrier protein]	C14H27O2X	C14H27O2X	(R)-3-Hydroxytetradecanoyl-[acyl-carrier protein]/ beta-hydroxymyristyl-[acyl-carrier protein]/ HMA/ R-3-hydroxy-myristoyl-ACP	C04688
3ig3p	C'-(3-Indolyl)-glycerol 3-phosphate	C11H12NO6P	C11H14NO6P	Indoleglycerol phosphate/ 1-(Indol-3-yl)glycerol 3-phosphate/ (3-Indolyl)-glycerol phosphate	C03506
3mb2coa	3-Methylbut-2-enoyl-CoA	C26H38N7O17P3S	C26H42N7O17P3S	3-Methylcrotonoyl-CoA/ Dimethylacryloyl-CoA	C03069
3mbutdhla	S-(3-Methylbutanoyl)-dihydrolipoamide	C13H25NO2S2	C13H25NO2S2		C05119
3mgcoa	3-Methylglutaconyl-CoA	C27H37N7O19P3S	C27H42N7O19P3S	trans-3-Methylglutaconyl-CoA	C03231
3mob	3-Methyl-2-oxobutanoate	C5H7O3	C5H8O3	2-Oxoisovalerate/ 2-Oxo-3-methylbutanoate/ 2-Oxoisopentanoate/ 3-Methyl-2-oxobutyric acid/ 2-Ketovaline/ 2-Keto-3-methylbutyric acid/ alpha-Ketovaline	C00141
3mop	(S)-3-Methyl-2-oxopentanoate	C6H9O3	C6H10O3	(R)-2-oxo-3-methylpentanoate/ 2-oxo-3-methylpentanoate/ alpha-keto-beta-methylvalerate/ (S)-2-oxo-3-methylpentanoate/ ketoisoleucine/ alpha-oxo-beta-methylvalerate	C00671
3mtp	3-Methylthiopropionate	C4H7O2S	C4H8O2S	3-(Methylthio)propionic acid	C08276
3ophb	3-Octaprenyl-4-hydroxybenzoate	C47H69O3	C47H70O3		C05809
3oxadp	3-Oxoadipate	C6H6O5	C6H8O5	3-Oxoadipic acid/ 3-keto-adipate	C00846
3oxdd	3-oxo-dodecanoate	C12H21O3	C12H22O3
3oxddACP	3-Oxododecanoyl-[acyl-carrier protein]	C12H21O2X	C12H21O2X	3-Oxododecanoyl-[acp]/ 3-Oxododecanoyl-[acyl-carrier protein]	C05756
3oxdeACP	3-Oxodecanoyl-[acyl-carrier protein]	C10H17O2X	C10H17O2X	3-Oxodecanoyl-[acp]	C05753
3oxhACP	3-Oxohexanoyl-[acyl-carrier protein]	C6H9O2X	C6H9O2X	3-Oxohexanoyl-[acp]	C05746
3oxhdACP	3-Oxohexadecanoyl-[acp]	C16H29O2X	C16H29O2X	3-Oxohexadecanoyl-[acp]/ 3-Oxohexadecanoyl-[acyl-carrier protein]	C05762
3oxocACP	3-Oxooctanoyl-[acyl-carrier protein]	C8H13O2X	C8H13O2X	3-Oxooctanoyl-[acp]	C05750
3oxocdacp	3-Oxooctadecanoyl-[acp]	C18H33O2X	C18H33O2X	3-Oxooctadecanoyl-[acyl carrier protein]	C16219		Modified KeggID based on KEGG
3oxtdACP	3-Oxotetradecanoyl-[acyl-carrier protein]	C14H25O2X	C14H25O2X	3-Oxotetradecanoyl-[acp]/ 3-Oxotetradecanoyl-[acyl-carrier protein]	C05759
3pg	3-Phospho-D-glycerate	C3H4O7P	C3H7O7P	D-Glycerate 3-phosphate/ 3-Phosphoglycerate/ 3-phosphoglyceric acid	C00197
3php	3-Phosphohydroxypyruvate	C3H2O7P	C3H5O7P	3-Phosphonooxypyruvate/ 3-Phosphonooxypyruvic acid/ 3-Phosphohydroxypyruvic acid	C03232
3psme	5-O-(1-Carboxyvinyl)-3-phosphoshikimate	C10H9O10P	C10H13O10P	3-Phosphate-shikimate/ O5-(1-Carboxyvinyl)-3-phosphoshikimate	C01269
4abut	4-Aminobutanoate	C4H9NO2	C4H9NO2	GABA/ 4-Aminobutanoic acid/ 4-Aminobutylate/ 4-Aminobutyric acid/ gamma-Aminobutyric acid/ (4-Aminobutyl)guanidine	C00334
4abutn	4-Aminobutanal	C4H10NO	C4H9NO	4-Aminobutyraldehyde/ gamma-aminobutanal/ 4-amino-Butyraldehyde	C00555		Modified Charge Formula based on KEGG or to satisfy element balance
4abz	4-Aminobenzoate	C7H6NO2	C7H7NO2	p-Aminobenzoate	C00568
4adcho	4-amino-4-deoxychorismate	C10H10NO5	C10H11NO5		C11355
4ahmmp	4-Amino-5-hydroxymethyl-2-methylpyrimidine	C6H9N3O	C6H9N3O	Toxopyrimidine/ 4-Amino-2-methyl-5-pyrimidinemethanol	C01279
4ampm	4-Amino-2-methyl-5-phosphomethylpyrimidine	C6H8N3O4P	C6H10N3O4P	4-Amino-5-phosphomethyl-2-methylpyrimidine	C04556
4c2me	4-(cytidine 5'-diphospho)-2-C-methyl-D-erythritol	C14H23N3O14P2	C14H25N3O14P2		C11435
4coxbut	4-carbamoyl-2-oxobutanate	C5H6O4N	C5H7O4N
4fumacac	4-Fumarylacetoacetate	C8H6O6	C8H8O6	4-Fumarylacetoacetic acid	C01061
4gubut	4-Guanidinobutanoate	C5H11N3O2	C5H11N3O2		C01035
4hbz	4-Hydroxybenzoate	C7H5O3	C7H6O3	Hydroxybenzenecarboxylic acid/ Hydroxybenzoic acid/ 4-Hydroxybenzoic acid	C00156
4hphac	4-Hydroxyphenylacetate	C8H7O3	C8H8O3	4-Hydroxyphenylacetic acid	C00642
4hthb	4a-hydroxytetrahydrobiopterin	C9H15N5O4	C9H15N5O4
4hthr	4-Hydroxy-L-threonine	C4H9NO4	C4H9NO4		C06056
4izp	4-Imidazolone-5-propanoate	C6H7N2O3	C6H8N2O3	4-Imidazolone-5-propionic acid/ 4,5-Dihydro-4-oxo-5-imidazolepropanoate	C03680
4mhetz	4-Methyl-5-(2-hydroxyethyl)-thiazole	C6H9NOS	C6H9NOS	5-(2-Hydroxyethyl)-4-methylthiazole/ 4-Methyl-5-(2'-hydroxyethyl)-thiazole	C04294		Modified Charge Formula based on KEGG or to satisfy element balance
4mlacac	4-Maleylacetoacetate	C8H6O6	C8H8O6	4-Maleylacetoacetic acid	C01036
4mop	4-Methyl-2-oxopentanoate	C6H9O3	C6H10O3	alpha-ketoisocaproate/ 2-Oxoisocaproate/ [dihydrolipoyllysine-residue (2-methylpropanoyl)transferase] lipoyllysine/ (S)-(3-methylbutanoyl)-dihydrolipoamide	C00233
4mpetz	4-Methyl-5-(2-phosphoethyl)-thiazole	C6H8NO4PS	C6H10NO4PS	4-Methyl-5-(2-phosphono-oxyethyl)-thiazole	C04327
4pasp	4-Phospho-L-aspartate	C4H6NO7P	C4H8NO7P	L-4-Aspartyl phosphate	C03082
4per	4-Phospho-D-erythronate	C4H6O8P	C4H9O8P		C03393
4ppan	D-4'-Phosphopantothenate	C9H15NO8P	C9H18NO8P	(R)-4'-Phosphopantothenate	C03492
4ppcys	N-((R)-4-Phosphopantothenoyl)-L-cysteine	C12H20N2O9PS	C12H23N2O9PS	(R)-4'-Phosphopantothenoyl-L-cysteine	C04352
4r5au	4-(1-D-Ribitylamino)-5-aminouracil	C9H16N4O6	C9H16N4O6	4-(1-D-Ribitylamino)-5-amino-2,6-dihydroxypyrimidine	C04732
5678thh	(6R)-6-(L-erythro-1,2-Dihydroxypropyl)-5,6,7,8-tetrahydro-4a-hydroypterin	C9H14N4O3	C9H14N4O3		C06486
56dura	5,6-dihydrouracil	C4H6N2O2	C4H6N2O2	Dihydrouracile/ dihydrouracil/ Hydrouracil/ 5,6-Dihydro-2,4-dihydroxypyrimidine/ 2,4(1H,3H)-Pyrimidinedione	C00429
5aizc	5-amino-1-(5-phospho-D-ribosyl)imidazole-4-carboxylate	C9H11N3O9P	C9H14N3O9P	1-(5-Phospho-D-ribosyl)-5-amino-4-imidazolecarboxylate/ 1-(5'-Phosphoribosyl)-5-amino-4-imidazolecarboxylate/ 1-(5'-Phosphoribosyl)-5-amino-4-carboxyimidazole/ 5'-Phosphoribosyl-5-amino-4-imidazolecarboxylate/ 1-(5'-Phosphoribosyl)-4-carboxy-5-aminoimidazole/ 5'-Phosphoribosyl-4-carboxy-5-aminoimidazole	C04751
5aop	5-Amino-4-oxopentanoate	C5H9NO3	C5H9NO3	5-Aminolevulinate/ 5-Amino-4-oxovaleric acid	C00430
5aprbu	5-Amino-6-(5'-phosphoribitylamino)uracil	C9H15N4O9P	C9H17N4O9P		C04454
5apru	5-Amino-6-(5'-phosphoribosylamino)uracil	C9H13N4O9P	C9H15N4O9P		C01268
5caiz	5-phosphoribosyl-5-carboxyaminoimidazole	C9H11N3O9P	C9H14N3O9P	1-(5-Phospho-D-ribosyl)-5-amino-4-imidazolecarboxylate/ 5'Phosphoribosyl-4-carboxy-5-aminoimidazole/ 1-(5'-Phosphoribosyl)-5-amino-4-imidazolecarboxylate/ 4-Carboxy-5-aminoimidazole ribonucleotide/ 5'-Phosphoribosyl-5-amino-4-imidazolecarboxylate/ 5'-Phosphoribosyl-4-carboxy-5-aminoimidazole/ 5-amino-1-(5-O-phosphono-β-D-ribofuranosyl)-1H-imidazole-4-carboxylic acid/ 5'-phosphoribosyl-4-carboxy-5…	C04751
5cm2hm	5-Carboxymethyl-2-hydroxymuconate	C8H5O7	C8H8O7		C04186
5cm2hms	5-Carboxymethyl-2-hydroxymuconate semialdehyde	C8H5O6	C8H8O6	2-Hydroxy-5-carboxymethylmuconate semialdehyde/ 5-Carboxymethyl-2-hydroxymuconic semialdehyde	C04642
5mdr1p	5-Methylthio-5-deoxy-D-ribose 1-phosphate	C6H11O7PS	C6H13O7PS	S5-Methyl-5-thio-D-ribose 1-phosphate/ 5-Methylthio-D-ribose 1-phosphate	C04188
5mdru1p	5-Methylthio-5-deoxy-D-ribulose 1-phosphate	C6H11O7PS	C6H13O7PS		C04582
5mpca	5-methylphenazine-1-carboxylic acid betaine	C14H10N2O2	C14H11N2O2				Modified Formula based on KEGG or to satisfy element balance
5mta	5-Methylthioadenosine	C11H15N5O3S	C11H15N5O3S	5'-Methylthioadenosine/ Methylthioadenosine/ 5'-Deoxy-5'-(methylthio)adenosine/ 5'-S-Methylthioadenosine	C00170
5mthf	5-Methyltetrahydrofolate	C20H24N7O6	C20H25N7O6	N5-methyl-tetrahydrofolate/ N5-methyl-5,6,7,8-tetrahydrofolate/ 5-methyl-5,6,7,8-tetrahydrofolate	C00440
5mthglu	5-Methyltetrahydropteroyltri-L-glutamate	C25H34N8O12	C25H36N8O12		C04489
5odhf2a	5-Oxo-4,5-dihydrofuran-2-acetate	C6H5O4	C6H6O4	2-Oxo-2,3-dihydrofuran-5-acetate/ 3-Oxoadipate enol-lactone/ 4,5-Dihydro-5-oxofuran-2-acetate	C03586
5prdmbz	N1-(5-Phospho-alpha-D-ribosyl)-5,6-dimethylbenzimidazole	C14H17N2O7P	C14H19N2O7P		C04778
6p2dglcn	6-Phospho-2-dehydro-D-gluconate	C6H8O10P	C6H11O10P	2-Dehydro-D-gluconate 6-phosphate	C01218
6pgc	6-Phospho-D-gluconate	C6H10O10P	C6H13O10P	6-phosphogluconic acid/ D-gluconate 6-phosphate	C00345
6pgl	6-phospho-D-glucono-1,5-lactone	C6H9O9P	C6H11O9P	D-Glucono-1,5-lactone 6-phosphate	C01236
6pthp	6-Pyruvoyl-5,6,7,8-tetrahydropterin	C9H11N5O3	C9H11N5O3	6-Pyruvoyltetrahydropterin/ 6-Pyruvoyl-tetrahydropterin	C03684
78dhp	(6R)-6-(L-erythro-1,2-Dihydroxypropyl)-7,8-dihydro-6H-pterin	C9H12N4O2	C9H12N4O2		C06487
8aonn	8-Amino-7-oxononanoate	C9H17NO3	C9H17NO3	7-keto-8-aminopelargonate	C01092
ACP	acyl carrier protein	HX	HX		C00229
Lfmkynr	L-Formylkynurenine	C11H11N2O4	C11H12N2O4	N-Formyl-L-kynurenine	C02700
Nforglu	N-Formyl-L-glutamate	C6H7NO5	C6H9NO5		C01045
PA_KDO2lipidA	Pseudomonas aeruginosa KDO2-lipidA	C96H168N2O39P2	C96H174N2O39P2				Modified Charge Formula based on KEGG or to satisfy element balance
PA_KDOlipidA	Pseudomonas aeruginosa KDO-lipidA	C88H157N2O32P2	C88H162N2O32P2				Modified Charge Formula based on KEGG or to satisfy element balance
PA_LPS_A	Pseudomonas aeruginosa A-band lipopolysaccharide	C584H1198O590N5P75	C584H1060O590N5P75				Modified Formula based on KEGG or to satisfy element balance; Modified Charge Formula based on KEGG or to satisfy element balanc... <Preview truncated at 128 characters>
PA_LPS_B	Pseudomonas aeruginosa B-band lipopolysaccharide	C884H1496O641N160P57	C884H1421O641N160P57				Modified Formula based on KEGG or to satisfy element balance; Modified Charge Formula based on KEGG or to satisfy element balanc... <Preview truncated at 128 characters>
PA_core1_lipidA	Pseudomonas aeruginosa LPS core precursor 1 + KDO2-lipidA	C103H181N2O45P2	C103H186N2O45P2				Modified Charge Formula based on KEGG or to satisfy element balance
PA_core2_lipidA	Pseudomonas aeruginosa LPS core precursor 2 + KDO2-lipidA	C110H194N2O51P2	C110H198N2O51P2				Modified Charge Formula based on KEGG or to satisfy element balance
PA_core3_lipidA	Pseudomonas aeruginosa LPS core precursor 3 + KDO2-lipidA	C116H205N2O56P2	C116H208N2O56P2				Modified Charge Formula based on KEGG or to satisfy element balance
PA_core4_lipidA	Pseudomonas aeruginosa LPS core precursor 4 + KDO2-lipidA	C134H238N2O71P2	C134H238N2O71P2
PA_core5_lipidA	Pseudomonas aeruginosa LPS core precursor 5 + KDO2-lipidA	C146H260N2O79P2	C146H258N2O79P2				Modified Charge Formula based on KEGG or to satisfy element balance
PA_core6_lipidA	Pseudomonas aeruginosa LPS core precursor 6 + KDO2-lipidA	C152H271N2O84P2	C152H268N2O84P2				Modified Charge Formula based on KEGG or to satisfy element balance
PA_core7_lipidA	Pseudomonas aeruginosa LPS core precursor 7 + KDO2-lipidA	C152H268N2O93P5	C152H271N2O93P5				Modified Charge Formula based on KEGG or to satisfy element balance
PA_core_lipidA	Pseudomonas aeruginosa LPS core + KDO2-lipidA	C156H274N4O95P5	C156H277N4O95P5				Modified Charge Formula based on KEGG or to satisfy element balance
PA_lipidA	Pseudomonas aeruginosa Lipid A	C80H146N2O25P2	C80H150N2O25P2				Modified Charge Formula based on KEGG or to satisfy element balance
PA_lipidAds	Pseudomonas Lipid A Disaccharide	C56H103N2O20P	C56H105N2O20P				Modified Charge Formula based on KEGG or to satisfy element balance
PA_lipidApre	Pseudomonas aeruginosa Lipid A precursor	C56H102N2O23P2	C56H106N2O23P2				Modified Charge Formula based on KEGG or to satisfy element balance
PA_lipidX	Pseudomonas aeruginosa Lipid X	C28H52NO12P	C28H54NO12P				Modified Charge Formula based on KEGG or to satisfy element balance
PA_u23ga	UDP-2-NH-(3OH-C12:0),3-O-(3OH-C10:0)glucosamine	C37H63N3O20P2	C37H65N3O20P2				Modified Charge Formula based on KEGG or to satisfy element balance
PA_u3aga	UDP-3-O-(3OH-C10:0)-N-acetylglucosamine	C27H43N3O19P2	C27H45N3O19P2				Modified Charge Formula based on KEGG or to satisfy element balance
PA_u3hga	UDP-3-O-(3OH-C10:0)-D-glucosamine	C25H42N3O18P2	C25H43N3O18P2				Modified Charge Formula based on KEGG or to satisfy element balance
a4dic	2-amino-2-deoxyisochorismic acid	C10H10O5N	C10H11O5N		C18054		Modified KeggID based on KEGG
aacoa	Acetoacetyl-CoA	C25H36N7O18P3S	C25H40N7O18P3S	Acetoacetyl coenzyme A/ 3-ketobutanoyl-CoA/ 3-oxobutyroyl-CoA/ 3-acetoacetyl-CoA/ 3-ketobutyroyl-CoA/ 3-oxobutanoyl-CoA	C00332
abtn	Aerobactin	C22H35N4O13	C22H36N4O13		C05554
ac	Acetate	C2H3O2	C2H4O2	Acetic acid/ Ethanoic acid/ vinegar/ Ethylic acid/ Vinegar acid/ Methanecarboxylic acid	C00033
acACP	Acetyl-ACP	C2H3OX	C2H3OX		C03939
acac	Acetoacetate	C4H5O3	C4H6O3	3-Oxobutanoic acid/ beta-Ketobutyric acid/ Acetoacetic acid	C00164		Modified Charge Formula based on KEGG or to satisfy element balance
acald	Acetaldehyde	C2H4O	C2H4O	Ethanal/ Aldehyde C(2)/ acetylaldehyde/ Aceteldehyde/ Acetic aldehyde/ Ethyl aldehyde/ Aldehyde	C00084
accoa	Acetyl-CoA	C23H34N7O17P3S	C23H38N7O17P3S	Acetyl coenzyme A	C00024
acetone	Acetone	C3H6O	C3H6O	Dimethyl ketone/ 2-Propanone	C00207
acg5p	N-Acetyl-L-glutamyl 5-phosphate	C7H9NO8P	C7H12NO8P	N-Acetyl-L-glutamate 5-phosphate	C04133
acg5sa	N-Acetyl-L-glutamate 5-semialdehyde	C7H10NO4	C7H11NO4	2-Acetamido-5-oxopentanoate	C01250
acgam1p	N-Acetyl-D-glucosamine 1-phosphate	C8H14NO9P	C8H16NO9P		C04256
acgam6p	N-Acetyl-D-glucosamine 6-phosphate	C8H14NO9P	C8H16NO9P		C00357
acglu	N-Acetyl-L-glutamate	C7H9NO5	C7H11NO5	N-Acetyl-L-glutamic acid	C00624
achms	O-Acetyl-L-homoserine	C6H11NO4	C6H11NO4		C01077
acmam	N-Acetyl-D-muramoate	C11H18NO8	C11H19NO8		C05887
acmama	N-Acetyl-D-muramoyl-L-alanine	C14H23N2O9	C14H24N2O9	N-Acetylmuramoyl-Ala	C02999
acorn	N2-Acetyl-L-ornithine	C7H14N2O3	C7H14N2O3		C00437
acser	O-Acetyl-L-serine	C5H9NO4	C5H9NO4	O3-Acetyl-L-serine	C00979
actACP	Acetoacetyl-ACP	C4H5O2X	C4H5O2X	Acetoacetyl-[acyl-carrier protein]/ Acetoacetyl-[acp]	C05744
actn-R	(R)-Acetoin	C4H8O2	C4H8O2	(R)-3-Hydroxy-2-butanone/ (R)-3-Hydroxybutan-2-one/ (R)-Dimethylketol/ (R)-2-Acetoin/ D-Acetoin	C00810		Modified Charge Formula based on KEGG or to satisfy element balance
actp	Acetyl phosphate	C2H3O5P	C2H5O5P		C00227
adcoba	Adenosyl cobinamide	C58H87CoN16O11	C58H87CoN16O11		C06508
adcobdam	Adenosyl cobyrinate diamide	C55H71CoN11O15	C55H76CoN11O15	Adenosyl cobyrinate a,c diamide/ Adenosylcobyrinic acid a,c-diamide/ Adenosylcob(III)yrinic acid a,c-diamide	C06506
adcobhex	adenosyl-cobyric acid	C55H79CoN15O11	C55H80CoN15O11	Adenosyl cobyrinate hexaamide	C06507
ade	Adenine	C5H5N5	C5H5N5	Ade/ 1H-Purin-6-amine/ Adeninimine/ Vitamin B4/ 6-Aminopurine/ A	C00147
adn	Adenosine	C10H13N5O4	C10H13N5O4	Adenine riboside/ 9-beta-D-Ribofuranosyladenine/ Adenocard/ 9-B-D-ribofuranosyl-9H-purin-6-amine/ rA	C00212
adp	ADP	C10H12N5O10P2	C10H15N5O10P2	Adenosine 5'-diphosphate	C00008
adpglc	ADPglucose	C16H23N5O15P2	C16H25N5O15P2	Adenosine diphosphoglucose	C00498
adphep-D,D	ADP-D-glycero-D-manno-heptose	C17H25N5O16P2	C17H27N5O16P2		C06397		Metabolite added to the model
adphep-L,D	ADP-L-glycero-D-manno-heptose	C17H25N5O16P2	C17H27N5O16P2		C06398		Metabolite added to the model
agm	Agmatine	C5H16N4	C5H14N4	(4-Aminobutyl) guanidine	C00179
ahcys	S-Adenosyl-L-homocysteine	C14H20N6O5S	C14H20N6O5S	S-Adenosylhomocysteine	C00021
ahdt	2-Amino-4-hydroxy-6-(erythro-1,2,3-trihydroxypropyl)dihydropteridine triphosphate	C9H12N5O13P3	C9H16N5O13P3		C04895
aicar	5-Amino-1-(5-Phospho-D-ribosyl)imidazole-4-carboxamide	C9H13N4O8P	C9H15N4O8P	1-(5'-Phosphoribosyl)-5-amino-4-imidazolecarboxamide/ 5'-Phosphoribosyl-5-amino-4-imidazolecarboxamide/ 5'-Phospho-ribosyl-5-amino-4-imidazole carboxamide/ AICAR/ 5-Aminoimidazole-4-carboxamide ribotide/ 5-Phosphoribosyl-4-carbamoyl-5-aminoimidazole	C04677
air	5-amino-1-(5-phospho-D-ribosyl)imidazole	C8H12N3O7P	C8H14N3O7P	Aminoimidazole ribotide/ AIR/ 1-(5'-Phosphoribosyl)-5-aminoimidazole/ 5'-Phosphoribosyl-5-aminoimidazole/ 1-(5-Phospho-D-ribosyl)-5-aminoimidazole	C03373
akg	2-Oxoglutarate	C5H4O5	C5H6O5	alpha-Ketoglutarate/ Oxoglutaric acid/ 2-Ketoglutaric acid/ 2-Oxopentanedioic acid/ alpha-Ketoglutaric Acid	C00026
ala-B	beta-Alanine	C3H7NO2	C3H7NO2	3-aminopropionic acid/ 3-Aminopropanoate	C00099
ala-D	D-Alanine	C3H7NO2	C3H7NO2	D-2-Aminopropionic acid	C00133
ala-L	L-Alanine	C3H7NO2	C3H7NO2	L-2-Aminopropionic acid/ L-alpha-Alanine	C00041
alaala	D-Alanyl-D-alanine	C6H12N2O3	C6H12N2O3		C00993
alac-S	(S)-2-Acetolactate	C5H7O4	C5H8O4	(S)-2-Hydroxy-2-methyl-3-oxobutanoate	C06010
alatrna	L-Alanyl-tRNA(Ala)	C3H7NO2X	C3H6NO2X	L-Alanyl-tRNA	C00886
algn	Alginate	C12H16O12	C12H16O12	(Alginate)n+1;/ (Alginate)n;/ Alginic acid
algna	Acetylated Alginate	C14H18O13	C14H18O13	from Ramsey et. al. 2005 in MicroReview/ alpha-L-guluronate and a beta-D-mannuronate with an acetyl group on the O2/ or O3 position of the mannuronate
algne	Epimerized Alginate Dimer	C12H16O12	C12H16O12	alpha-L-guluronate joined wiht beta-D-mannuronate
alltn	Allantoin	C4H6N4O3	C4H6N4O3	Ureidohydantoin/ Paxyl/ Hemocane/ 5-Ureidohydantoin/ Glyoxyldiureide	C01551		Modified Charge Formula based on KEGG or to satisfy element balance
alltt	Allantoate	C4H7N4O4	C4H8N4O4	Allantoic acid	C00499
amet	S-Adenosyl-L-methionine	C15H23N6O5S	C15H23N6O5S	Acylcarnitine/ S-Adenosylmethionine	C00019
ametam	S-Adenosylmethioninamine	C14H24N6O3S	C14H23N6O3S	S-Adenosyl-L-methioninamine/ (5-Deoxy-5-adenosyl)(3-aminopropyl)methylsulfonium salt	C01137
amob	S-Adenosyl-4-methylthio-2-oxobutanoate	C15H19N5O6S	C15H20N5O6S		C04425
amopbut-L	2-Amino-3-oxo-4-phosphonooxybutyrate	C4H6NO7P	C4H8NO7P	L-2-Amino-3-oxo-4-phosphonooxybutyrate	C07335
amp	AMP	C10H12N5O7P	C10H14N5O7P	Adenosine 5'-monophosphate/ Adenylic acid/ Adenylate/ 5'-AMP/ 5'-Adenylic acid/ 5'-Adenosine monophosphate/ Adenosine 5'-phosphate	C00020
anth	Anthranilate	C7H6NO2	C7H7NO2	Vitamin L/ Anthranilic acid/ o-Aminobenzoic acid/ Vitamin L1/ 2-Aminobenzoate	C00108
ap4a	P1,P4-Bis(5'-adenosyl) tetraphosphate	C20H24N10O19P4	C20H28N10O19P4	AppppA	C01260		Modified Charge Formula based on KEGG or to satisfy element balance
apoACP	apoprotein [acyl carrier protein]	RHO	RHO		C03688
aps	Adenosine 5'-phosphosulfate	C10H12N5O10PS	C10H14N5O10PS	Adenylylsulfate/ APS	C00224
ara5p	D-Arabinose 5-phosphate	C5H9O8P	C5H11O8P		C01112
arg-L	L-Arginine	C6H15N4O2	C6H14N4O2	Arginine/ Arg/ (S)-2-Amino-5-guanidinovaleric acid	C00062
argsuc	N(omega)-(L-Arginino)succinate	C10H17N4O6	C10H18N4O6	N-(L-Arginino)succinate/ L-Argininosuccinate/ L-Argininosuccinic acid/ L-Arginosuccinic acid	C03406
argtrna	L-Arginyl-tRNA(Arg)	C6H15N4O2X	C6H13N4O2X	L-Arginyl-tRNA	C02163
arsna	Arsenate	AsHO4	AsH3O4	Arsenic acid/ Orthoarsenic acid	C01478
arsni	Arsenite	AsHO2	AsHO2	Arsenious acid/ Arsenenous acid
ascb	L-Ascorbate	C6H7O6	C6H8O6	Ascorbate/ Ascorbic acid/ L-Ascorbic acid/ Vitamin C	C00072
asn-L	L-Asparagine	C4H8N2O3	C4H8N2O3	2-Aminosuccinamic acid/ Arg/ 2-Amino-3-carbamoylpropanoic acid	C00152
asp-L	L-Aspartate	C4H6NO4	C4H7NO4	Asp/ L-Aspartic acid/ 2-aminosuccinic acid	C00049
aspsa	L-Aspartate 4-semialdehyde	C4H7NO3	C4H7NO3	Aspartate beta-semialdehyde/ L-Aspartic 4-semialdehyde	C00441
asptrna	L-Aspartyl-tRNA(Asp)	C4H6NO4X	C4H6NO4X		C02984
atp	ATP	C10H12N5O13P3	C10H16N5O13P3	Adenosine 5'-triphosphate/ 5'-adenylate triphosphate	C00002
bencisdiol	cis-1,2-dihydroxycyclohexa-3,5-diene-1-carboxylate	C7H8O4	C7H8O4
benz	alpha-Oxo-benzeneacetic acid	C8H6O3	C8H6O3	Phenylglyoxylic acid;/ Benzoylformate;/ Benzoylformic acid;/ Phenylglyoxylate
betald	Betaine aldehyde	C5H12NO	C5H12NO		C00576
btamp	Biotinyl-5'-AMP	C20H27N7O9PS	C20H28N7O9PS		C05921
btcoa	Butanoyl-CoA	C25H38N7O17P3S	C25H42N7O17P3S	Butyryl-CoA	C00136
btd-RR	(R,R)-2,3-Butanediol	C4H10O2	C4H10O2	(R,R)-Butane-2,3-diol/ (R,R)-2,3-Butylene glycol	C03044		Modified Charge Formula based on KEGG or to satisfy element balance
btn	Biotin	C10H15N2O3S	C10H16N2O3S	Vitamin B7/ D-Biotin/ Vitamin H/ Coenzyme R	C00120
btn_cbxl	Holo-[carboxylase]	C17H27N5O4SR2	C17H27N5O4SR2	Biotin-carboxyl-carrier protein
btn_co2	Carboxybiotin-carboxyl-carrier protein	C18H26N5O6SR2	C18H26N5O6SR2
but	Butyrate	C4H7O2	C4H8O2	Butanoate/ Butyric acid/ Butanoic acid	C00246
butACP	Butyryl-[acyl-carrier protein]	C4H7OX	C4H7OX	Butyryl-[acp]/ Butyryl-[acyl-carrier protein]	C05745
butd2coa	trans-But-2-enoyl-CoA	C25H36N7O17P3S	C25H40N7O17P3S	Crotonyl-CoA/ 2-Butenoyl-CoA/ But-2-enoyl-CoA/ Crotonoyl-CoA	C00877
buts	butanesulfonate	C4H9O3S	C4H10O3S	butane-1-sulfonic acid
bz	Benzoate	C7H5O2	C7H6O2	Benzoic acid/ Benzenecarboxylic acid/ Phenylformic acid/ Dracylic acid	C00180
bzal	Benzaldehyde	C7H6O	C7H6O	almond artificial essential oil/ Phenylmethanal/ Benzoic aldehyde	C00261
cala	N-Carbamoyl-beta-alanine	C4H7N2O3	C4H8N2O3	3-Ureidopropionate/ 3-Ureidopropanoate/ beta-Ureidopropionic acid	C02642
camp	cAMP	C10H11N5O6P	C10H12N5O6P	3'-5' cAMP/ Adenosine 3',5'-phosphate/ cyclic adenosine monophosphate/ 3',5'-Cyclic AMP/ Adenosine 3'-,5'-cyclic monophosphate/ 3'-5' cyclic adenosine monophosphate/ cyclic AMP/ Adenosine 3[-,5[-cyclic monophosphate/ Adenosine Cyclic 3':5'-Monophosphate/ Cyclic adenylic acid	C00575
catechol	Catechol	C6H6O2	C6H6O2	o-Benzenediol/ Brenzcatechin/ Pyrocatechol/ 1,2-Benzenediol/ 1,2-Dihydroxybenzene	C00090
cbasp	N-Carbamoyl-L-aspartate	C5H6N2O5	C5H8N2O5		C00438
cbi	Cobinamide	C48H75CoN11O8	C48H75CoN11O8		C05774
cbmps	N-Carbamoylputrescine	C5H14N3O	C5H13N3O		C00436
cbp	Carbamoyl phosphate	CH2NO5P	CH4NO5P		C00169
cd2	Cadmium	Cd	Cd	Cd2+	C01413
cdlp	Cardiolipin	C13H16O17P2R4	C13H18O17P2R4	Diphosphatidylglycerol/ KEGG - C05980	C05980
cdlp_PA	cardiolipin	C77.32H141.52O17N0P2	C77.32H141.52O17N0P2		C05980		Modified Formula based on KEGG or to satisfy element balance; Modified Charge Formula based on KEGG or to satisfy element balanc... <Preview truncated at 128 characters>
cdp	CDP	C9H12N3O11P2	C9H15N3O11P2	Cytidine 5'-diphosphate/ Cytidine diphosphate	C00112
cdpdag_PA	CDPdiacylglycerol	C46.16H80.76O15N3P2	C46.16H80.76O15N3P2		C00269		Modified Formula based on KEGG or to satisfy element balance; Modified Charge Formula based on KEGG or to satisfy element balanc... <Preview truncated at 128 characters>
cellb	cellobiose	C12H22O11	C12H22O11	1-beta-D-glucopyranosyl-4-glucopyranose	C00185
ch4s	Methanethiol	CH4S	CH4S	Methylmercaptan/ Methyl Mercaptan	C00409		Modified Charge Formula based on KEGG or to satisfy element balance
chol	Choline	C5H14NO	C5H14NO	Bilineurine	C00114		Modified Charge Formula based on KEGG or to satisfy element balance
chor	Chorismate	C10H8O6	C10H10O6	Chorismic acid	C00251
cit	Citrate	C6H5O7	C6H8O7	Citric acid/ 2-Hydroxytricarballylic acid/ 2-Hydroxy-1,2,3-propanetricarboxylic acid	C00158
citr-L	L-Citrulline	C6H13N3O3	C6H13N3O3	N5-(aminocarbonyl)-L-Ornithine/ Citrulline/ 2-Amino-5-ureidovaleric acid	C00327
ckdo	CMP-3-deoxy-D-manno-octulosonate	C17H24N3O15P	C17H26N3O15P	CMP-KDO	C04121
cmp	CMP	C9H12N3O8P	C9H14N3O8P	Cytidine-5'-monophosphate/ Cytidylic acid/ 3'-Cytidylic Acid/ cytidine 3'-phosphate/ Cytidine-2'(3')-monophosphoric acid/ Cytidine-2[(3[)-monophosphoric acid	C00055
co	Carbon monoxide	CO	CO
co2	CO2	CO2	CO2	Carbonic anhydride/ Carbon dioxide	C00011
co2dam	Cob(II)yrinate a,c diamide	C45H59CoN6O12	C45H64CoN6O12	Cob(II)yrinate diamide/ Cob(II)yrinic acid a,c-diamide	C06504
coa	Coenzyme A	C21H32N7O16P3S	C21H36N7O16P3S	CoA/ CoA-SH/ CoASH	C00010
cobalt2	Co2+	Co	Co	Cobalt	C00175
cpppg3	Coproporphyrinogen III	C36H40N4O8	C36H44N4O8		C03263
crn	L-Carnitine	C7H15NO3	C7H15NO3	L-gamma-Trimethyl-beta-hydroxybutyrobetaine/ Vitamin BT/ (S)-Carnitine/ 3-Carboxy-2-hydroxy-N,N,N-trimethyl-1-propanaminium	C00318		Modified Charge Formula based on KEGG or to satisfy element balance
csn	Cytosine	C4H5N3O	C4H5N3O		C00380		Modified Charge Formula based on KEGG or to satisfy element balance
ctp	CTP	C9H12N3O14P3	C9H16N3O14P3	Cytidine 5'-triphosphate/ Cytidine triphosphate	C00063
cu2	Cu2+	Cu	Cu	Copper	C00070
cyan	cyanide	HCN	HCN	HCN/ Hydrogen cyanide	C01326
cynt	Cyanate	CNO	CHNO	Cyanic acid	C01417
cys-L	L-Cysteine	C3H7NO2S	C3H7NO2S	Cys/ L-2-Amino-3-mercaptopropionic acid	C00097
cyst-L	L-Cystine	C6H12N2O4S2	C6H12N2O4S2	L-Dicysteine/ L-alpha-Diamino-beta-dithiolactic acid	C00491
cysth-L	L-Cystathionine	C7H14N2O4S	C7H14N2O4S		C02291
cystrna	L-Cysteinyl-tRNA(Cys)	C3H7NO2SX	C3H6NO2SX		C03125
cytd	Cytidine	C9H13N3O5	C9H13N3O5	1-beta-ribofuranosylosine/ cytosine riboside/ 4-amino-1-beta-D-ribofuranosyl-2(1H)-pyrimidinone	C00475		Modified Charge Formula based on KEGG or to satisfy element balance
dad-2	Deoxyadenosine	C10H13N5O3	C10H13N5O3	dA/ 2'-Deoxyadenosine	C00559		Modified Charge Formula based on KEGG or to satisfy element balance
dad-5	5'-Deoxyadenosine	C10H13N5O3	C10H13N5O3		C05198
dadp	dADP	C10H12N5O9P2	C10H15N5O9P2	2'-Deoxyadenosine 5'-diphosphate	C00206
damp	dAMP	C10H12N5O6P	C10H14N5O6P	2'-Deoxyadenosine 5'-phosphate/ 2'-Deoxyadenosine 5'-monophosphate/ Deoxyadenylic acid/ Deoxyadenosine monophosphate	C00360
damval	delta-aminovalerate	C5H13NO2	C5H11NO2		C00431		Modified Charge Formula based on KEGG or to satisfy element balance; Modified KeggID based on KEGG
dann	7,8-Diaminononanoate	C9H21N2O2	C9H20N2O2		C01037
datp	dATP	C10H12N5O12P3	C10H16N5O12P3	2'-Deoxyadenosine 5'-triphosphate/ Deoxyadenosine 5'-triphosphate/ Deoxyadenosine triphosphate	C00131
db4p	3,4-dihydroxy-2-butanone 4-phosphate	C4H7O6P	C4H9O6P	3,4-dihydroxy-2-butanone-4-P/ DIHYDROXY-BUTANONE-P
dcamp	N6-(1,2-Dicarboxyethyl)-AMP	C14H14N5O11P	C14H18N5O11P	Adenylosuccinate/ Adenylosuccinic acid	C03794
dcdp	dCDP	C9H12N3O10P2	C9H15N3O10P2	2'-Deoxycytidine diphosphate/ 2'-Deoxycytidine 5'-diphosphate	C00705
dcmp	dCMP	C9H12N3O7P	C9H14N3O7P	Deoxycytidylic acid/ Deoxycytidine monophosphate/ Deoxycytidylate/ 2'-Deoxycytidine 5'-monophosphate	C00239
dctp	dCTP	C9H12N3O13P3	C9H16N3O13P3	Deoxycytidine 5'-triphosphate/ Deoxycytidine triphosphate/ 2'-Deoxycytidine 5'-triphosphate	C00458
dcyt	Deoxycytidine	C9H13N3O4	C9H13N3O4	2'-Deoxycytidine/ dC	C00881		Modified Charge Formula based on KEGG or to satisfy element balance
ddcaACP	Dodecanoyl-ACP (n-C12:0ACP)	C12H23OX	C12H23OX		C05223		Modified KeggID based on KEGG
decACP	Decanoyl-[acyl-carrier protein]	C10H19OX	C10H19OX	Decanoyl-[acp]/ Decanoyl-ACP (n-C10:0ACP)	C05755
decdp	all-trans-Decaprenyl diphosphate	C50H81O7P2	C50H84O7P2	di-trans,poly-cis-Decaprenyl diphosphate	C04509
dgdp	dGDP	C10H12N5O10P2	C10H15N5O10P2	2'-Deoxyguanosine 5'-diphosphate	C00361
dgmp	dGMP	C10H12N5O7P	C10H14N5O7P	2'-Deoxyguanosine 5'-monophosphate/ 2'-Deoxyguanosine 5'-phosphate/ Deoxyguanylic acid/ Deoxyguanosine monophosphate	C00362
dgsn	Deoxyguanosine	C10H13N5O4	C10H13N5O4	2'-deoxyguanosine hemihydrate/ 2'-Deoxyguanosine	C00330
dgtp	dGTP	C10H12N5O13P3	C10H16N5O13P3	2'-Deoxyguanosine 5'-triphosphate/ Deoxyguanosine 5'-triphosphate/ Deoxyguanosine triphosphate	C00286
dhap	Dihydroxyacetone phosphate	C3H5O6P	C3H7O6P	Glycerone phosphate	C00111
dhbpt	6,7-Dihydrobiopterin	C9H13N5O3	C9H13N5O3	Quinoid-dihydrobiopterin/ Dihydrobiopterin	C00268
dhf	7,8-Dihydrofolate	C19H19N7O6	C19H21N7O6	7,8-Dihydrofolic acid/ Dihydrofolate/ Dihydrofolic acid	C00415
dhha	trans-2,3-dihydro-3-hydroxyanthranilic acid	C7H8O3N	C7H9O3N		C19830		Modified KeggID based on KEGG
dhlam	Dihydrolipoamide	C8H17NOS2	C8H17NOS2	Dihydrothioctamide	C00579		Modified Charge Formula based on KEGG or to satisfy element balance
dhna	1,4-Dihydroxy-2-naphthoate	C11H7O4	C11H8O4		C03657
dhnpt	2-Amino-4-hydroxy-6-(D-erythro-1,2,3-trihydroxypropyl)-7,8-dihydropteridine	C9H13N5O4	C9H13N5O4	Dihydroneopterin	C04874
dhor-S	(S)-Dihydroorotate	C5H5N2O4	C5H6N2O4	L-Dihydroorotic acid/ Dihydro-L-orotic acid/ L-Dihydroorotate/ (S)-4,5-Dihydroorotate	C00337
dhpt	Dihydropteroate	C14H13N6O3	C14H14N6O3	7,8-Dihydropteroate	C00921
din	Deoxyinosine	C10H12N4O4	C10H12N4O4	2'-deoxy-inosine	C05512		Modified Charge Formula based on KEGG or to satisfy element balance
dkmpp	2,3-diketo5-methylthio-1-phosphopentane	C6H9O6PS	C6H11O6PS	1-phosphoryloxy-2,3-diketo-5-methylthiopentane/ Decanoic acid, 1-heptyl-2-((1-oxodecyl)amino)-1,3-propanediyl ester, (R*,R*)-/ 2,3-diketo-5-methylthio-1-phosphopentane/ 1-Phospho-2,3-diketo-5-S-methylthiopentane/ DKM-1-P/ 1-phospho-2,3-diketo-5-methylthiopentane/ 1-Pdmsp	C15650		Modified KeggID based on KEGG
dmbzid	5,6-Dimethylbenzimidazole	C9H10N2	C9H10N2	Dimethylbenzimidazole	C03114
dmgly	N,N-Dimethylglycine	C4H9NO2	C4H9NO2	Dimethylglycine	C01026
dmlz	6,7-Dimethyl-8-(1-D-ribityl)lumazine	C13H18N4O6	C13H18N4O6		C04332
dmpp	Dimethylallyl diphosphate	C5H9O7P2	C5H12O7P2	2-Isopentenyl diphosphate/ delta2-Isopentenyl diphosphate/ Prenyl diphosphate/ dimethylallyl pyrophosphate	C00235
dnad	Deamino-NAD+	C21H24N6O15P2	C21H27N6O15P2	Deamido-NAD+	C00857
dpcoa	Dephospho-CoA	C21H33N7O13P2S	C21H35N7O13P2S		C00882
dtbt	Dethiobiotin	C10H17N2O3	C10H18N2O3	Desthiobiotin	C01909
dtdp	dTDP	C10H13N2O11P2	C10H16N2O11P2	Thymidine 5'-diphosphate	C00363
dtdp6dm	dTDP-6-deoxy-L-mannose	C16H24N2O15P2	C16H26N2O15P2	dTDP-6-deoxy-L-mannose/ dTDP-L-rhamnose	C03319
dtdpddg	dTDP-4-dehydro-6-deoxy-D-glucose	C16H22N2O15P2	C16H24N2O15P2	dTDP-4-oxo-6-deoxy-D-glucose	C11907		Modified KeggID based on KEGG
dtdpddm	dTDP-4-dehydro-6-deoxy-L-mannose	C16H22N2O15P2	C16H24N2O15P2	dTDP-4-oxo-6-deoxy-L-mannose/ dTDP-4-oxo-L-rhamnose	C00688
dtdpglc	dTDPglucose	C16H24N2O16P2	C16H26N2O16P2	dTDP-D-glucose	C00842
dtmp	dTMP	C10H13N2O8P	C10H15N2O8P	Thymidine 5'-phosphate/ Deoxythymidine 5'-phosphate/ Thymidylic acid/ 5'-Thymidylic acid/ Thymidine monophosphate/ Deoxythymidylic acid/ Thymidylate	C00364
dttp	dTTP	C10H13N2O14P3	C10H17N2O14P3	Thymidine triphosphate/ Thymidine 5'-triphosphate/ TTP	C00459
dudp	dUDP	C9H11N2O11P2	C9H14N2O11P2	2'-Deoxyuridine 5'-diphosphate	C01346
dump	dUMP	C9H11N2O8P	C9H13N2O8P	Deoxyuridylic acid/ Deoxyuridine monophosphate/ Deoxyuridine 5'-phosphate/ 2'-Deoxyuridine 5'-phosphate	C00365
duri	Deoxyuridine	C9H12N2O5	C9H12N2O5	2-Deoxyuridine/ 2'-Deoxyuridine	C00526		Modified Charge Formula based on KEGG or to satisfy element balance
dutp	dUTP	C9H11N2O14P3	C9H15N2O14P3	2'-Deoxyuridine 5'-triphosphate	C00460
dxyl5p	1-deoxy-D-xylulose 5-phosphate	C5H9O7P	C5H11O7P		C11437
e4p	D-Erythrose 4-phosphate	C4H7O7P	C4H9O7P	4-phospho D-erythrose	C00279
eig3p	D-erythro-1-(Imidazol-4-yl)glycerol 3-phosphate	C6H9N2O6P	C6H11N2O6P	D-erythro-Imidazole-glycerol 3-phosphate/ D-erythro-Imidazole-glycerol phosphate	C04666
enter	Enterochelin	C30H27N3O15	C30H27N3O15	tri-(2,3-dihydroxy-N-benzoyl-L-serine)-ester/ Benzamide, N,N',N''-(2,6,10-trioxo-1,5,9-trioxacyclododecane-3,7,11-triyl)tris(2,3-dihydroxy-, (3S-(3R*,7R*,11R*))-/ enterobactin/ tri-(N-(2,3-dihydroxybenzoyl)-L-serine)-ester	C05821
etha	Ethanolamine	C2H8NO	C2H7NO	Aminoethanol/ Hydroxyethylamine	C00189
eths	ethanesulfonate	C2H5O3S	C2H6O3S
etoh	Ethanol	C2H6O	C2H6O	Ethyl alcohol/ Methylcarbinol	C00469		Modified Charge Formula based on KEGG or to satisfy element balance
f1p	D-Fructose 1-phosphate	C6H11O9P	C6H13O9P	Fructose 1-phosphate/ Fructofuranose 1-phosphate	C02976
f6p	D-Fructose 6-phosphate	C6H11O9P	C6H13O9P	D-Fructose 6-phosphoric acid/ Neuberg ester/ beta-D-Fructose 6-phosphate	C00085
f6p-B	beta-D-Fructose 6-phosphate	C6H11O9P	C6H13O9P		C05345
fad	FAD	C27H31N9O15P2	C27H33N9O15P2	FAD/ Flavin adenine dinucleotide/ Riboflavine 5'-adenosine diphosphate	C00016
fadh2	FADH2	C27H33N9O15P2	C27H35N9O15P2	flavin adenine dinucleotide (reduced form)	C01352
fald	Formaldehyde	CH2O	CH2O	Formalin/ Methanal/ Oxomethane/ Oxomethylene/ Methylene oxide	C00067		Modified Charge Formula based on KEGG or to satisfy element balance
fc1p	L-Fuculose 1-phosphate	C6H11O8P	C6H13O8P		C01099
fdp	D-Fructose 1,6-bisphosphate	C6H10O12P2	C6H14O12P2	fructose-1,6-bisphosphate/ fructose diphosphate/ beta-D-fructofuranose-1,6-diphosphate	C00354
fdxo-4:2	ferrodoxin (oxidized form 4:2)	Fe8S8X	Fe8S8X
fdxr-4:2	ferrodoxin (reduced form 4:2)	Fe8S8X	Fe8S8X
fe2	Fe2+	Fe	Fe	Reduced Iron/ Iron dication/ Iron/ Fe(II)	C00023
fe3	Fe3+	Fe	Fe	Iron trication/ Fe(III)	C00023
feenter	Fe-enterobactin	C30H27FeN3O15	C30H27FeN3O15	Fe-enterochlin
ferrich	Ferrichrome	C24H38FeN9O11	C24H38FeN9O11	Ferrichrome	C06228
fgam	N2-Formyl-N1-(5-phospho-D-ribosyl)glycinamide	C8H13N2O9P	C8H15N2O9P	5'-Phosphoribosyl-N-formylglycinamide/ N-Formyl-GAR/ N-Formylglycinamide ribonucleotide	C04376
ficytc	Ferricytochrome c	C42H50FeN8O6S2	C42H54FeN8O6S2		C00125
fmet	N-Formyl-L-methionine	C6H10NO3S	C6H11NO3S		C03145
fmn	flavin mononucleotide	C17H19N4O9P	C17H21N4O9P	Riboflavin-5-phosphate/ Flavin mononucleotide/ FMN	C00061
focytc	Ferrocytochrome c	C42H50FeN8O6S2	C42H54FeN8O6S2		C00126
for	Formate	CH1O2	CH2O2	Hydrogencarboxylic acid/ aminic acid/ Methanoic acid/ Formic acid	C00058
forglu	N-Formimidoyl-L-glutamate	C6H9N2O4	C6H10N2O4	N-Formimino-L-glutamate	C00439
fpram	2-(Formamido)-N1-(5-phospho-D-ribosyl)acetamidine	C8H14N3O8P	C8H16N3O8P	2-(Formamido)-N1-(5'-phosphoribosyl)acetamidine/ 1-(5'-Phosphoribosyl)-N-formylglycinamidine/ 5'-Phosphoribosyl-N-formylglycinamidine/ 5'-Phosphoribosylformylglycinamidine	C04640
fprica	5-Formamido-1-(5-phospho-D-ribosyl)imidazole-4-carboxamide	C10H13N4O9P	C10H15N4O9P	1-(5'-Phosphoribosyl)-5-formamido-4-imidazolecarboxamide/ 5'-Phosphoribosyl-5-formamido-4-imidazolecarboxamide/ 5-Formamido-1-(5-phosphoribosyl)imidazole-4-carboxamide	C04734
frdp	Farnesyl diphosphate	C15H25O7P2	C15H28O7P2	Farnesyl pyrophosphate/ 2-trans,6-trans-Farnesyl diphosphate/ trans,trans-Farnesyl diphosphate	C00448
frmd	Formamide	CH3NO	CH3NO	Formimidic Acid/ Carbamaldehyde/ Methanamide	C00488
fru	D-Fructose	C6H12O6	C6H12O6	Levulose/ Fruit sugar/ D-Arabino-hexulose	C00095		Modified Charge Formula based on KEGG or to satisfy element balance
fum	Fumarate	C4H2O4	C4H4O4	boletic acid/ allomaleic acid/ Fumaric acid/ Trans-butenedioic acid	C00122
g15lac	D-Glucono-1,5-lactone	C6H10O6	C6H10O6	Gluconic lactone/ Gluconic acid lactone	C00198
g1p	D-Glucose 1-phosphate	C6H11O9P	C6H13O9P	Cori ester/ alpha-D-Glucose 1-phosphate/ Glucose 1-phosphate	C00103
g3p	Glyceraldehyde 3-phosphate	C3H5O6P	C3H7O6P	D-Glyceraldehyde 3-phosphate	C00661
g3pc	sn-Glycero-3-phosphocholine	C8H20NO6P	C8H21NO6P	Glycerophosphocholine	C00670		Modified Formula based on KEGG or to satisfy element balance
g3pe	sn-Glycero-3-phosphoethanolamine	C5H14NO6P	C5H14NO6P	Glycerophosphoethanolamine	C01233
g6p	D-Glucose 6-phosphate	C6H11O9P	C6H13O9P	Glucose 6-phosphate/ Robinson ester/ alpha-D-Glucose 6-phosphate	C00092
g6p-B	beta-D-glucose 6-phosphate	C6H11O9P	C6H13O9P		C01172
gal1p	alpha-D-Galactose 1-phosphate	C6H11O9P	C6H13O9P	D-Galactose 1-phosphate/ alpha-D-Galactose 1-phosphate	C00446
gam1p	D-Glucosamine 1-phosphate	C6H13NO8P	C6H14NO8P		C06156
gam6p	D-Glucosamine 6-phosphate	C6H13NO8P	C6H14NO8P	D-Glucosamine phosphate	C00352
gar	N1-(5-Phospho-D-ribosyl)glycinamide	C7H14N2O8P	C7H15N2O8P	5'-Phosphoribosylglycinamide/ GAR/ Glycinamide ribonucleotide	C03838
gbbtn	gamma-butyrobetaine	C7H15NO2	C7H16NO2	Butyrobetaine/ 4-Butyrobetaine/ 4-Trimethylammoniobutanoate/ gamma-Butyrobetain [German]/ Ammonium, (3-carboxypropyl)trimethyl-, hydroxide, inner salt/ N-Trimethyl-gamma-aminobutyric acid/ 3-Carboxy-N,N,N-trimethyl-1-propanaminium hydroxide inner salt/ Deoxycarnitine/ 3-carboxypropyl-trimethyl-ammonium/ Actinine/ 4-(N-Trimethylamino)butyrate	C01181
gcald	Glycolaldehyde	C2H4O2	C2H4O2	Hydroxyacetaldehyde	C00266
gdp	GDP	C10H12N5O11P2	C10H15N5O11P2	Guanosine 5'-diphosphate/ Guanosine diphosphate	C00035
gdpddm	GDP-4-dehydro-6-deoxy-D-mannose	C16H21N5O15P2	C16H23N5O15P2	GDP-4-dehydro-6-deoxy-D-mannose/ GDP-4-dehydro-6-deoxy-D-talose/ GDP-4-oxo-6-deoxy-D-mannose/ GDP-4-dehydro-D-rhamnose	C01222
gdpdp	Guanosine 3',5'-bis(diphosphate)	C10H11N5O17P4	C10H17N5O17P4	Guanosine 3'-diphosphate 5'-diphosphate	C01228
gdpdr	GDP-D-rhamnose	C16H25N5O15P2	C16H25N5O15P2	GDP-6-deoxy-D-mannose	C03117		Modified KeggID based on KEGG
gdpman	GDP-D-mannose	C16H23N5O16P2	C16H25N5O16P2		C00096
gdpmanur	GDP-D-mannuronate	C16H20N5O17P2	C16H23N5O17P2	GDP-D-mannuronic acid	C00976
gdptp	Guanosine 3'-diphosphate 5'-triphosphate	C10H11N5O20P5	C10H18N5O20P5	guanosine 5'-diphosphate 3'-triphosphate	C04494
glc-D	D-Glucose	C6H12O6	C6H12O6	alpha-D-Glucose/ beta-D-Glucose/ Grape sugar/ Dextrose/ Glucose	C00031
glcn-D	D-Gluconate	C6H11O7	C6H12O7	Dextronic Acid/ D-Gluconic acid/ D-Gluco-hexonic acid	C00257
glcnacppund	N-acetylglucosamine pyrophosphorylundecaprenol	C63H103O12NP2	C63H105O12NP2	N-acetyl-D-glucosaminyldiphosphoundecaprenol/ the GlcNAcα-pyrophosphoryl-undecaprenol/ GlcNAc-PP-Und	C01289		Modified Formula based on KEGG or to satisfy element balance; Modified Charge Formula based on KEGG or to satisfy element balanc... <Preview truncated at 128 characters>
gln-L	L-Glutamine	C5H10N2O3	C5H10N2O3	Gln/ L-2-Aminoglutaramic acid	C00064
glu-D	D-Glutamate	C5H8NO4	C5H9NO4	Glu/ D-Glutamic acid/ D-Glutaminic acid/ D-2-Aminoglutaric acid	C00217
glu-L	L-Glutamate	C5H8NO4	C5H9NO4	Glu/ L-Glutamic acid/ L-Glutaminic acid	C00025
glu1sa	L-Glutamate 1-semialdehyde	C5H9NO3	C5H9NO3	(S)-4-Amino-5-oxopentanoate	C03741
glu5p	L-Glutamate 5-phosphate	C5H8NO7P	C5H10NO7P	L-Glutamyl 5-phosphate	C03287
glu5sa	L-Glutamate 5-semialdehyde	C5H9NO3	C5H9NO3	L-Glutamate gamma-semialdehyde	C01165
glucys	gamma-L-Glutamyl-L-cysteine	C8H13N2O5S	C8H14N2O5S	L-gamma-Glutamylcysteine/ 5-L-Glutamyl-L-cysteine	C00669
glusa	glutarate semialdehyde	C5H7O3	C5H8O3		C03273		Modified KeggID based on KEGG
glutar	Glutarate	C5H6O4	C5H8O4	Glutaric acid/ Pentanedioic acid/ 1,3-Propanedicarboxylic acid	C00489
glutcoa	Glutaryl-CoA	C26H37N7O19P3S	C26H42N7O19P3S		C00527
glutrna	L-Glutamyl-tRNA(Glu)	C5H8NO4X	C5H8NO4X		C02987
glx	Glyoxylate	C2H1O3	C2H2O3	Acetic acid/ Glyoxalate/ Glyoxylic acid	C00048
gly	Glycine	C2H5NO2	C2H5NO2	Aminoacetic acid/ Gly	C00037
glyald	D-Glyceraldehyde	C3H6O3	C3H6O3	(R)-glyceraldehyde	C00577		Modified Charge Formula based on KEGG or to satisfy element balance
glyb	Glycine betaine	C5H11NO2	C5H11NO2	Trimethylaminoacetate/ Betaine	C00719
glyc	Glycerol	C3H8O3	C3H8O3	1,2,3-trihydroxypropane/ Glycerin/ 1,2,3-propanetriol	C00116
glyc-R	(R)-Glycerate	C3H5O4	C3H6O4	D-Glycerate/ Glycerate/ Glyceric acid	C00258
glyc3p	sn-Glycerol 3-phosphate	C3H7O6P	C3H9O6P	Glycerophosphoric acid/ Phosphatidyl glycerol/ sn-Gro-1-P/ Glycerol-3-phosphate	C00093
glyclt	Glycolate	C2H3O3	C2H4O3	Glycolic acid/ Hydroxyacetic acid	C00160
glycogen	glycogen	C6H10O5	C6H10O5		C00182
glytrna	Glycyl-tRNA(Gly)	C2H5NO2X	C2H4NO2X		C02412
gmh17bp	D-Glycero-D-manno-heptose 1,7-bisphosphate	C7H12O13P2	C7H16O13P2	C11472	C11472
gmh1p	D-Glycero-D-manno-heptose 1-phosphate	C7H13O10P	C7H15O10P	C07838	C07838
gmh7p	D-Glycero-D-manno-heptose 7-phosphate	C7H13O10P	C7H15O10P	C07836	C07836
gmp	GMP	C10H12N5O8P	C10H14N5O8P	Guanosine 5'-phosphate/ Guanosine monophosphate/ Guanosine 5'-monophosphate/ Guanylic acid	C00144
grdp	Geranyl diphosphate	C10H17O7P2	C10H20O7P2		C00341
gsn	Guanosine	C10H13N5O5	C10H13N5O5	rG/ Guanine riboside	C00387		Modified Charge Formula based on KEGG or to satisfy element balance
gtd	glutaredoxin (reduced)				C07292		Modified KeggID based on KEGG
gtdss	glutaredoxin (disulfide)				C07293		Modified KeggID based on KEGG
gthox	Oxidized glutathione	C20H30N6O12S2	C20H32N6O12S2	Glutathione disulfide/ L-Glutathione oxidized	C00127
gthrd	Reduced glutathione	C10H16N3O6S	C10H17N3O6S	Glutathione/ 5-L-Glutamyl-L-cysteinylglycine/ N-(N-gamma-L-Glutamyl-L-cysteinyl)glycine/ gamma-L-Glutamyl-L-cysteinyl-glycine	C00051
gtp	GTP	C10H12N5O14P3	C10H16N5O14P3	Guanosine 5'-triphosphate	C00044
gua	Guanine	C5H5N5O	C5H5N5O	2-Aminohypoxanthine/ G/ 2-Amino-6-hydroxypurine	C00242
h	H+	H	H	Hydrogen Ion/ Proton	C00080
h2	H2	H2	H2	Hydrogen	C00282
h2o	H2O	H2O	H2O	Water/ Dihydrogen oxide	C00001
h2o2	Hydrogen peroxide	H2O2	H2O2	peroxide/ hydrogen dioxide/ H2O2	C00027
h2s	Hydrogen sulfide	HS	H2S	H2S/ Hydrogen-sulfide	C00283
hco3	Bicarbonate	CHO3	CH2O3	Acid carbonate/ HCO3-/ Hydrogencarbonate	C00288
hcys-L	L-Homocysteine	C4H9NO2S	C4H9NO2S	L-Homocysteine/ L-2-Amino-4-mercaptobutyric acid	C00155
hdca	hexadecanoate (n-C16:0)	C16H31O2	C16H32O2	Hexadecanoate/ Palmitic acid/ Hexadecanoic acid/ Hexadecylic acid/ Cetylic acid/ Fatty acid (Palmitate, n-C16:0)	C00249
muc	cis,cis-Hexadienedioate	C6H4O4	C6H6O4	cis,cis-Muconate/ cis,cis-2,4-Hexadienedioic acid	C02480		Modified Name based on KEGG or to satisfy element balance; Modified Formula based on KEGG or to satisfy element balance; Modifie... <Preview truncated at 128 characters>
hdeACP	Hexadecenoyl-ACP (n-C16:1ACP)	C16H29OX	C16H29OX		C05763		Modified KeggID based on KEGG
hemeO	Heme O	C49H56FeN4O5	C49H58FeN4O5		C15672		Modified KeggID based on KEGG
hexACP	Hexanoyl-[acyl-carrier protein]	C6H11OX	C6H11OX	Hexanoyl-[acp]	C05749
hexs	hexanesulfonate	C6H13O3S	C6H14O3S	1-hexasulfonate/ 1-hexanesulfonic acid
hgbam	Hydrogenobyrinate a,c diamide	C45H58N6O12	C45H62N6O12	Hydrogenobyrinic acid a,c diamide/ Hydrogenobyrinate diamide	C06503
hgbyr	Hydrogenobyrinate	C45H54N4O14	C45H60N4O14	Hydrogenobyrinic acid	C06399
hgentis	Homogentisate	C8H7O4	C8H8O4	Homogentisic acid/ 2,5-Dihydroxyphenylacetate/ 2,5-Dihydroxyphenylacetic acid	C00544
hhq	2-heptyl-4-quinolone	C16H21ON	C16H21ON
his-L	L-Histidine	C6H9N3O2	C6H9N3O2	His/ Glyoxaline-5-alanine/ (S)-alpha-Amino-1H-imidazole-4-propionic acid	C00135
hisp	L-Histidinol phosphate	C6H11N3O4P	C6H12N3O4P		C01100
histd	L-Histidinol	C6H12N3O	C6H11N3O		C00860
histrna	L-Histidyl-tRNA(His)	C6H9N3O2X	C6H8N3O2X		C02988
hmbil	Hydroxymethylbilane	C40H38N4O17	C40H46N4O17		C01024
hmgcoa	Hydroxymethylglutaryl-CoA	C27H39N7O20P3S	C27H44N7O20P3S	(S)-3-Hydroxy-3-methylglutaryl-CoA/ Hydroxymethylglutaroyl coenzyme A/ 3-Hydroxy-3-methylglutaryl-CoA/ HMG-CoA	C00356
hom-L	L-Homoserine	C4H9NO3	C4H9NO3	2-Amino-4-hydroxybutyric acid	C00263
hoxpoxp	3-(4-hydroxyphenyl)-2-oxopropanoate	C9H7O4	C9H8O4
hpyr	Hydroxypyruvate	C3H3O4	C3H4O4	Hydroxypyruvic acid/ 3-Hydroxypyruvate/ 3-Hydroxypyruvic acid	C00168
hsl	homoserine lactone	C4H7O2N	C4H7O2N
hxan	Hypoxanthine	C5H4N4O	C5H4N4O	1,7-Dihydro-6H-purin-6-one/ Purine-6-ol/ 6-Hydroxypurine	C00262
iasp	Iminoaspartate	C4H3NO4	C4H5NO4		C05840
ichor	Isochorismate	C10H8O6	C10H10O6	Isochorismic acid	C00885
icit	Isocitrate	C6H5O7	C6H8O7	Isocitric acid/ 1-Hydroxytricarballylic acid/ 1-Hydroxypropane-1,2,3-tricarboxylic acid	C00311
idp	IDP	C10H11N4O11P2	C10H14N4O11P2	5'-inosinate diphosphate/ Inosine 5'-diphosphate/ Inosine diphosphate	C00104
ile-L	L-Isoleucine	C6H13NO2	C6H13NO2	2-Amino-3-methylvaleric acid/ Ile	C00407
iletrna	L-Isoleucyl-tRNA(Ile)	C6H13NO2X	C6H12NO2X		C03127
imacp	3-(Imidazol-4-yl)-2-oxopropyl phosphate	C6H8N2O5P	C6H9N2O5P	Imidazole-acetol phosphate	C01267
imp	IMP	C10H11N4O8P	C10H13N4O8P	Inosinic acid/ Inosine monophosphate/ Inosine 5'-monophosphate/ Inosine 5'-phosphate/ 5'-Inosinate/ 5'-Inosinic acid/ 5'-Inosine monophosphate	C00130
ins	Inosine	C10H12N4O5	C10H12N4O5	Hypoxanthine ribonucleoside	C00294		Modified Charge Formula based on KEGG or to satisfy element balance
ipdp	Isopentenyl diphosphate	C5H9O7P2	C5H12O7P2	delta3-Isopentenyl diphosphate/ delta3-methyl-3-butenyl diphosphate/ Isopentenyl pyrophosphate	C00129
itp	ITP	C10H11N4O14P3	C10H15N4O14P3	Inosine 5'-triphosphate/ Inosine triphosphate/ Inosine tripolyphosphate	C00081
ivcoa	Isovaleryl-CoA	C26H40N7O17P3S	C26H44N7O17P3S	3-Methylbutanoyl-CoA	C02939
k	K+	K	K	Potassium/ K+	C00238
kdo	3-Deoxy-D-manno-2-octulosonate	C8H13O8	C8H14O8	3-Deoxy-D-manno-octulosonate/ KDO/ 2-Dehydro-3-deoxy-D-octonate/ 3-Deoxyoctulosonic acid	C01187
kdo8p	3-Deoxy-D-manno-octulosonate 8-phosphate	C8H12O11P	C8H15O11P	2-Dehydro-3-deoxy-D-octonate 8-phosphate	C04478
kynr-L	L-Kynurenine	C10H11N2O3	C10H12N2O3	3-Anthraniloyl-L-alanine	C00328
lac-D	D-Lactate	C3H5O3	C3H6O3	(R)-Lactate/ D-Lactic acid/ D-2-Hydroxypropanoic acid/ D-2-Hydroxypropionic acid	C00256
lac-L	L-Lactate	C3H5O3	C3H6O3	Hydroxypropionic acid/ (S)-Lactate/ L-Lactic acid	C00186
lald-L	L-Lactaldehyde	C3H6O2	C3H6O2	(S)-Lactaldehyde/ L-2-Hydroxypropionaldehyde	C00424		Modified Charge Formula based on KEGG or to satisfy element balance
leu-L	L-Leucine	C6H13NO2	C6H13NO2	2-amino-4-methylvaleric acid/ Leu	C00123
leutrna	L-Leucyl-tRNA(Leu)	C6H13NO2X	C6H12NO2X	L-Leucyl-tRNA	C02047
lgt-S	(R)-S-Lactoylglutathione	C13H20N3O8S	C13H21N3O8S		C03451
llrhh	L-rhamnosyl-Lrhamnosyl-3-hydroxydecanoyl-3-hydroxydecanoate	C32H58O13	C32H58O13	di-rhamnolipid
lpam	Lipoamide	C8H15NOS2	C8H15NOS2	Thioctic Acid Amide	C00248
lrhh	L-rhamnosyl-3-hydroxydecanoyl-3-hydroxydecanoate	C26H48O9	C26H46O9	mono-rhamnolipid			Modified Charge Formula based on KEGG or to satisfy element balance
lys-L	L-Lysine	C6H15N2O2	C6H14N2O2	Lys/ 2,6-diaminohexanoic acid/ Lysine acid	C00047
lystrna	L-Lysine-tRNA (Lys)	C6H15N2O2X	C6H13N2O2X	L-Lysyl-tRNA	C01931
mal-D	D-Malate	C4H4O5	C4H6O5	D-Hydroxysuccinic acid/ (R)-Malate/ D-Malic acid	C00497
mal-L	L-Malate	C4H4O5	C4H6O5	(S)-Malate/ L-Apple acid/ L-Malic acid/ L-2-Hydroxybutanedioic acid/ Malate	C00149
malACP	Malonyl-[acyl-carrier protein]	C3H2O3X	C3H3O3X		C01209
malcoa	Malonyl-CoA	C24H33N7O19P3S	C24H38N7O19P3S	Malonyl coenzyme A	C00083
maln	Malonate	C3H2O4	C3H4O4	Malonic acid/ Propanedioic acid	C00383
malt	Maltose	C12H22O11	C12H22O11	Malt sugar/ 1-alpha-D-Glucopyranosyl-4-alpha-D-glucopyranose	C00208		Modified Charge Formula based on KEGG or to satisfy element balance
man	D-Mannose	C6H12O6	C00159	Mannose/ Seminose/ Carubinose	C00159		Modified Charge Formula based on KEGG or to satisfy element balance
man1p	D-Mannose 1-phosphate	C6H11O9P	C6H13O9P	alpha-D-Mannose 1-phosphate	C03812
man6p	D-Mannose 6-phosphate	C6H11O9P	C6H13O9P		C00275
mea	Methylamine	CH6N	CH5N	Methanamine	C00218
met-D	D-Methionine	C5H11NO2S	C5H11NO2S	D-2-Amino-4-(methylthio)butyric acid/ D-2-Amino-4-(methylthio)butyrate	C00855
met-L	L-Methionine	C5H11NO2S	C5H11NO2S	L-2-Amino-4methylthiobutyric acid/ Met	C00073
methf	5,10-Methenyltetrahydrofolate	C20H20N7O6	C20H22N7O6	(6R)-5,10-methenyltetrahydrofolate/ 5,10-methenyltetrahydrofolate/ N5,N10-methenyl-5,6,7,8-tetrahydrofolate/ N5,N10-methenyl-tetrahydrofolate	C00445
metox	L-Methionine S-oxide	C5H11NO3S	C5H11NO3S	methionine sulfoxide	C02989
mettrna	L-Methionyl-tRNA (Met)	C5H11NO2SX	C5H10NO2SX	L-Methionyl-tRNA	C02430
mg2	Mg	Mg	Mg	Magnesium/ Mg2+	C00305
mlthf	5,10-Methylenetetrahydrofolate	C20H21N7O6	C20H23N7O6	N5,N10-methylene-tetrahydrofolate/ N5,N10-methylene-5,6,7,8-tetrahydrofolate/ 5,10-methylene-5,6,7,8-tetrahydrofolate	C00143
mmcoa-R	(R)-Methylmalonyl-CoA	C25H35N7O19P3S	C25H40N7O19P3S	(R)-2-Methyl-3-oxopropanoyl-CoA/ (R)-3-Oxo-2-methylpropanoyl-CoA/ (R)-2-Methyl-3-oxopropionyl-CoA	C01213
mmcoa-S	(S)-Methylmalonyl-CoA	C25H35N7O19P3S	C25H40N7O19P3S	(S)-2-Methyl-3-oxopropanoyl-CoA/ (S)-2-Methyl-3-oxopropionyl-CoA/ (S)-Methylmalonyl-coenzyme A/ (S)-3-oxo-2-methylpropanoyl-CoA	C00683
mn2	Mn2+	Mn	Mn	Manganese dication/ Manganese/ Mn(II)	C00034
mnl	D-Mannitol	C6H14O6	C6H14O6		C00392		Modified Charge Formula based on KEGG or to satisfy element balance
mnl1p	D-Mannitol 1-phosphate	C6H13O9P	C6H15O9P		C00644
mobd	Molybdate	MoO4	H2MoO4		C06232
mqn8	Menaquinone 8	C51H72O2	C51H72O2	Vitamin K2	C00828
msa	Malonate semialdehyde	C3H3O3	C3H4O3	3-Oxopropanoate	C00222
mso3	Methanesulfonate	CH3O3S	CH4O3S	Silver methanesulfonate/ Methanesulfonate/ Kyselina methansulfonova/ Sodium methanesulfonate/ methanesulfonic aci/ Methylsulfonic acid/ Silver methylsulfonate/ Methanesulphonic acid/ METHANESULFONIC ACID/ methanesulphonic-acid-
mthgxl	Methylglyoxal	C3H4O2	C3H4O2	Pyruvaldehyde/ Pyruvic aldehyde/ 2-Ketopropionaldehyde/ 2-Oxopropanal	C00546
myrsACP	Myristoyl-ACP (n-C14:0ACP)	C14H27OX	C14H27OX		C05761		Modified KeggID based on KEGG
myrt	Myristate; Fatty acid (n-C14:0) fa2	C14H27O2	C14H28O2	Myristic acid/ Tetradecanoic acid/ Tetradecanoate/ Univol U 316S/ Hydrofol acid 1495/ n-Tetradecanoic acid/ Crodacid/ n-Tetradecoic acid/ Hystrene 9014	C06424
n2	N2	N2	N2	Nitrogen	C00697
n2o	Nitrous oxide	N2O	N2O	Dinitrogen oxide/ Dinitrogen monoxide;/ Nitrous oxide;
n2ppn	2-Nitropropane	C3H7NO2	C3H7NO2		C02116
n3oxdd-hsl	N-(3-oxo-dodecanoyl)-L-homoserine lactone	C16H27NO4	C16H28NO4				Modified Charge Formula based on KEGG or to satisfy element balance
na1	Sodium	Na	Na	Na/ Natrium	C01330
nac	Nicotinate	C6H4NO2	C6H5NO2	Niacin/ Nicotinic acid/ 3-Pyridinecarboxylic acid	C00253
nad	Nicotinamide adenine dinucleotide	C21H26N7O14P2	C21H28N7O14P2	NAD+/ NAD/ beta-Diphosphopyridine Nucleotide/ beta-NAD/ beta-Nicotinamide adenine dinucleotide	C00003
nadh	Nicotinamide adenine dinucleotide - reduced	C21H27N7O14P2	C21H29N7O14P2	DPNH/ NADH	C00004
nadp	Nicotinamide adenine dinucleotide phosphate	C21H25N7O17P3	C21H29N7O17P3	NADP/ beta-Nicotinamide adenine dinucleotide phosphate/ NADP+	C00006
nadph	Nicotinamide adenine dinucleotide phosphate - reduced	C21H26N7O17P3	C21H30N7O17P3	TPNH/ beta-triphosphopyridine nucleotide/ NADPH	C00005
nb-hsl	N-butyryl-L-homoserine lactone	C8H13NO3	C8H14NO3				Modified Charge Formula based on KEGG or to satisfy element balance
nh3	Ammonia	H3N	H3N	NH3	C00014
nh4	Ammonium	H4N	H4N		C01342		Modified Charge Formula based on KEGG or to satisfy element balance
nh4oh	Ammonium hydroxide	H5NO	H5NO	NH4OH	C01358
ni2	Ni2+	Ni	Ni	Nickel	C00291
nicrnt	Nicotinate D-ribonucleotide	C11H12NO9P	C11H15NO9P	Nicotinate ribonucleotide/ Nicotinic acid ribonucleotide/ beta-Nicotinate D-ribonucleotide	C01185
nmn	NMN	C11H14N2O8P	C11H15N2O8P	Nicotinamide D-ribonucleotide/ Nicotinamide mononucleotide/ Nicotinamide ribonucleotide	C00455		Modified Charge Formula based on KEGG or to satisfy element balance
no	Nitric oxide	NO	NO	Nitrogen monoxide/ NO/ nitroxyl anion	C00533		Modified Charge Formula based on KEGG or to satisfy element balance
no2	Nitrite	NO2	HNO2	Nitric acid	C00088
no3	Nitrate	NO3	HNO3	Nitric acid	C00244
o2	O2	O2	O2	Oxygen/ dioxygen	C00007
o2-	Superoxide	O2	O2	O2.-/ O2 free radical/ anion	C00704
oaa	Oxaloacetate	C4H2O5	C4H4O5	Oxalacetic acid/ Oxaloacetic acid/ 2-oxobutanedioic acid/ Oxosuccinic acid	C00036
ocdACP	Octadecanoyl-ACP (n-C18:0ACP)	C18H35OX	C18H35OX	Octadecanoyl-[acyl-carrier protein]
ocdca	octadecanoate (n-C18:0)	C18H35O2	C18H36O2	Stearic acid/ Octadecanoic acid/ Stearate/ n-C18:0	C01530
octACP	Octanoyl-[acyl-carrier protein]	C8H15OX	C8H15OX	Octanoyl-[acp]/ Octanoyl-[acyl-carrier protein]/ Octanoyl-ACP (n-C8:0ACP)	C05752
octdp	all-trans-Octaprenyl diphosphate	C40H65O7P2	C40H68O7P2	Farnesylfarnesylgeraniol	C04146
ohexa	2-oxohexanedioic acid	C6H6O5	C6H8O5	2-oxohexanedionic acid/ 2K-ADIPATE/ alpha-Ketoadipic acid/ 2-ketoadipate/ 2-Oxoadipic acid/ 2-oxoadipate/ 2-Oxo-hexanedioic acid/ 2-keto-adipate/ alpha-ketoadipate
ohpb	2-Oxo-3-hydroxy-4-phosphobutanoate	C4H4O8P	C4H7O8P		C06054		Modified Charge Formula based on KEGG or to satisfy element balance
orn-L	L-Ornithine	C5H13N2O2	C5H12N2O2	2,5-Diaminovaleric acid/ 2,5-Diaminopentanoic acid/ 2,5-Diaminopentanoate	C00077
orot	Orotate	C5H3N2O4	C5H4N2O4	Orotic acid/ Uracil-6-carboxylic acid	C00295
orot5p	Orotidine 5'-phosphate	C10H10N2O11P	C10H13N2O11P	Orotidylic acid	C01103
oxadpcoa	3-Oxoadipyl-CoA	C27H37N7O20P3S	C27H42N7O20P3S		C02232
palmACP	Palmitoyl-ACP (n-C16:0ACP)	C16H31OX	C16H31OX		C05764		Modified KeggID based on KEGG
pan4p	Pantetheine 4'-phosphate	C11H21N2O7PS	C11H23N2O7PS	Phosphopantetheine/ 4'-Phosphopantetheine	C01134
pant-R	(R)-Pantoate	C6H11O4	C6H12O4	Pantoate/ Pantoic acid/ D-pantoate	C00522
pap	Adenosine 3',5'-bisphosphate	C10H11N5O10P2	C10H15N5O10P2	PAP/ 3'-Phosphoadenylate/ Phosphoadenosine phosphate	C00054
paps	3'-Phosphoadenylyl sulfate	C10H11N5O13P2S	C10H15N5O13P2S	3'-Phosphoadenosine 5'-phosphosulfate/ 3'-Phospho-5'-adenylyl sulfate/ PAPS	C00053
pca	phenazine-1-carboxylic acid	C13H7N2O2	C13H8N2O2				Modified Formula based on KEGG or to satisfy element balance
pdx5p	Pyridoxine 5'-phosphate	C8H10NO6P	C8H12NO6P	Pyridoxine phosphate/ Pyridoxine 5-phosphate	C00627
pe_PA	phosphatidylethanolamine	C39.16H74.76O8NP	C39.16H74.76O8NP		C00350		Modified Formula based on KEGG or to satisfy element balance; Modified Charge Formula based on KEGG or to satisfy element balanc... <Preview truncated at 128 characters>
pencil	Penicillin	C9H11N2O4S	C9H12N2O4S	Penam	C00395
pencilca	Penicilloic acid	C9H12N2O5S	C9H14N2O5S		C06567
pep	Phosphoenolpyruvate	C3H2O6P	C3H5O6P	Phosphoenolpyruvic acid/ PEP	C00074
pepd	peptide	C6H7N3O4R3	C6H8N3O4R3		C00012
peptido_EC	Peptidoglycan subunit of Escherichia coli	C40H62N8O21	C40H64N8O21
pg_PA	phosphatidylglycerol	C40.16H74.76O10P	C40.16H74.76O10P		C00344		Modified Formula based on KEGG or to satisfy element balance; Modified Charge Formula based on KEGG or to satisfy element balanc... <Preview truncated at 128 characters>
pglyp_PA	phosphatidylglycerophosphate	C40.16H74.76O13P2	C40.16H74.76O13P2		C03892		Modified Formula based on KEGG or to satisfy element balance; Modified Charge Formula based on KEGG or to satisfy element balanc... <Preview truncated at 128 characters>
phe-L	L-Phenylalanine	C9H11NO2	C9H11NO2	3-phenylalanine/ (S)-alpha-amino-beta-phenylpropionic acid/ (S)-Phenylalanine	C00079
phe1c	phenazine-1-carboxamide	C13H9ON3	C13H9ON3
pheme	Protoheme	C34H31FeN4O4	C34H32FeN4O4	Heme/ Haem/ Heme B	C00032
phetrna	L-Phenylalanyl-tRNA(Phe)	C9H11NO2X	C9H10NO2X		C03511
phom	O-Phospho-L-homoserine	C4H8NO6P	C4H10NO6P		C01102
phpyr	Phenylpyruvate	C9H7O3	C9H8O3	Phenylpyruvic acid/ alpha-Ketohydrocinnamic acid/ keto-Phenylpyruvate/ 3-Phenyl-2-oxopropanoate	C00166
phthr	O-Phospho-4-hydroxy-L-threonine	C4H8NO7P	C4H10NO7P	O-Phospho-4-hydroxy-L-threonine	C06055
pi	Phosphate	HO4P	H3O4P	Orthophosphate/ Pi/ Phosphoric acid	C00009
pmcoa	Pimeloyl-CoA	C28H41N7O19P3S	C28H46N7O19P3S	6-Carboxyhexanoyl-CoA	C01063
pmtcoa	Palmitoyl-CoA (n-C16:0CoA)	C37H62N7O17P3S	C37H66N7O17P3S	Hexadecanoyl-CoA	C00154
pnto-R	(R)-Pantothenate	C9H16NO5	C9H17NO5	D-Pantothenate/ Pantothenate/ Pantothenic acid	C00864
ppaca	Phosphonoacetaldehyde	C2H3O4P	C2H5O4P	2-Phosphonoacetaldehyde	C03167
ppbng	Porphobilinogen	C10H13N2O4	C10H14N2O4		C00931
ppcoa	Propanoyl-CoA	C24H36N7O17P3S	C24H40N7O17P3S	Propionyl coenzyme A/ Propionyl-CoA	C00100
pphn	Prephenate	C10H8O6	C10H10O6	Prephenic acid	C00254
ppi	Diphosphate	HO7P2	H4O7P2	Pyrophosphate/ Pyrophosphoric acid/ PPi	C00013
ppn	Phosphonate	HO3P	H3O3P	Phosphorous acid/ Phosphonic acid	C06701
ppp9	Protoporphyrin	C34H32N4O4	C34H34N4O4	Protoporphyrin IX/ Porphyrinogen IX	C02191
pppg9	Protoporphyrinogen IX	C34H38N4O4	C34H40N4O4		C01079
pppi	Inorganic triphosphate	HO10P3	H5O10P3	triphosphate	C03279
pprdn	I-piperideine	C5H9N	C5H9N		C06181		Modified KeggID based on KEGG
pqs	2-heptyl-3-hydroxy-4-quinolone	C16H21O2N	C16H21O2N
pram	5-Phospho-beta-D-ribosylamine	C5H11NO7P	C5H12NO7P	5-Phospho-D-ribosylamine/ 5-Phosphoribosyl-1-amine/ 5-Phosphoribosylamine	C03090
pran	N-(5-Phospho-D-ribosyl)anthranilate	C12H13NO9P	C12H16NO9P	N-(5-Phospho-beta-D-ribosyl)anthranilate/ N-(5-Phosphoribosyl)anthranilic acid	C04302
prbamp	1-(5-Phosphoribosyl)-AMP	C15H19N5O14P2	C15H23N5O14P2	Phosphoribosyl)-AMP	C02741
prbatp	1-(5-Phosphoribosyl)-ATP	C15H19N5O20P4	C15H25N5O20P4	Phosphoribosyl-ATP/ N1-(5-Phospho-D-ribosyl)-ATP	C02739
pre3a	Precorrin 3 A	C43H43N4O16	C43H50N4O16		C05772
pre3b	Precorrin 3B	C43H44N4O17	C43H50N4O17		C06406
pre4	Precorrin 4	C44H44N4O17	C44H52N4O17		C06407
pre5	Precorrin 5	C45H46N4O17	C45H54N4O17		C06416
pre6a	Precorrin 6A	C44H47N4O16	C44H54N4O16	Precorrin 6X	C06320
pre6b	Precorrin 6B	C44H49N4O16	C44H56N4O16	Precorrin 6Y	C06319
pre8	Precorrin 8	C45H53N4O14	C45H60N4O14	Precorrin 8X	C06408
prfp	1-(5-Phosphoribosyl)-5-[(5-phosphoribosylamino)methylideneamino]imidazole-4-carboxamide	C15H22N5O15P2	C15H25N5O15P2	N-(5'-Phospho-D-ribosylformimino)-5-amino-1-(5''-phospho-D-ribosyl)-4-imidazolecarboxamide/ 5-(5-Phospho-D-ribosylaminoformimino)-1-(5-phosphoribosyl)-imidazole-4-carboxamide/ 5-[(5-Phospho-1-deoxyribulos-1-ylamino)methylideneamino]-1-(5-phosphoribosyl)imidazole-4-carboxamide/ N-(5'-Phosphoribosylformimino)-5-amino-1-(5''-phosphoribosyl)-4-imidazolecarboxamide/ Phosphoribosyl-formimino-AICAR-phos…	C04896
prlp	5-[(5-phospho-1-deoxyribulos-1-ylamino)methylideneamino]-1-(5-phosphoribosyl)imidazole-4-carboxamide	C15H22N5O15P2	C15H25N5O15P2	Phosphoribulosyl-formimino-AICAR-phosphate/ N-(5'-Phosphoribulosylformimino)-5-amino-1-(5''-phosphoribosyl)-4-imidazolecarboxamide/ N-(5'-Phospho-D-1'-ribulosylformimino)-5-amino-1-(5''-phospho-D-ribosyl)-4-imidazolecarboxamide	C04916
pro-L	L-Proline	C5H9NO2	C5H9NO2	2-Pyrrolidinecarboxylic acid/ Pro	C00148
prolb	proline betaine	C7H13NO2	C7H14NO2	AIDS013404/ 1,1-Dimethylpyrrolidinium-2-carboxylate/ CPD-821/ AIDS-013404/ N,N-dimethyl proline/ NSC655263/ Pyrrolidinium, 2-carboxy-1,1-dimethyl-/ stachydrine/ N,N-dimethyl-L-proline, inner salt	C10172
protrna	L-Prolyl-tRNA(Pro)	C5H9NO2X	C5H8NO2X		C02702
prpp	5-Phospho-alpha-D-ribose 1-diphosphate	C5H8O14P3	C5H13O14P3	5-Phosphoribosyl diphosphate/ PRPP/ 5-Phosphoribosyl 1-pyrophosphate	C00119
ps_PA	phosphatidylserine	C40.16H74.76O10NP	C40.16H74.76O10NP		C02737		Modified Formula based on KEGG or to satisfy element balance; Modified Charge Formula based on KEGG or to satisfy element balanc... <Preview truncated at 128 characters>
psd5p	Pseudouridine 5'-phosphate	C9H11N2O9P	C9H13N2O9P		C01168
pser-L	O-Phospho-L-serine	C3H6NO6P	C3H8NO6P		C01005
ptrc	Putrescine	C4H14N2	C4H12N2	Tetramethylenediamine/ 1,4-Diaminobutane/ 1,4-Butanediamine	C00134
pyam5p	Pyridoxamine 5'-phosphate	C8H11N2O5P	C8H13N2O5P	Pyridoxamine phosphate/ Pyridoxamine 5-phosphate	C00647
pydam	Pyridoxamine	C8H12N2O2	C8H12N2O2	PM	C00534
pydx	Pyridoxal	C8H9NO3	C8H9NO3		C00250		Modified Charge Formula based on KEGG or to satisfy element balance
pydx5p	Pyridoxal 5'-phosphate	C8H7NO6P	C8H10NO6P	Pyridoxal phosphate/ Pyridoxal 5-phosphate	C00018
pydxn	Pyridoxine	C8H11NO3	C8H11NO3	Pyridoxol	C00314		Modified Charge Formula based on KEGG or to satisfy element balance
pyo	pyocyanin	C13H11N2O	C13H11N2O
pyr	Pyruvate	C3H3O3	C3H4O3	Pyruvic acid/ 2-Oxopropanoate/ 2-Oxopropanoic acid/ Pyroracemic acid/ alpha-Ketopropionic acid/ 2-Ketopropionic Acid	C00022
quln	Quinolinate	C7H3NO4	C7H5NO4	Quinolinic acid/ 2,3-Pyridinedicarboxylic acid/ Pyridine-2,3-dicarboxylate	C03722
r5p	alpha-D-Ribose 5-phosphate	C5H9O8P	C5H11O8P	D-Ribose 5-phosphate/ Ribose 5-phosphate	C00117
rha1glcnacppund	Rha-(alpha1,3)-N-acetylglucosamine pyrophosphorylundecaprenol	C69H116P3O19N	C69H116P3O19N	Rhamnose-(alpha1,3)-N-acetylglucosamine pyrophosphorylundecaprenol			Modified Formula based on KEGG or to satisfy element balance; Modified Charge Formula based on KEGG or to satisfy element balanc... <Preview truncated at 128 characters>
rha3glcnacppund	Rha-(a1,3)-Rha-(a1,3)-Rha-(a1,3)-N-acetylglucosamine pyrophosphorylundecaprenol	C81H142P5O33N	C81H138P5O33N	Rhamnose-(a1,3)-Rhamnose-(a1,3)-Rhamnose-(a1,3)-N-acetylglucosamine pyrophosphorylundecaprenol			Modified Formula based on KEGG or to satisfy element balance; Modified Charge Formula based on KEGG or to satisfy element balanc... <Preview truncated at 128 characters>
rha4glcnacppund	Rha-(a1,2)-Rha-(a1,3)-Rha-(a1,3)-Rha-(a1,3)-N-acetylglucosamine pyrophosphorylundecaprenol	C87H155P6O40N	C87H149P6O40N	rhamnose(4)-Glcnac-pyrophosphorylundecaprenol/ pseudomonas A-band O-antigen			Modified Formula based on KEGG or to satisfy element balance; Modified Charge Formula based on KEGG or to satisfy element balanc... <Preview truncated at 128 characters>
rib-D	D-Ribose	C5H10O5	C5H10O5		C00121
ribflv	Riboflavin	C17H20N4O6	C17H20N4O6	7,8-Dimethyl-10-ribitylisoalloxazine/ Lactoflavin/ Vitamin B2	C00255
ru5p-D	D-Ribulose 5-phosphate	C5H9O8P	C5H11O8P		C00199
s	Sulfur	S	S	S	C00087
s7p	Sedoheptulose 7-phosphate	C7H13O10P	C7H15O10P	altro-Heptulose 7-phosphate	C00281
sarcs	Sarcosine	C3H7NO2	C3H7NO2	N-Methylglycine	C00213
sbzcoa	O-Succinylbenzoyl-CoA	C32H39N7O20P3S	C32H44N7O20P3S	2-Succinylbenzoyl-CoA/ Succinylbenzoyl-CoA	C03160
seln	Selenide	HSe	H2Se	Hydrogen selenide	C01528
selnp	Selenophosphate	H2O3PSe	H3O3PSe		C05172
ser-D	D-Serine	C3H7NO3	C3H7NO3	D-2-Amino-3-hydroxypropanoic acid	C00740
ser-L	L-Serine	C3H7NO3	C3H7NO3	L-2-Amino-3-hydroxypropionic acid/ L-3-Hydroxy-alanine/ Ser	C00065
seramp	L-seryl-AMP	C13H19N6O9P	C13H19N6O9P	(L-Seryl)adenylate	C05820
sertrna	L-Seryl-tRNA(Ser)	C3H7NO3X	C3H6NO3X		C02553
shcl	dihydrosirohydrochlorin	C42H41N4O16	C42H48N4O16	Precorrin 2	C02463
sheme	Siroheme	C42H36FeN4O16	C42H46FeN4O16		C00748
skm	Shikimate	C7H9O5	C7H10O5	Shikimic acid/ 3,4,5-Trihydroxy-1-cyclohexenecarboxylic acid	C00493
skm5p	Shikimate 5-phosphate	C7H8O8P	C7H11O8P	Shikimate 3-phosphate	C03175
sl26da	N-Succinyl-LL-2,6-diaminoheptanedioate	C11H16N2O7	C11H18N2O7	N-Succinyl-LL-2,6-diaminopimelate/ N-Succinyl-L-2,6-diaminoheptanedioate/ N-Succinyl-L-2,6-diaminopimelate	C04421
sl2a6o	N-Succinyl-2-L-amino-6-oxoheptanedioate	C11H12NO8	C11H15NO8	N-Succinyl-L-2-amino-6-oxoheptanedioate/ N-Succinyl-L-2-amino-6-oxopimelate/ N-Succinyl-2-amino-6-oxo-L-pimelic acid/ N-Succinyl-epsilon-keto-L-aminopimelic acid	C04462
so3	Sulfite	O3S	H2O3S	Sulfurous acid	C00094
so4	Sulfate	O4S	H2O4S	Sulfuric acid	C00059
spmd	Spermidine	C7H22N3	C7H19N3	N-(3-Aminopropyl)-1,4-butane-diamine	C00315
srch	sirohydrochlorin	C42H38N4O16	C42H46N4O16		C05778
sucbz	o-Succinylbenzoate	C11H8O5	C11H10O5	2-Succinylbenzoate/ Succinylbenzoate	C02730
succ	Succinate	C4H4O4	C4H6O4	Succinic acid/ Butanedionic acid/ Ethylenesuccinic acid	C00042
succoa	Succinyl-CoA	C25H35N7O19P3S	C25H40N7O19P3S	Succinyl coenzyme A/ succino-1-yl-coenzymeA	C00091
sucglu	N2-Succinyl-L-glutamate	C9H10NO7	C9H13NO7		C05931
suchms	O-Succinyl-L-homoserine	C8H12NO6	C8H13NO6		C01118
sucsal	Succinic semialdehyde	C4H5O3	C4H6O3	Succinate semialdehyde/ 4-Oxobutanoate	C00232
t2ecoa	trans-2-enoyl-CoA
tag6p-D	D-Tagatose 6-phosphate	C6H11O9P	C6H13O9P		C01097		Modified Charge Formula based on KEGG or to satisfy element balance
tagdp-D	D-Tagatose 1,6-biphosphate	C6H10O12P2	C6H14O12P2		C03785
taur	Taurine	C2H6NO3S	C2H7NO3S	2-Aminoethanesulfonic acid	C00245
tcynt	Thiocyanate	CNS	CHNS	Thiocyanic acid	C01755
tda10CoA	Trans-2,3-didehydroacyl-CoA (C10)	C31H48N7O17P3S	C31H52N7O17P3S
tda8CoA	Trans-2,3-didehydroacyl-CoA (C8)	C29H44N7O17P3S	C29H48N7O17P3S
tdcoa	Tetradecanoyl-CoA (n-C14:0CoA)	C35H58N7O17P3S	C35H62N7O17P3S	Myristoyl-CoA	C02593
tdeACP	Tetradecenoyl-ACP (n-C14:1ACP)	C14H25OX	C14H25OX		C05760		Modified KeggID based on KEGG
thbpt	Tetrahydrobiopterin	C9H15N5O3	C9H15N5O3	2-Amino-6-(1,2-dihydroxypropyl)-5,6,7,8-tetrahydoro-4(1H)-pteridinone/ 5,6,7,8-Tetrahydrobiopterin/ Tetrahydrobiopterin	C00272
thdp	2,3,4,5-Tetrahydrodipicolinate	C7H7NO4	C7H9NO4	delta1-Piperidine-2,6-dicarboxylate/ (R)-2,3,4,5-tetrahydropyridine-2,6-dicarboxylate	C03972
thf	5,6,7,8-Tetrahydrofolate	C19H21N7O6	C19H23N7O6	Tetrahydrofolic acid/ THF/ Tetrahydrofolate/ (6S)-Tetrahydrofolic acid/ (6S)-THFA/ (6S)-Tetrahydrofolate	C00101
thfglu	Tetrahydrofolyl-[Glu](2)	C24H27N8O9	C24H30N8O9	THF-L-glutamate
thglu	Tetrahydropteroyltri-L-glutamate	C24H32N8O12	C24H34N8O12		C04144
thm	Thiamin	C12H17N4OS	C12H17N4OS	Thiamine/ Vitamin B1/ Aneurin/ Antiberiberi factor	C00378		Modified Charge Formula based on KEGG or to satisfy element balance
thmmp	Thiamin monophosphate	C12H16N4O4PS	C12H18N4O4PS	Thiamine monophosphate/ Thiamin phosphate/ Thiamine phosphate/ TMP	C01081
thmpp	Thiamine diphosphate	C12H16N4O7P2S	C12H19N4O7P2S	Thiamin diphosphate/ ThPP/ TPP	C00068
thr-L	L-Threonine	C4H9NO3	C4H9NO3	Thr/ 2-Amino-3-hydroxybutyric acid	C00188
thrtrna	L-Threonyl-tRNA(Thr)	C4H9NO3X	C4H8NO3X		C02992
thymd	Thymidine	C10H14N2O5	C10H14N2O5	dT/ 2'-Deoxythymidine/ Deoxythymidine	C00214
trdox	Oxidized thioredoxin	X	X		C00343
trdrd	Reduced thioredoxin	XH2	XH2		C00342
tre	Trehalose	C12H22O11	C12H22O11	alpha,alpha-Trehalose/ alpha, alpha'-Trehalose;	C01083
tre6p	alpha,alpha'-Trehalose 6-phosphate	C12H21O14P	C12H23O14P	Trehalose 6-phosphate	C00689
trnaala	tRNA(Ala)	HOX	HOX		C01635
trnaarg	tRNA(Arg)	HOX	HOX		C01636
trnaasp	tRNA(Asp)	HOX	HOX		C01638
trnacys	tRNA(Cys)	HOX	HOX		C01639
trnaglu	tRNA (Glu)	HOX	HOX		C01641
trnagly	tRNA(Gly)	HOX	HOX		C01642
trnahis	tRNA(His)	HOX	HOX		C01643
trnaile	tRNA(Ile)	HOX	HOX		C01644
trnaleu	tRNA(Leu)	HOX	HOX		C01645
trnalys	tRNA(Lys)	HOX	HOX		C01646
trnamet	tRNA(Met)	HOX	HOX		C01647
trnaphe	tRNA(Phe)	HOX	HOX		C01648
trnapro	tRNA(Pro)	HOX	HOX		C01649
trnaser	tRNA(Ser)	HOX	HOX		C01650
trnathr	tRNA(Thr)	HOX	HOX		C01651
trnatrp	tRNA(Trp)	HOX	HOX		C01652
trnatyr	tRNA(Tyr)	HOX	HOX		C00787
trnaval	tRNA(Val)	HOX	HOX		C01653
trp-L	L-Tryptophan	C11H12N2O2	C11H12N2O2	(S)-alpha-amino-beta-(3-indolyl)-propionic acid	C00078
trptrna	L-Tryptophanyl-tRNA(Trp)	C11H12N2O2X	C11H11N2O2X		C03512
tsul	Thiosulfate	O3S2	H2O3S2	Hyposulfite	C00320
ttda10CoA	trans,trans-2,3,4,5-tetradehydroacyl-CoA (C10)	C31H46N7O17P3S	C31H50N7O17P3S
ttda8CoA	trans,trans-2,3,4,5-tetradehydroacyl-CoA (C8)	C29H42N7O17P3S	C29H46N7O17P3S
ttdca	tetradecanoate (C14:0)	C14H27O2	C14H28O2	emery 655;/ hystrene 9014/ 1-tridecanecarboxylic acid;/ Myristic Acid;/ crodacid;/ n-tetradecoic acid;/ Tetradecanoic acid;/ neo-fat 14;/ hydrofol acid 1495;/ n-Tetradecanoic Acid;/ univol u 3165;
tyr-L	L-Tyrosine	C9H11NO3	C9H11NO3	(S)-3-(p-Hydroxyphenyl)alanine/ (S)-2-Amino-3-(p-hydroxyphenyl)propionic acid	C00082
tyrtrna	L-Tyrosyl-tRNA(Tyr)	C9H11NO3X	C9H10NO3X		C02839
uaagmda	Undecaprenyl-diphospho-N-acetylmuramoyl-(N-acetylglucosamine)-L-alanyl-D-glutamyl-meso-2,6-diaminopimeloyl-D-alanyl-D-alanine	C95H152N8O28P2	C95H156N8O28P2		C05898
uaccg	UDP-N-acetyl-3-O-(1-carboxyvinyl)-D-glucosamine	C20H26N3O19P2	C20H29N3O19P2	UDP-N-acetyl-3-(1-carboxyvinyl)-D-glucosamine/ UDP-N-acetylglucosamine-3-O-pyruvateether	C04631
uacfuc	UDP-N-acetyl fucosamine	C17H25N3O16P2	C17H27N3O16P2				Modified Charge Formula based on KEGG or to satisfy element balance
uacgala	UDP-N-acetyl-D-galactosamine	C17H25N3O17P2	C17H27N3O17P2		C00203
uacgam	UDP-N-acetyl-D-glucosamine	C17H25N3O17P2	C17H27N3O17P2	UDP-N-acetylglucosamine	C00043
uacmam	UDP-N-acetyl-D-mannosamine	C17H25N3O17P2	C17H27N3O17P2		C01170
uacman(2NAc*)A	UDP-N-acetyl-D-mannosamine (2NAc(CH3C=NH)) acid	C19H28O17N5P2	C19H29O17N5P2				Modified Formula based on KEGG or to satisfy element balance; Modified Charge Formula based on KEGG or to satisfy element balanc... <Preview truncated at 128 characters>
uacman(2NAc3N)A	UDP-N-acetyl-D-mannosamine (2NAc3N) acid	C17H25O17N4P2	C17H26O17N4P2				Modified Formula based on KEGG or to satisfy element balance; Modified Charge Formula based on KEGG or to satisfy element balanc... <Preview truncated at 128 characters>
uacman(2NAc3NAc)A	UDP-N-acetyl-D-manosamine (2NAc3NAc) acid	C19H27O18N4P2	C19H28O18N4P2				Modified Formula based on KEGG or to satisfy element balance; Modified Charge Formula based on KEGG or to satisfy element balanc... <Preview truncated at 128 characters>
uacman3N	UDP-N-acetyl-D-mannosamine-3-N	C17H27O16N4P2	C17H28O16N4P2				Modified Formula based on KEGG or to satisfy element balance; Modified Charge Formula based on KEGG or to satisfy element balanc... <Preview truncated at 128 characters>
uagmda	Undecaprenyl-diphospho-N-acetylmuramoyl-L-alanyl-D-glutamyl-meso-2,6-diaminopimeloyl-D-alanyl-D-alanine	C87H139N7O23P2	C87H143N7O23P2		C05897
uama	UDP-N-acetylmuramoyl-L-alanine	C23H33N4O20P2	C23H36N4O20P2		C01212
uamag	UDP-N-acetylmuramoyl-L-alanyl-D-glutamate	C28H39N5O23P2	C28H43N5O23P2		C00692
uamr	UDP-N-acetylmuramate	C20H28N3O19P2	C20H31N3O19P2		C01050
ubq8	Ubiquinone-8	C49H74O4	C49H74O4		C17569		Modified KeggID based on KEGG
ubq8h	semiquinone-8	C49H75O4	C49H75O4
ubq8h2	Ubiquinol-8	C49H76O4	C49H76O4	ubiquinol(8)	C00390		Modified KeggID based on KEGG
ubq9	ubiquinone-9	C54H82O4	C54H82O4	Coenzyme Q(9)/ Ubiquinone-9;/ Ubiquinone-45;
udcp	Undecaprenol	C55H90O	C55H90O		C01968
udcpdp	Undecaprenyl diphosphate	C55H89O7P2	C55H92O7P2	all-trans-Undecaprenyl diphosphate	C03543
udcpp	Undecaprenyl phosphate	C55H89O4P	C55H91O4P		C00348
udcppf	Fuc2NAc-PP-Undecaprenyl	C63H103O11N1P2	C63H105O11N1P2				Modified Charge Formula based on KEGG or to satisfy element balance
udcppfm	Man(2NAc3NAc)A-(beta1,3)-Fuc2NAc-PP-Undecaprenyl	C73H120O19N4P3	C73H121O19N4P3				Modified Formula based on KEGG or to satisfy element balance; Modified Charge Formula based on KEGG or to satisfy element balanc... <Preview truncated at 128 characters>
udcppfmm	Man(2NAc3N)(3,-CH3C=NH)A-(beta1,4)-Man(2NAc3NAc)A-(beta1,3)-Fuc2NAc-PP-Undecaprenyl	C83H136O28N6P4	C83H136O28N6P4				Modified Formula based on KEGG or to satisfy element balance; Modified Charge Formula based on KEGG or to satisfy element balanc... <Preview truncated at 128 characters>
udp	UDP	C9H11N2O12P2	C9H14N2O12P2	Uridine 5'-diphosphate/ uridine diphosphate/ 5'-uridylate diphosphate	C00015
udpg	UDPglucose	C15H22N2O17P2	C15H24N2O17P2	UDP-D-glucose	C00029
udpgal	UDPgalactose	C15H22N2O17P2	C15H24N2O17P2	UDP-D-galactose/ UDP-D-galactopyranose	C00052
udpglcur	UDP-D-glucuronate	C15H19N2O18P2	C15H22N2O18P2	UDPglucuronate	C00167
ugmd	UDP-N-acetylmuramoyl-L-alanyl-D-gamma-glutamyl-meso-2,6-diaminopimelate	C35H51N7O26P2	C35H55N7O26P2	UDP-N-acetylmuramoyl-L-alanyl-D-gamma-glutamyl-meso-2,6-/ UDP-N-acetylmuramoyl-L-alanyl-D-gamma-glutamyl-meso-2,6-diaminoheptanedioate	C04877
ugmda	UDP-N-acetylmuramoyl-L-alanyl-D-glutamyl-meso-2,6-diaminopimeloyl-D-alanyl-D-alanine	C41H61N9O28P2	C41H65N9O28P2	UDP-N-acetylmuramoyl-L-alanyl-D-glutamyl-6-carboxy-L-lysyl-D-alanyl-D-alanine	C04882
ump	UMP	C9H11N2O9P	C9H13N2O9P	Uridylic acid/ Uridine monophosphate/ Uridine 5'-monophosphate/ 5'Uridylic acid	C00105
uppg3	Uroporphyrinogen III	C40H36N4O16	C40H44N4O16		C01051
ura	Uracil	C4H4N2O2	C4H4N2O2	2,4-dioxy pyrimidine/ 2,4-Dihydroxypyrimidine/ U/ 2,4(1H,3H)-Pyrimidinedione	C00106
urate	Urate	C5H4N4O3	C5H4N4O3	Uric acid/ 2,6,8-trioxypurine/ Uric oxide/ Lithic acid/ 8-Hydroxyxanthine	C00366
urcan	Urocanate	C6H5N2O2	C6H6N2O2	Urocanic acid/ 4-Imidazoleacrylic acid/ 2-Propenoic acid	C00785
urdglyc	(-)-Ureidoglycolate	C3H5N2O4	C3H6N2O4		C00603
urea	Urea	CH4N2O	CH4N2O	Carbamide/ Carbonyl diamine/ Carbamimidic acid/ aquadrate/ Isourea	C00086		Modified Charge Formula based on KEGG or to satisfy element balance
uri	Uridine	C9H12N2O6	C9H12N2O6		C00299		Modified Charge Formula based on KEGG or to satisfy element balance
utp	UTP	C9H11N2O15P3	C9H15N2O15P3	Uridine 5'-triphosphate/ Uridine triphosphate/ rUTP/ 5'-uridylate triphosphate	C00075
val-L	L-Valine	C5H11NO2	C5H11NO2	2-Aminoisovaleric acid/ Val/ 2-Amino-3-methylbutyric acid	C00183
valtrna	L-Valyl-tRNA(Val)	C5H11NO2X	C5H10NO2X		C02554
xan	Xanthine	C5H4N4O2	C5H4N4O2	2,6-Dioxopurine	C00385		Modified Charge Formula based on KEGG or to satisfy element balance
xmp	Xanthosine 5'-phosphate	C10H11N4O9P	C10H13N4O9P	Xanthylic acid/ (9-D-Ribosylxanthine)-5'-phosphate/ XMP	C00655
xtsn	Xanthosine	C10H12N4O6	C10H12N4O6		C01762		Modified Charge Formula based on KEGG or to satisfy element balance
xu5p-D	D-Xylulose 5-phosphate	C5H9O8P	C5H11O8P		C00231
xyl-D	D-Xylose	C5H10O5	C5H10O5	Wood sugar	C00181		Modified Charge Formula based on KEGG or to satisfy element balance
xylu-D	D-Xylulose	C5H10O5	C5H10O5	D-threo-Pentulose/ D-Lyxulose	C00310		Modified Charge Formula based on KEGG or to satisfy element balance
zn2	Zinc	Zn	Zn	Zn2+/ Zn(II)	C00038
psl	psl polysaccharide	C30H55O24	C30H50O24				Metabolite added to the model
pel	pel polysaccharide	C6H10O5	C6H10O5				Metabolite added to the model
udcpp26fmm	26(Man(2NAc3N)(3,-CH3C=NH)A-(beta1,4)-Man(2NAc3NAc)A-(beta1,3)-Fuc2NAc)-PP-Undecaprenyl	C783H1311O553N156P54	C783H1236O553N156P54				Metabolite added to the model
rha70glcnacppund	(Rha-(a1,2)-Rha-(a1,3)-Rha-(a1,3))23-Rha-(a1,3)-N-acetylglucosamine pyrophosphorylundecaprenol	C483H1013O502N1P72	C483H875O502N1P72				Metabolite added to the model
ugalnaca	UDP-2-acetamido-2-deoxy-L-galacturonic acid	C17H21O17N3P2	C17H23O17N3P2	UDP-GalNAcA			Metabolite added to the model
ukquinac	UDP-2-acetamido-2,6-dideoxy-D-xylo-4-hexulose	C17H23O16N3P2	C17H23O16N3P2	UDP-4-keto-D-QuiNAc	C04613		Metabolite added to the model
uquinac	UDP-2-acetamido-2-deoxy-D-quinovose	C17H25O16N3P2	C17H25O16N3P2	UDP-D-QuiNAc			Metabolite added to the model
udcppq	D-QuiNAc-PP-Undecaprenyl	C63H103O11N1P2	C63H103O11N1P2				Metabolite added to the model
udcppqg	L-GalNAcA-D-QuiNAc-PP-Undecaprenyl	C71H113O19N2P3	C71H113O19N2P3				Metabolite added to the model
udcppqgr	L-rha-L-GalNAcA-D-QuiNAc-PP-Undecaprenyl	C77H124O26N2P4	C77H124O26N2P4				Metabolite added to the model
udcpp26qgr	(L-rha-L-GalNAcA-D-QuiNAc)26-PP-Undecaprenyl	C627H999O501N52P54	C627H924O501N52P54				Metabolite added to the model
PA14_LPS_B	Pseudomonas aeruginosa PA14 B-band lipopolysaccharide	C728H1184O589N56P57	C728H1109O589N56P57				Metabolite added to the model
sucarg	N2-Succinyl-L-arginine	C10H17N4O5	C10H18N4O5		C03296		Metabolite added to the model
sucorn	N2-succinyl-L-ornithine	C9H15N2O5	C9H16N2O5		C03415		Metabolite added to the model
sucgsa	N-Succinyl-L-glutamate 5-semialdehyde	C9H11NO6	C9H13NO6		C05932		Metabolite added to the model
gop	5-Guanidino-2-oxopentanoate	C6H11N3O3	C6H11N3O3		C03771		Metabolite added to the model
gbut	4-Guanidinobutanal	C5H11N3O	C5H11N3O		C02647		Metabolite added to the model
pqq	Pyrroloquinoline quinone	C14H6N2O8	C14H6N2O8		C00113		Metabolite added to the model
pqqh2	Reduced pyrroloquinoline-quinone	C14H8N2O8	C14H8N2O8		C01359		Metabolite added to the model
hmb4p	1-Hydroxy-2-methyl-2-butenyl 4-diphosphate	C5H12O8P2	C5H12O8P2		C11811		Metabolite added to the model
aopp	3-Amino-2-oxopropyl phosphate	C3H8NO5P	C3H8NO5P		C11638		Metabolite added to the model
igly	Iminoglycine	C2H3NO2	C2H3NO2		C15809		Metabolite added to the model
cysamp	Cysteine-adenylate	C13H18N6O8PS	C13H18N6O8PS				Metabolite added to the model
sal	Salicylate	C7H5O3	C7H6O3		C00805		Metabolite added to the model
salamp	Salicylate-adenylate	C17H17N5O9P	C17H17N5O9P				Metabolite added to the model
hpthiazoline	Hydroxyphenyl-thiazoline	C10H8NO2S	C10H8NO2S				Metabolite added to the model
hpbthiazoline	Hydroxyphenyl-4,2-bis-thiazoline	C13H11N2O2S2	C13H11N2O2S2				Metabolite added to the model
dmpyochelin	N-desmethyl-pyochelin	C13H13N2O2S2	C13H13N2O2S2				Metabolite added to the model
pyochelin	Pyochelin	C14H15N2O3S2	C14H15N2O3S2		C12037		Metabolite added to the model
ara4fnudcp	Undecaprenyl phosphate alpha-L-Ara4FN	C61H100NO8P	C61H100NO8P		C16156		Metabolite added to the model
PA_lipidA_ara	Modified lipidA						Metabolite added to the model

## Sheet: Biomass formation
We decomposed the biomass equation from Oberhardt et al. (J. Bacteriology, 2008, 2790–2803) into individual drain fluxes towards biomass. The fictitious metabolite cbio accounts for the c-mol contribution from each precursor.
Reaction	Genes
Protein synthesis and degradation
0.44656 ala-L + 0.25714 arg-L + 0.20955 asn-L + 0.20955 asp-L + 4.6495 atp + 0.079612 cys-L + 0.22877 gln...	( ( PA2741 AND PA2742 AND PA2970 AND PA3742 AND PA4237 AND PA4242 AND PA4244 AND PA4245 AND PA4247 AND PA4248 AND PA4251 AND PA4252 AND PA4253 AND PA4255 AND PA4256 AND PA4258 AND PA4260 AND PA4261 AND PA4262 AND PA4263 AND PA4271 AND PA4272 AND PA4273 AND PA4274 AND PA4433 AND PA4567 AND PA4568 AND PA4932 AND PA5049 AND PA5315 AND PA5316 AND PA5570 AND PA0579 AND PA3162 AND PA3656 AND PA3745 AND…
4.6495 h2o + protein => 0.44656 ala-L + 0.25714 arg-L + 0.20955 asn-L + 0.20955 asp-L + 0.079612 cys-L + ...	( PA0355 OR ( PA2620 AND PA1801 AND PA1802 ) OR PA1803 OR PA1871 OR ( PA4941 AND PA4942 ) )
RNA synthesis
0.15647 atp + 0.1153 ctp + 0.18576 gtp + 0.12445 utp => 0.58198 ppi + rna	( PA4238 AND PA4269 AND PA4270 AND PA5377 )
DNA synthesis
0.022602 datp + 0.023243 dctp + 0.023243 dgtp + 0.022602 dttp => 0.09169 ppi + dna	( PA0002 AND PA1816 AND PA2961 AND PA3640 AND PA3832 AND PA3989 )
Biomass precursors drain reactions to biomass
5mthf => 20 cbio
PA_core_lipidA => 156 cbio
accoa => 23 cbio
amp => 10 cbio
cdlp_PA => 77.32 cbio
coa => 21 cbio
fad => 27 cbio
glycogen => 6 cbio
nad => 21 cbio
nadh => 21 cbio
nadp => 21 cbio
nadph => 21 cbio
pe_PA => 39.16 cbio
peptido_EC => 40 cbio
pg_PA => 40.16 cbio
pheme => 34 cbio
ps_PA => 40.16 cbio
ptrc => 4 cbio
spmd => 7 cbio
succoa => 25 cbio
thmpp => 12 cbio
udpg => 15 cbio
protein => 22.2849 cbio
dna => 0.8937 cbio
rna => 5.5801 cbio
Biomass formation reaction
37.0423 atp + 37.0423 h2o + 37.9664 cbio => biomass[e] + 37.0423 adp + 37.0423 h + 37.0423 pi
