# Supplementary material for: Biofilm Formation Mechanisms of Pseudomonas aeruginosa Predicted via Genome-Scale Kinetic Models of Bacterial Metabolism
Source: PLoS Comput Biol. 2015 Oct 2;11(10):e1004452. doi: 10.1371/journal.pcbi.1004452 (PMC4592021; doi:10.1371/journal.pcbi.1004452)
Supplement: S2 Supporting Information — A compressed archive containing MATLAB files to simulate the metabolism of P. aeruginosa under biofilm conditions. (ZIP) [file pcbi.1004452.s002.zip]

Archive with 13 entries (12 files):
- S2_Supporting_Information/
- S2_Supporting_Information/beta_cyclic_pathways.mat
- S2_Supporting_Information/gem_eval_rules.m
- S2_Supporting_Information/my_events_ss.m
- S2_Supporting_Information/pa_biofilm_simulation.m
- S2_Supporting_Information/p_aeruginosa_gene_expression_data.mat
- S2_Supporting_Information/p_aeruginosa_kinetic_model.m
- S2_Supporting_Information/p_aeruginosa_model.mat
- S2_Supporting_Information/Readme.rtf
- S2_Supporting_Information/reference_flux_stationary.mat
- S2_Supporting_Information/simulate_paerugionsa_biofilm.m
- S2_Supporting_Information/~$Readme.rtf
- S2_Supporting_Information/~WRL2252.tmp
