# Supplementary material for: Biofilm Formation Mechanisms of Pseudomonas aeruginosa Predicted via Genome-Scale Kinetic Models of Bacterial Metabolism
Source: PLoS Comput Biol. 2015 Oct 2;11(10):e1004452. doi: 10.1371/journal.pcbi.1004452 (PMC4592021; doi:10.1371/journal.pcbi.1004452)
Supplement: S2 Supporting Information — A compressed archive containing MATLAB files to simulate the metabolism of P. aeruginosa under biofilm conditions. (ZIP) [file pcbi.1004452.s002.zip › S2_Supporting_Information/gem_eval_rules.m]

% function to evalute rules

function f = gem_eval_rules(model,x,w)

% if weights are not given, set w_i = 1
if nargin == 2  
    w = ones(size(x));
end

% matrules = cell(length(model.rxns),1);

f = ones(length(model.grRules),1);
for j = 1:length(model.grRules)
    % read the rules
    if ~isempty(model.rules{j})
        tmp1 = ['( ',model.grRules{j},' )'];
        tmp2 = ['( ',model.rules{j},' )'];
        myr = textscan(tmp1,'%s');
        myrx = textscan(tmp2,'%s');
        myrl = myr{1};
        myrlx = myrx{1};
        
        opi = 1;
        while opi > 0
            opi = 0;
            cpi = 0;
            for i = 1:length(myrl)
                if strcmp(myrl{i},'(');
                    opi = i;
                elseif strcmp(myrl{i},')');
                    cpi = i;
                    break
                end        
            end
            if opi > 0
                if strcmpi(myrl{opi+2},'or')             % parallel enzymes
                    mynr = 'sum([';
                    for i = opi+1:cpi-1
                        if ~strcmp(myrlx{i},'|')
                            mynr = [mynr,' ',myrlx{i},'*',strrep(myrlx{i},'x','w')];
                        end
                    end        
                    mynr = [mynr, ' ])/sum(['];
                    for i = opi+1:cpi-1
                        if ~strcmp(myrlx{i},'|')
                            mynr = [mynr,' ',strrep(myrlx{i},'x','w')];
                        end
                    end                            
                    mynr = [mynr, ' ])'];                    
                elseif strcmpi(myrl{opi+2},'and')        % sequential enzymes
                    mynr = 'geomean([';
                    for i = opi+1:cpi-1
                        if ~strcmp(myrlx{i},'&')
                            % mynr = [mynr,' (',myrlx{i},')'];
                            mynr = [mynr,' ',myrlx{i},''];
                        end
                    end        
                    mynr = [mynr, ' ])'];
                else
                    mynr = '(';
                    for i = opi+1:cpi-1
                        mynr = [mynr,myrlx{i}];
                    end        
                    mynr = [mynr, ')'];                    
                end
                
                cnt = 0;
                flag = 1;
                nmyrl = [];
                nmyrlx = [];
                for i = 1:length(myrl)
                    if (i >= opi) && (i <= cpi)
                        if flag == 1
                            cnt = cnt + 1;
                            nmyrl{cnt} = mynr;
                            nmyrlx{cnt} = mynr;
                            flag = 0;
                        end
                    else
                        cnt = cnt + 1;
                        nmyrl{cnt} = myrl{i};
                        nmyrlx{cnt} = myrlx{i};
                    end
                end
                myrl = nmyrl;
                myrlx = nmyrlx;
            end
        end
        if exist('myrl','var')   
            f(j) = eval(myrl{1});
%             matrules{j} = myrl{i};
%         else
%             matrules{j} = '';
        end
    end
end
