# Supplementary material for: Biofilm Formation Mechanisms of Pseudomonas aeruginosa Predicted via Genome-Scale Kinetic Models of Bacterial Metabolism
Source: PLoS Comput Biol. 2015 Oct 2;11(10):e1004452. doi: 10.1371/journal.pcbi.1004452 (PMC4592021; doi:10.1371/journal.pcbi.1004452)
Supplement: S2 Supporting Information — A compressed archive containing MATLAB files to simulate the metabolism of P. aeruginosa under biofilm conditions. (ZIP) [file pcbi.1004452.s002.zip › S2_Supporting_Information/my_events_ss.m]

% function to stop simulation when species are to low

function [value,isterminal,direction] = my_events_ss(t,y)

% value = y-1e-9;
value = 0.1-abs(y-1);
isterminal = ones(size(y));
direction = zeros(size(y));
