# Supplementary material for: Biofilm Formation Mechanisms of Pseudomonas aeruginosa Predicted via Genome-Scale Kinetic Models of Bacterial Metabolism
Source: PLoS Comput Biol. 2015 Oct 2;11(10):e1004452. doi: 10.1371/journal.pcbi.1004452 (PMC4592021; doi:10.1371/journal.pcbi.1004452)
Supplement: S2 Supporting Information — A compressed archive containing MATLAB files to simulate the metabolism of P. aeruginosa under biofilm conditions. (ZIP) [file pcbi.1004452.s002.zip › S2_Supporting_Information/pa_biofilm_simulation.m]

% Simulate model for random vrefs

function res = pa_biofilm_simulation(model,data)

% total number of metabolites
[nm,nv] = size(model.S);

% reference flux distributions
Vref = data.Vref;

% nominal beta's
beta0 = 50;

% gene expression changes
g = data.g;
a = data.a;

% simulated metabolites
ms = data.ms;

% initialize variables
res.C = zeros(nm,size(Vref,2));
res.DC = zeros(nm,size(Vref,2));
res.R = zeros(nv,size(Vref,2));    
failsim_ref = zeros(100);
failsim = zeros(100);

for i = data.isim
    i
    % reference flux 
    vref = Vref(:,i);
        
    % initial condition
    c0 = ones(length(model.mets)-length(data.ignore_i),1);

    % set parameter for reversible reactions
    % set reversible reactions  
    revp = model.rev==1;
    xminp = vref>0;
    v0 = zeros(nv,2);
    v0(xminp,1) = vref(xminp);
    v0(~xminp,2) = -vref(~xminp);
    revf = beta0*ones(nv,1);
    % process cyclic pathways
    csi = data.csi;
    ri_cyc = sum(abs(csi),2)>0;

    % beta for cyclic pathways
    beta_cyc = squeeze(data.beta_cyc(:,i));
    revf(ri_cyc) = beta_cyc;
    
    % reference flux parameters for reversible reactions
    v0(xminp&revp,1) = revf(xminp&revp).*vref(xminp&revp);
    v0(xminp&revp,2) = (revf(xminp&revp)-1).*vref(xminp&revp);
    v0((~xminp)&revp,1) = -(revf((~xminp)&revp)-1).*vref((~xminp)&revp);
    v0((~xminp)&revp,2) = -revf((~xminp)&revp).*vref((~xminp)&revp);

    % simulate reference condition
    cext0 = data.cext;
    data.cext(:) = 1;
    data.v = v0;

    % solver parameter
    options = odeset('NonNegative',1:(nm-length(data.ignore_i)),'Normcontrol','off','Reltol',1e-3,'Abstol',1e-6,...
        'Events',@my_events_ss);
    warning off
    cnt = 0;
    dc = 1;
    tf = 1e6;
    while (norm(dc)>1e-6)&&(cnt<100)
        cnt = cnt + 1;
        data.M(ms) = c0;
        [t,c] = ode15s(@(t,c) p_aeruginosa_kinetic_model(t,c,data),[0 tf],c0,options);    
        if (t(end)<tf)||(norm(c(end,:)'-1)>1e-3)
            failsim_ref(i) = 1;
            break
        end
        c0 = c(end,:)';
        [dc,r] = p_aeruginosa_kinetic_model(0,c0,data);            

    end

    % If reference condition converges, simulate biofilm
    if failsim_ref(i) == 0 % simulate GED condition

        % Set extracellular concentrations
        data.cext = cext0;               
        
        % Multiply vref by the gene expression ratios
        data.v = v0.*(1-a + a*[g g]);
        
        % solver parameter
        options = odeset('NonNegative',1:(nm-length(data.ignore_i)),'Normcontrol','off','Reltol',1e-3,'Abstol',1e-6);%,...

        % initial condition
        c0 = ones(length(model.mets)-length(data.ignore_i),1);

        cnt = 0;
        dc = 1;
        tf = 1e6;     
        cnt2 = 0;
        while (norm(dc)>1e-6)&&(cnt<100)||(cnt2<0)
            cnt = cnt + 1;
            data.M(ms) = c0;
            [t,c] = ode15s(@(t,c) p_aeruginosa_kinetic_model(t,c,data),[0 tf],c0,options);    
            c0 = c(end,:)';
            data.M(ms) = 1;
            [dc,r] = p_aeruginosa_kinetic_model(0,c0,data);            
            if (t(end)<tf)
                failsim(i) = 2;
                break
            end                
            if norm(dc)<1e-6
                cnt2 = cnt2+1;
            end
        end
        res.C(ms,i) = c(end,:)';
        res.R(:,i) = r;
        res.DC(ms,i) = dc;
        if norm(dc)>1e-6
            if failsim(i) == 0
                failsim(i) = 3;
            end
        end
    else
        failsim(i) = 1;
    end            
    
end

warning on
