# Supplementary material for: Biofilm Formation Mechanisms of Pseudomonas aeruginosa Predicted via Genome-Scale Kinetic Models of Bacterial Metabolism
Source: PLoS Comput Biol. 2015 Oct 2;11(10):e1004452. doi: 10.1371/journal.pcbi.1004452 (PMC4592021; doi:10.1371/journal.pcbi.1004452)
Supplement: S2 Supporting Information — A compressed archive containing MATLAB files to simulate the metabolism of P. aeruginosa under biofilm conditions. (ZIP) [file pcbi.1004452.s002.zip › S2_Supporting_Information/p_aeruginosa_kinetic_model.m]

function [dy,rates] = p_aeruginosa_kinetic_model(~,c,data) 

% Input data 
v = data.v; 
lpr = data.lpr; 

cint = c; 
c = ones(data.nm,1); 
c(data.ms) = cint; 
c(data.mi_ext) = data.cext; 

% Reactions 
r = zeros(data.nr,1); 
 
r(1) = v(1,1)*(c(42)^(1.02)*c(289)*c(304)^(0.26)*c(357)^(0.06)*c(363)^(0.66)/c(3)/c(112)^(2)); 
r(2) = v(2,1)*(c(4)*c(298)*c(355)/c(46)/c(297)/c(299)/c(353)); 
r(3) = v(3,1)*(c(297)*c(349)*c(355)*c(368)/c(7)/c(198)/c(298)/c(348)); 
r(4) = v(4,1)*(c(9)*c(298)^(2)*c(348)/c(81)/c(297)/c(349)); 
r(5) = v(5,1)*(c(160)*c(206)/c(278)/c(282)/c(297)^(2)); 
r(6) = v(6,1)*(c(350)*c(520)/c(297)/c(351)/c(499)); 
r(7) = v(7,1)*(c(499)/c(27)); 
r(8) = v(8,1)*(c(35)*c(199)/c(34)/c(220)); 
r(9) = v(9,1)*(c(46)*c(298)*c(348)/c(161)/c(297)/c(349)); 
r(10) = v(10,1)*(c(22)*c(298)/c(52)/c(199)); 
r(11) = v(11,1)*(c(65)*c(199)/c(220)/c(323)); 
r(12) = v(12,1)*(c(298)*c(346)/c(70)/c(297)/c(314)); 
r(13) = v(13,1)*(c(199)*c(362)/c(139)/c(426)); 
r(14) = v(14,1)*(c(82)/c(9)/c(297)/c(298)); 
r(15) = v(15,1)*(c(90)) - v(15,2)*(c(217)*c(298)); 
r(16) = v(16,1)*(c(89)*c(297)/c(500)/c(524)); 
r(17) = v(17,1)*(c(171)*c(368)/c(105)/c(156)); 
r(18) = v(18,1)*(c(106)/c(501)); 
r(19) = v(19,1)*(c(415)) - v(19,2)*(c(176)); 
r(20) = v(20,1)*(c(81)*c(160)/c(278)/c(429)); 
r(21) = v(21,1)*(c(82)*c(298)*c(348)/c(81)/c(297)^(2)/c(349)); 
r(22) = v(22,1)*(c(137)*c(182)*c(199)/c(134)/c(173)/c(385)); 
r(23) = v(23,1)*(c(31)*c(199)) - v(23,2)*(c(139)*c(383)); 
r(24) = v(24,1)*(c(139)^(2)) - v(24,2)*(c(134)*c(199)); 
r(25) = v(25,1)*(c(139)*c(182)*c(301)/c(151)/c(297)/c(335)/c(380)); 
r(26) = v(26,1)*(c(143)*c(182)/c(140)/c(151)); 
r(27) = v(27,1)*(c(139)*c(278)/c(143)/c(199)/c(297)); 
r(28) = v(28,1)*(c(37)*c(297)*c(407)/c(18)/c(198)); 
r(29) = v(29,1)*(c(135)*c(182)) - v(29,2)*(c(148)*c(151)); 
r(30) = v(30,1)*(c(297)*c(407)^(2)/c(165)/c(198)); 
r(31) = v(31,1)*(c(136)*c(297)*c(334)/c(112)/c(147)/c(198)); 
r(32) = v(32,1)*(c(185)*c(297)*c(349)) - v(32,2)*(c(183)*c(348)); 
r(33) = v(33,1)*(c(34)*c(243)) - v(33,2)*(c(33)*c(244)); 
r(34) = v(34,1)*(c(34)^(2)*c(355)/c(33)^(2)/c(298)^(2)); 
r(35) = v(35,1)*(c(243)*c(323)/c(64)/c(244)); 
r(36) = v(36,1)*(c(145)*c(298)/c(135)/c(359)); 
r(37) = v(37,1)*(c(194)) - v(37,2)*(c(318)); 
r(38) = v(38,1)*(c(145)*c(160)) - v(38,2)*(c(141)*c(278)); 
r(39) = v(39,1)*(c(135)*c(182)*c(199)/c(139)/c(173)/c(385)); 
r(40) = v(40,1)*(c(502)*c(524)) - v(40,2)*(c(135)*c(297)); 
r(41) = v(41,1)*(c(150)*c(297)*c(298)/c(322)/c(353)); 
r(42) = v(42,1)*(c(84)/c(83)/c(297)/c(407)); 
r(43) = v(43,1)*(c(193)*c(276)/c(84)/c(278)); 
r(44) = v(44,1)*(c(149)*c(297)*c(298)/c(315)/c(353)); 
r(45) = v(45,1)*(c(193)*c(276)/c(133)/c(278)); 
r(46) = v(46,1)*(c(173)*c(182)) - v(46,2)*(c(151)^(2)); 
r(47) = v(47,1)*(c(173)*c(295)) - v(47,2)*(c(151)*c(268)); 
r(48) = v(48,1)*(c(171)*c(297)) - v(48,2)*(c(172)*c(198)); 
r(49) = v(49,1)*(c(150)*c(182)/c(151)/c(173)/c(297)); 
r(50) = v(50,1)*(c(149)*c(397)/c(173)/c(385)); 
r(51) = v(51,1)*(c(175)*c(182)/c(151)/c(297)/c(367)); 
r(52) = v(52,1)*(c(209)) - v(52,2)*(c(173)*c(258)); 
r(53) = v(53,1)*(c(13)) - v(53,2)*(c(158)*c(258)); 
r(54) = v(54,1)*(c(180)*c(295)*c(321)/c(209)/c(268)/c(297)^(2)/c(380)); 
r(55) = v(55,1)*(c(153)/c(154)); 
r(56) = v(56,1)*(c(155)*c(298)/c(400)/c(474)); 
r(57) = v(57,1)*(c(155)*c(298)/c(188)/c(297)/c(352)); 
r(58) = v(58,1)*(c(141)*c(350)*c(380)) - v(58,2)*(c(140)*c(297)*c(351)); 
r(59) = v(59,1)*(c(165)*c(297)*c(351)/c(11)/c(350)); 
r(60) = v(60,1)*(c(156)*c(298)) - v(60,2)*(c(150)*c(302)); 
r(61) = v(61,1)*(c(159)^(2)*c(298)^(2)/c(85)^(2)/c(267)^(2)/c(355)/c(380)^(2)); 
r(62) = v(62,1)*(c(1)*c(158)) - v(62,2)*(c(256)*c(433)); 
r(63) = v(63,1)*(c(159)*c(182)*c(198)*c(298)/c(99)/c(151)/c(297)^(2)/c(380)); 
r(64) = v(64,1)*(c(159)*c(198)) - v(64,2)*(c(99)*c(297)); 
r(65) = v(65,1)*(c(160)*c(199)*c(348)/c(198)/c(349)/c(426)); 
r(66) = v(66,1)*(c(504)*c(524)) - v(66,2)*(c(160)*c(297)); 
r(67) = v(67,1)*(c(157)*c(298)^(3)/c(221)/c(297)^(2)/c(380)^(3)); 
r(68) = v(68,1)*(c(162)/c(505)); 
r(69) = v(69,1)*(c(182)*c(298)*c(506)/c(151)/c(163)/c(297)/c(380)); 
r(70) = v(70,1)*(c(162)^(2)*c(182)) - v(70,2)*(c(151)*c(164)*c(297)*c(380)); 
r(71) = v(71,1)*(c(163)) - v(71,2)*(c(162)); 
r(72) = v(72,1)*(c(506)*c(532)) - v(72,2)*(c(163)*c(347)); 
r(73) = v(73,1)*(c(278)*c(404)/c(160)/c(401)); 
r(74) = v(74,1)*(c(160)*c(163)) - v(74,2)*(c(278)*c(407)); 
r(75) = v(75,1)*(c(163)*c(404)/c(401)/c(407)); 
r(76) = v(76,1)*(c(241)*c(487)) - v(76,2)*(c(138)*c(488)); 
r(77) = v(77,1)*(c(138)*c(298)*c(348)) - v(77,2)*(c(135)*c(297)^(2)*c(349)); 
r(78) = v(78,1)*(c(271)*c(298)*c(348)^(2)) - v(78,2)*(c(272)*c(297)^(3)*c(349)^(2)); 
r(79) = v(79,1)*(c(167)/c(507)); 
r(80) = v(80,1)*(c(272)^(2)/c(166)/c(268)^(2)); 
r(81) = v(81,1)*(c(136)*c(168)/c(112)/c(167)); 
r(82) = v(82,1)*(c(166)/c(168)); 
r(83) = v(83,1)*(c(170)*c(298)/c(473)/c(474)); 
r(84) = v(84,1)*(c(169)*c(298)/c(170)/c(297)); 
r(85) = v(85,1)*(c(169)*c(297)/c(508)/c(524)); 
r(86) = v(86,1)*(c(173)*c(298)/c(149)/c(409)); 
r(87) = v(87,1)*(c(174)*c(397)/c(385)/c(391)); 
r(88) = v(88,1)*(c(193)*c(276)/c(174)/c(278)/c(297)/c(407)); 
r(89) = v(89,1)*(c(102)*c(297)*c(351)/c(101)/c(350)); 
r(90) = v(90,1)*(c(182)*c(298)*c(509)/c(151)/c(177)/c(297)/c(380)); 
r(91) = v(91,1)*(c(155)*c(509)) - v(91,2)*(c(177)*c(503)); 
r(92) = v(92,1)*(c(177)*c(297)/c(155)/c(198)); 
r(93) = v(93,1)*(c(177)*c(298)) - v(93,2)*(c(195)*c(297)*c(352)); 
r(94) = v(94,1)*(c(177)*c(298)/c(359)/c(474)); 
r(95) = v(95,1)*(c(359)*c(509)) - v(95,2)*(c(177)*c(535)); 
r(96) = v(96,1)*(c(178)) - v(96,2)*(c(177)*c(258)); 
r(97) = v(97,1)*(c(180)*c(182)*c(195)/c(173)/c(178)/c(297)/c(385)); 
r(98) = v(98,1)*(c(181)*c(350)*c(380)) - v(98,2)*(c(95)*c(297)*c(351)); 
r(99) = v(99,1)*(c(179)*c(298)/c(180)/c(353)); 
r(100) = v(100,1)*(c(180)*c(182)*c(276)*c(298)/c(173)/c(179)/c(278)/c(297)/c(385)); 
r(101) = v(101,1)*(c(180)*c(297)/c(161)/c(198)); 
r(102) = v(102,1)*(c(182)*c(298)*c(510)/c(151)/c(180)/c(297)/c(380)); 
r(103) = v(103,1)*(c(180)*c(189)/c(187)/c(297)/c(380)); 
r(104) = v(104,1)*(c(180)*c(182)) - v(104,2)*(c(95)*c(151)); 
r(105) = v(105,1)*(c(180)*c(355)/c(297)/c(299)/c(316)); 
r(106) = v(106,1)*(c(180)*c(216)*c(243)/c(244)/c(297)/c(298)^(2)/c(380)/c(408)); 
r(107) = v(107,1)*(c(180)) - v(107,2)*(c(258)*c(353)); 
r(108) = v(108,1)*(c(510)*c(524)) - v(108,2)*(c(180)*c(297)); 
r(109) = v(109,1)*(c(160)*c(180)) - v(109,2)*(c(278)*c(356)); 
r(110) = v(110,1)*(c(182)*c(298)) - v(110,2)*(c(151)*c(297)*c(380)); 
r(111) = v(111,1)*(c(182)*c(397)/c(385)/c(393)); 
r(112) = v(112,1)*(c(151)*c(380)*c(524)^(4)) - v(112,2)*(c(182)*c(297)^(3)*c(298)); 
r(113) = v(113,1)*(c(163)*c(344)) - v(113,2)*(c(161)*c(407)); 
r(114) = v(114,1)*(c(298)*c(366)/c(173)/c(380)); 
r(115) = v(115,1)*(c(21)*c(297)*c(349)/c(184)/c(348)); 
r(116) = v(116,1)*(c(299)^(2)/c(298)^(2)/c(355)); 
r(117) = v(117,1)*(c(186)*c(355)/c(303)); 
r(118) = v(118,1)*(c(14)) - v(118,2)*(c(297)*c(303)); 
r(119) = v(119,1)*(c(14)) - v(119,2)*(c(108)); 
r(120) = v(120,1)*(c(182)*c(198)*c(353)) - v(120,2)*(c(151)*c(189)*c(297)^(2)); 
r(121) = v(121,1)*(c(188)*c(297)*c(298)/c(198)/c(352)/c(400)); 
r(122) = v(122,1)*(c(182)^(2)*c(276)*c(298)*c(301)/c(151)^(2)/c(189)/c(278)/c(297)^(2)/c(380)); 
r(123) = v(123,1)*(c(192)*c(289)) - v(123,2)*(c(197)*c(297)*c(374)); 
r(124) = v(124,1)*(c(192)*c(417)) - v(124,2)*(c(197)*c(297)*c(398)); 
r(125) = v(125,1)*(c(193)/c(384)); 
r(126) = v(126,1)*(c(80)/c(193)/c(380)); 
r(127) = v(127,1)*(c(193)/c(89)/c(407)); 
r(128) = v(128,1)*(c(511)*c(524)*c(530)) - v(128,2)*(c(194)*c(297)*c(340)); 
r(129) = v(129,1)*(c(511)*c(524)) - v(129,2)*(c(194)*c(297)); 
r(130) = v(130,1)*(c(192)*c(373)/c(190)/c(197)/c(297)^(2)); 
r(131) = v(131,1)*(c(373)^(2)) - v(131,2)*(c(190)*c(288)); 
r(132) = v(132,1)*(c(512)) - v(132,2)*(c(198)); 
r(133) = v(133,1)*(c(200)*c(297)^(2)*c(355)/c(198)^(2)/c(298)^(2)/c(387)); 
r(134) = v(134,1)*(c(171)^(2)*c(200)*c(246)^(2)*c(351)^(2)/c(198)^(2)/c(204)^(2)/c(247)^(2)/c(297)^(2)/c(338)^(2)/c(350)^(2)/c(387)); 
r(135) = v(135,1)*(c(139)*c(298)*c(356)/c(194)/c(199)/c(297)); 
r(136) = v(136,1)*(c(182)*c(276)*c(298)*c(475)/c(151)/c(201)/c(278)/c(297)^(2)/c(380)); 
r(137) = v(137,1)*(c(252)^(2)*c(297)^(2)*c(299)/c(250)^(2)/c(298)^(2)); 
r(138) = v(138,1)*(c(252)^(4)*c(297)^(8)*c(355)/c(250)^(4)/c(298)^(2)/c(524)^(4)); 
r(139) = v(139,1)*(c(250)^(2)*c(458)/c(252)^(2)/c(457)/c(524)^(2)); 
r(140) = v(140,1)*(c(182)*c(298)*c(513)/c(151)/c(202)/c(297)/c(380)); 
r(141) = v(141,1)*(c(146)*c(300)/c(135)/c(202)); 
r(142) = v(142,1)*(c(203)*c(298)/c(37)/c(202)/c(353)); 
r(143) = v(143,1)*(c(203)*c(298)) - v(143,2)*(c(302)*c(353)*c(407)); 
r(144) = v(144,1)*(c(302)*c(417)) - v(144,2)*(c(203)*c(298)); 
r(145) = v(145,1)*(c(297)^(5)*c(355)*c(458)^(2)/c(298)^(2)/c(457)^(2)/c(524)^(5)); 
r(146) = v(146,1)*(c(182)*c(197)) - v(146,2)*(c(151)*c(191)); 
r(147) = v(147,1)*(c(162)*c(243)*c(298)/c(244)/c(353)/c(407)); 
r(148) = v(148,1)*(c(204)/c(514)); 
r(149) = v(149,1)*(c(239)*c(298)*c(371)/c(25)/c(380)); 
r(150) = v(150,1)*(c(162)*c(298)*c(355)/c(299)/c(353)/c(407)); 
r(151) = v(151,1)*(c(298)^(2)*c(388)/c(206)); 
r(152) = v(152,1)*(c(17)*c(297)/c(198)/c(332)); 
r(153) = v(153,1)*(c(16)) - v(153,2)*(c(17)); 
r(154) = v(154,1)*(c(211)*c(297)*c(298)/c(237)/c(353)); 
r(155) = v(155,1)*(c(39)*c(297)*c(349)/c(212)/c(348)); 
r(156) = v(156,1)*(c(40)*c(297)*c(349)/c(213)/c(348)); 
r(157) = v(157,1)*(c(11)/c(67)/c(298)); 
r(158) = v(158,1)*(c(12)/c(36)/c(298)); 
r(159) = v(159,1)*(c(10)*c(297)*c(351)/c(350)/c(432)); 
r(160) = v(160,1)*(c(181)*c(407)/c(10)/c(297)/c(298)^(2)); 
r(161) = v(161,1)*(c(218)*c(297)*c(351)/c(350)/c(433)); 
r(162) = v(162,1)*(c(182)*c(223)*c(278)/c(151)/c(218)/c(297)/c(380)); 
r(163) = v(163,1)*(c(27)*c(182)/c(109)/c(151)/c(297)); 
r(164) = v(164,1)*(c(133)*c(298)/c(219)/c(297)/c(407)); 
r(165) = v(165,1)*(c(221)/c(20)/c(267)); 
r(166) = v(166,1)*(c(222)*c(457)/c(360)/c(458)); 
r(167) = v(167,1)*(c(222)*c(298)) - v(167,2)*(c(187)*c(297)); 
r(168) = v(168,1)*(c(15)*c(297)*c(298)/c(102)/c(353)); 
r(169) = v(169,1)*(c(19)*c(83)/c(223)/c(385)); 
r(170) = v(170,1)*(c(50)) - v(170,2)*(c(51)*c(298)); 
r(171) = v(171,1)*(c(25)/c(50)/c(380)); 
r(172) = v(172,1)*(c(6)*c(355)/c(297)/c(299)/c(353)/c(388)); 
r(173) = v(173,1)*(c(2)*c(355)/c(30)/c(253)); 
r(174) = v(174,1)*(c(201)*c(324)/c(196)/c(385)); 
r(175) = v(175,1)*(c(182)*c(227)/c(151)/c(199)/c(297)); 
r(176) = v(176,1)*(c(28)*c(297)*c(351)/c(350)/c(365)); 
r(177) = v(177,1)*(c(182)*c(233)) - v(177,2)*(c(151)*c(228)); 
r(178) = v(178,1)*(c(237)*c(298)/c(236)/c(297)/c(385)); 
r(179) = v(179,1)*(c(261)*c(297)*c(407)/c(198)/c(238)); 
r(180) = v(180,1)*(c(33)*c(298)) - v(180,2)*(c(58)); 
r(181) = v(181,1)*(c(26)/c(261)/c(407)); 
r(182) = v(182,1)*(c(38)) - v(182,2)*(c(298)*c(371)); 
r(183) = v(183,1)*(c(224)*c(298)/c(2)/c(297)^(2)/c(380)); 
r(184) = v(184,1)*(c(515)) - v(184,2)*(c(241)); 
r(185) = v(185,1)*(c(183)*c(243)*c(298)*c(348)/c(134)/c(244)/c(297)/c(349)); 
r(186) = v(186,1)*(c(216)*c(261)/c(245)); 
r(187) = v(187,1)*(c(245)*c(298)/c(242)/c(380)); 
r(188) = v(188,1)*(c(248)*c(386)/c(297)/c(377)); 
r(189) = v(189,1)*(c(253)*c(348)/c(198)/c(349)); 
r(190) = v(190,1)*(c(253)*c(297)^(3)*c(457)/c(198)/c(458)/c(524)^(2)); 
r(191) = v(191,1)*(c(182)*c(298)*c(516)/c(151)/c(248)/c(297)/c(380)); 
r(192) = v(192,1)*(c(254)*c(298)/c(257)/c(278)); 
r(193) = v(193,1)*(c(113)*c(298)/c(253)/c(297)/c(326)); 
r(194) = v(194,1)*(c(182)*c(251)*c(297)/c(243)/c(385)); 
r(195) = v(195,1)*(c(247)*c(297)*c(350)) - v(195,2)*(c(246)*c(351)); 
r(196) = v(196,1)*(c(257)*c(298)/c(253)/c(353)); 
r(197) = v(197,1)*(c(1)*c(298)/c(253)/c(297)/c(433)); 
r(198) = v(198,1)*(c(445)*c(460)/c(461)/c(469)); 
r(199) = v(199,1)*(c(258)*c(298)) - v(199,2)*(c(333)); 
r(200) = v(200,1)*(c(87)*c(298)/c(137)/c(258)/c(297)); 
r(201) = v(201,1)*(c(350)*c(519)/c(297)/c(351)/c(517)); 
r(202) = v(202,1)*(c(139)*c(264)/c(142)/c(199)/c(297)); 
r(203) = v(203,1)*(c(234)*c(260)*c(297)/c(232)/c(385)); 
r(204) = v(204,1)*(c(279)/c(100)); 
r(205) = v(205,1)*(c(289)*c(350)) - v(205,2)*(c(216)*c(297)*c(351)); 
r(206) = v(206,1)*(c(289)*c(457)/c(216)/c(458)); 
r(207) = v(207,1)*(c(281)) - v(207,2)*(c(8)*c(297)*c(298)); 
r(208) = v(208,1)*(c(280)*c(297)*c(351)/c(281)/c(350)/c(380)); 
r(209) = v(209,1)*(c(262)*c(350)) - v(209,2)*(c(111)*c(297)*c(351)); 
r(210) = v(210,1)*(c(262)) - v(210,2)*(c(263)); 
r(211) = v(211,1)*(c(260)*c(297)*c(475)/c(385)/c(465)); 
r(212) = v(212,1)*(c(261)*c(348)*c(380)) - v(212,2)*(c(5)*c(297)*c(349)); 
r(213) = v(213,1)*(c(261)*c(298)*c(350)/c(78)/c(297)^(2)/c(351)); 
r(214) = v(214,1)*(c(1)*c(266)/c(249)/c(297)/c(433)); 
r(215) = v(215,1)*(c(182)*c(253)*c(266)/c(151)/c(249)/c(297)/c(380)); 
r(216) = v(216,1)*(c(518)) - v(216,2)*(c(267)); 
r(217) = v(217,1)*(c(271)/c(269)/c(298)); 
r(218) = v(218,1)*(c(270)*c(350)) - v(218,2)*(c(269)*c(297)^(3)*c(351)); 
r(219) = v(219,1)*(c(242)*c(276)/c(265)/c(278)); 
r(220) = v(220,1)*(c(417)*c(433)) - v(220,2)*(c(287)*c(298)*c(341)); 
r(221) = v(221,1)*(c(182)*c(294)) - v(221,2)*(c(151)*c(268)); 
r(222) = v(222,1)*(c(182)*c(298)*c(519)/c(151)/c(273)/c(297)/c(380)); 
r(223) = v(223,1)*(c(298)*c(517)) - v(223,2)*(c(297)*c(520)); 
r(224) = v(224,1)*(c(447)*c(460)/c(275)/c(469)); 
r(225) = v(225,1)*(c(520)*c(524)/c(274)/c(297)); 
r(226) = v(226,1)*(c(290)*c(380)/c(260)); 
r(227) = v(227,1)*(c(152)/c(151)/c(290)/c(297)); 
r(228) = v(228,1)*(c(182)*c(260)*c(297)/c(152)/c(385)); 
r(229) = v(229,1)*(c(182)*c(278)*c(353)/c(151)/c(276)/c(297)/c(380)); 
r(230) = v(230,1)*(c(243)*c(284)*c(297)/c(185)/c(198)/c(244)); 
r(231) = v(231,1)*(c(182)*c(278)/c(151)/c(280)); 
r(232) = v(232,1)*(c(182)*c(298)*c(521)/c(151)/c(278)/c(297)/c(380)); 
r(233) = v(233,1)*(c(278)*c(298)*c(350)) - v(233,2)*(c(160)*c(297)*c(351)*c(353)); 
r(234) = v(234,1)*(c(182)*c(273)/c(151)/c(263)/c(297)); 
r(235) = v(235,1)*(c(276)*c(298)/c(278)/c(353)); 
r(236) = v(236,1)*(c(276)*c(298)*c(397)/c(278)/c(385)/c(390)); 
r(237) = v(237,1)*(c(277)) - v(237,2)*(c(278)); 
r(238) = v(238,1)*(c(282)*c(298)*c(348)/c(283)/c(297)^(2)/c(349)); 
r(239) = v(239,1)*(c(160)*c(276)*c(297)*c(351)/c(278)^(2)/c(350)); 
r(240) = v(240,1)*(c(521)*c(524)) - v(240,2)*(c(278)*c(297)); 
r(241) = v(241,1)*(c(521)*c(532)) - v(241,2)*(c(278)*c(347)); 
r(242) = v(242,1)*(c(182)*c(199)*c(283)/c(151)/c(284)/c(380)); 
r(243) = v(243,1)*(c(285)*c(297)*c(351)/c(279)/c(350)/c(440)); 
r(244) = v(244,1)*(c(182)*c(278)*c(440)/c(173)/c(285)/c(385)); 
r(245) = v(245,1)*(c(287)*c(348)*c(433)/c(198)/c(341)/c(349)/c(353)); 
r(246) = v(246,1)*(c(288)) - v(246,2)*(c(523)); 
r(247) = v(247,1)*(c(182)*c(288)/c(151)/c(289)/c(297)); 
r(248) = v(248,1)*(c(287)*c(298)*c(355)/c(286)/c(299)/c(353)); 
r(249) = v(249,1)*(c(522)*c(532)) - v(249,2)*(c(287)*c(347)); 
r(250) = v(250,1)*(c(182)*c(292)*c(297)/c(153)/c(385)); 
r(251) = v(251,1)*(c(182)*c(293)/c(151)/c(291)/c(297)); 
r(252) = v(252,1)*(c(291)*c(298)/c(292)/c(380)); 
r(253) = v(253,1)*(c(182)*c(276)*c(298)*c(478)/c(173)/c(278)/c(294)/c(297)^(2)/c(385)); 
r(254) = v(254,1)*(c(182)*c(274)/c(110)/c(151)/c(297)); 
r(255) = v(255,1)*(c(281)*c(298)*c(348)/c(278)/c(297)^(2)/c(349)); 
r(256) = v(256,1)*(c(295)*c(298)/c(157)/c(253)/c(297)); 
r(257) = v(257,1)*(c(295)*c(298)^(3)/c(15)/c(253)/c(297)^(2)/c(385)); 
r(258) = v(258,1)*(c(88)*c(298)) - v(258,2)*(c(81)*c(474)); 
r(259) = v(259,1)*(c(296)*c(298)) - v(259,2)*(c(352)*c(477)); 
r(260) = v(260,1)*(c(296)*c(397)/c(294)/c(385)); 
r(261) = v(261,1)*(c(58)*c(348)) - v(261,2)*(c(31)*c(297)*c(349)); 
r(262) = v(262,1)*(c(53)/c(21)/c(298)); 
r(263) = v(263,1)*(c(147)*c(297)*c(351)/c(53)/c(350)); 
r(264) = v(264,1)*(c(198)*c(298)) - v(264,2)*(c(297)*c(301)); 
r(265) = v(265,1)*(c(55)/c(39)/c(298)); 
r(266) = v(266,1)*(c(71)*c(297)*c(351)/c(55)/c(350)); 
r(267) = v(267,1)*(c(56)/c(40)/c(298)); 
r(268) = v(268,1)*(c(72)*c(297)*c(351)) - v(268,2)*(c(56)*c(350)); 
r(269) = v(269,1)*(c(348)*c(363)) - v(269,2)*(c(297)*c(304)*c(349)); 
r(270) = v(270,1)*(c(41)*c(297)*c(349)/c(305)/c(348)); 
r(271) = v(271,1)*(c(182)*c(273)/c(151)/c(262)/c(297)); 
r(272) = v(272,1)*(c(306)*c(355)/c(92)/c(297)); 
r(273) = v(273,1)*(c(61)/c(298)/c(304)); 
r(274) = v(274,1)*(c(74)*c(297)*c(351)/c(61)/c(350)); 
r(275) = v(275,1)*(c(72)*c(174)*c(297)/c(112)/c(198)/c(298)/c(307)); 
r(276) = v(276,1)*(c(57)/c(41)/c(298)); 
r(277) = v(277,1)*(c(73)*c(297)*c(351)/c(57)/c(350)); 
r(278) = v(278,1)*(c(182)*c(298)*c(525)/c(151)/c(297)/c(308)/c(380)); 
r(279) = v(279,1)*(c(308)) - v(279,2)*(c(353)*c(472)); 
r(280) = v(280,1)*(c(298)*c(310)*c(348)^(2)/c(297)^(3)/c(308)/c(349)^(2)); 
r(281) = v(281,1)*(c(298)*c(309)/c(310)/c(380)); 
r(282) = v(282,1)*(c(298)*c(382)^(4)/c(311)/c(353)^(4)); 
r(283) = v(283,1)*(c(312)/c(137)/c(139)); 
r(284) = v(284,1)*(c(85)*c(182)/c(86)/c(151)/c(297)); 
r(285) = v(285,1)*(c(59)/c(43)/c(298)); 
r(286) = v(286,1)*(c(75)*c(297)*c(351)/c(59)/c(350)); 
r(287) = v(287,1)*(c(60)/c(42)/c(298)); 
r(288) = v(288,1)*(c(76)*c(297)*c(351)/c(60)/c(350)); 
r(289) = v(289,1)*(c(217)*c(297)*c(351)/c(350)/c(431)); 
r(290) = v(290,1)*(c(45)*c(355)/c(198)/c(306)); 
r(291) = v(291,1)*(c(20)*c(182)/c(19)/c(173)/c(297)); 
r(292) = v(292,1)*(c(139)*c(313)) - v(292,2)*(c(144)*c(199)); 
r(293) = v(293,1)*(c(313)*c(350)) - v(293,2)*(c(181)*c(297)*c(351)); 
r(294) = v(294,1)*(c(182)*c(313)/c(151)/c(297)/c(378)); 
r(295) = v(295,1)*(c(298)*c(314)/c(313)); 
r(296) = v(296,1)*(c(313)*c(426)/c(199)/c(428)); 
r(297) = v(297,1)*(c(278)*c(320)) - v(297,2)*(c(160)*c(297)*c(309)); 
r(298) = v(298,1)*(c(62)/c(298)/c(430)); 
r(299) = v(299,1)*(c(77)*c(297)*c(351)/c(62)/c(350)); 
r(300) = v(300,1)*(c(315)*c(397)/c(321)/c(385)); 
r(301) = v(301,1)*(c(318)*c(350)) - v(301,2)*(c(160)*c(198)*c(351)); 
r(302) = v(302,1)*(c(193)/c(317)); 
r(303) = v(303,1)*(c(318)/c(286)/c(425)); 
r(304) = v(304,1)*(c(276)*c(395)/c(158)/c(240)/c(278)/c(297)^(2)); 
r(305) = v(305,1)*(c(240)*c(297)/c(298)/c(320)); 
r(306) = v(306,1)*(c(24)*c(297)/c(63)/c(198)/c(298)); 
r(307) = v(307,1)*(c(182)*c(298)*c(526)/c(151)/c(297)/c(319)/c(380)); 
r(308) = v(308,1)*(c(298)*c(319)*c(348)) - v(308,2)*(c(36)*c(297)*c(349)*c(353)); 
r(309) = v(309,1)*(c(524)*c(526)) - v(309,2)*(c(297)*c(319)); 
r(310) = v(310,1)*(c(526)*c(532)) - v(310,2)*(c(319)*c(347)); 
r(311) = v(311,1)*(c(160)*c(319)) - v(311,2)*(c(68)*c(278)); 
r(312) = v(312,1)*(c(298)*c(321)) - v(312,2)*(c(256)); 
r(313) = v(313,1)*(c(298)*c(321)*c(348)/c(297)/c(349)/c(478)); 
r(314) = v(314,1)*(c(47)*c(348)/c(93)/c(198)/c(349)); 
r(315) = v(315,1)*(c(47)) - v(315,2)*(c(29)*c(298)); 
r(316) = v(316,1)*(c(29)*c(298)) - v(316,2)*(c(48)); 
r(317) = v(317,1)*(c(67)*c(139)*c(298)/c(48)/c(199)/c(297)); 
r(318) = v(318,1)*(c(91)*c(298)/c(254)); 
r(319) = v(319,1)*(c(18)*c(297)*c(351)/c(12)/c(350)); 
r(320) = v(320,1)*(c(139)*c(297)*c(334)/c(147)/c(198)/c(199)); 
r(321) = v(321,1)*(c(298)*c(325)/c(324)/c(380)); 
r(322) = v(322,1)*(c(176)*c(298)*c(371)/c(325)/c(380)); 
r(323) = v(323,1)*(c(298)*c(326)/c(163)/c(174)); 
r(324) = v(324,1)*(c(327)*c(348)) - v(324,2)*(c(297)*c(349)*c(407)); 
r(325) = v(325,1)*(c(182)*c(298)*c(527)/c(151)/c(297)/c(328)/c(380)); 
r(326) = v(326,1)*(c(524)*c(527)) - v(326,2)*(c(297)*c(328)); 
r(327) = v(327,1)*(c(527)*c(532)) - v(327,2)*(c(328)*c(347)); 
r(328) = v(328,1)*(c(160)*c(328)) - v(328,2)*(c(93)*c(278)); 
r(329) = v(329,1)*(c(298)*c(328)*c(348)) - v(329,2)*(c(93)*c(297)*c(349)*c(353)); 
r(330) = v(330,1)*(c(182)*c(298)*c(528)/c(151)/c(297)/c(332)/c(380)); 
r(331) = v(331,1)*(c(297)*c(332)/c(6)/c(198)); 
r(332) = v(332,1)*(c(524)*c(528)) - v(332,2)*(c(297)*c(332)); 
r(333) = v(333,1)*(c(297)*c(334)/c(136)/c(198)); 
r(334) = v(334,1)*(c(139)*c(286)*c(298)/c(199)/c(297)/c(333)); 
r(335) = v(335,1)*(c(268)*c(297)*c(336)) - v(335,2)*(c(271)*c(380)); 
r(336) = v(336,1)*(c(337)) - v(336,2)*(c(242)); 
r(337) = v(337,1)*(c(297)*c(349)*c(430)/c(345)/c(348)); 
r(338) = v(338,1)*(c(64)*c(182)*c(301)/c(66)/c(151)/c(297)/c(380)); 
r(339) = v(339,1)*(c(184)*c(297)*c(334)/c(73)/c(112)/c(198)); 
r(340) = v(340,1)*(c(297)*c(305)*c(334)/c(75)/c(112)/c(198)); 
r(341) = v(341,1)*(c(297)*c(334)*c(358)/c(72)/c(112)/c(198)); 
r(342) = v(342,1)*(c(213)*c(297)*c(334)/c(71)/c(112)/c(198)); 
r(343) = v(343,1)*(c(212)*c(297)*c(334)/c(77)/c(112)/c(198)); 
r(344) = v(344,1)*(c(297)*c(334)*c(345)/c(74)/c(112)/c(198)); 
r(345) = v(345,1)*(c(297)*c(334)*c(363)/c(76)/c(112)/c(198)); 
r(346) = v(346,1)*(c(112)*c(335)/c(199)/c(334)); 
r(347) = v(347,1)*(c(333)*c(348)) - v(347,2)*(c(297)*c(349)*c(356)); 
r(348) = v(348,1)*(c(333)*c(457)/c(356)/c(458)); 
r(349) = v(349,1)*(c(104)/c(224)/c(298)); 
r(350) = v(350,1)*(c(333)*c(348)/c(198)/c(349)/c(407)); 
r(351) = v(351,1)*(c(333)*c(350)/c(198)/c(351)/c(407)); 
r(352) = v(352,1)*(c(182)*c(298)*c(529)/c(151)/c(297)/c(338)/c(380)); 
r(353) = v(353,1)*(c(182)*c(298)*c(338)/c(171)/c(380)/c(385)); 
r(354) = v(354,1)*(c(107)*c(302)/c(297)/c(338)/c(433)); 
r(355) = v(355,1)*(c(449)*c(461)/c(462)/c(469)); 
r(356) = v(356,1)*(c(182)*c(298)*c(530)/c(151)/c(297)/c(340)/c(380)); 
r(357) = v(357,1)*(c(66)*c(298)) - v(357,2)*(c(312)); 
r(358) = v(358,1)*(c(340)) - v(358,2)*(c(530)); 
r(359) = v(359,1)*(c(92)/c(87)); 
r(360) = v(360,1)*(c(342)) - v(360,2)*(c(343)); 
r(361) = v(361,1)*(c(451)*c(462)/c(463)/c(469)); 
r(362) = v(362,1)*(c(342)/c(426)); 
r(363) = v(363,1)*(c(199)*c(344)*c(348)/c(139)/c(198)/c(349)); 
r(364) = v(364,1)*(c(67)*c(298)*c(341)/c(28)/c(433)); 
r(365) = v(365,1)*(c(106)*c(380)/c(103)/c(149)); 
r(366) = v(366,1)*(c(298)*c(339)) - v(366,2)*(c(1)*c(297)); 
r(367) = v(367,1)*(c(341)*c(350)) - v(367,2)*(c(339)*c(351)); 
r(368) = v(368,1)*(c(297)^(2)*c(341)*c(349)/c(107)/c(348)); 
r(369) = v(369,1)*(c(103)) - v(369,2)*(c(104)); 
r(370) = v(370,1)*(c(297)*c(303)/c(524)/c(531)); 
r(371) = v(371,1)*(c(71)*c(171)/c(106)/c(112)/c(297)/c(346)); 
r(372) = v(372,1)*(c(141)*c(298)/c(135)/c(281)); 
r(373) = v(373,1)*(c(297)^(3)*c(349)*c(457)/c(348)/c(458)/c(524)^(2)); 
r(374) = v(374,1)*(c(297)*c(349)*c(457)/c(348)/c(458)); 
r(375) = v(375,1)*(c(182)*c(348)/c(151)/c(297)/c(350)); 
r(376) = v(376,1)*(c(297)*c(351)*c(457)/c(350)/c(458)); 
r(377) = v(377,1)*(c(182)*c(226)*c(353)/c(173)/c(297)/c(348)/c(385)); 
r(378) = v(378,1)*(c(182)*c(226)*c(276)*c(298)/c(173)/c(278)/c(297)/c(348)/c(385)); 
r(379) = v(379,1)*(c(347)*c(524)) - v(379,2)*(c(297)*c(532)); 
r(380) = v(380,1)*(c(182)*c(268)) - v(380,2)*(c(151)*c(295)); 
r(381) = v(381,1)*(c(182)*c(464)) - v(381,2)*(c(151)*c(475)); 
r(382) = v(382,1)*(c(182)*c(191)) - v(382,2)*(c(151)*c(201)); 
r(383) = v(383,1)*(c(182)*c(228)) - v(383,2)*(c(151)*c(234)); 
r(384) = v(384,1)*(c(182)*c(214)) - v(384,2)*(c(151)*c(215)); 
r(385) = v(385,1)*(c(182)*c(235)) - v(385,2)*(c(151)*c(237)); 
r(386) = v(386,1)*(c(182)*c(210)) - v(386,2)*(c(151)*c(211)); 
r(387) = v(387,1)*(c(182)*c(205)) - v(387,2)*(c(151)*c(207)); 
r(388) = v(388,1)*(c(556)) - v(388,2)*(c(352)); 
r(389) = v(389,1)*(c(182)*c(297)*c(354)/c(226)/c(385)); 
r(390) = v(390,1)*(c(297)^(2)*c(397)*c(408)/c(198)/c(354)/c(385)); 
r(391) = v(391,1)*(c(298)*c(321)/c(322)/c(380)); 
r(392) = v(392,1)*(c(173)*c(298)/c(150)/c(380)); 
r(393) = v(393,1)*(c(534)) - v(393,2)*(c(355)); 
r(394) = v(394,1)*(c(189)*c(359)) - v(394,2)*(c(195)*c(297)*c(380)); 
r(395) = v(395,1)*(c(42)*c(297)*c(349)/c(348)/c(357)); 
r(396) = v(396,1)*(c(43)*c(297)*c(349)/c(348)/c(358)); 
r(397) = v(397,1)*(c(137)*c(426)) - v(397,2)*(c(134)*c(425)); 
r(398) = v(398,1)*(c(68)*c(297)*c(330)/c(35)/c(198)); 
r(399) = v(399,1)*(c(93)*c(297)*c(330)/c(65)/c(198)); 
r(400) = v(400,1)*(c(297)*c(361)/c(198)/c(469)); 
r(401) = v(401,1)*(c(182)*c(298)*c(535)/c(151)/c(297)/c(359)/c(380)); 
r(402) = v(402,1)*(c(297)*c(359)/c(198)/c(400)); 
r(403) = v(403,1)*(c(160)*c(359)/c(278)/c(281)); 
r(404) = v(404,1)*(c(145)*c(278)) - v(404,2)*(c(143)*c(359)); 
r(405) = v(405,1)*(c(297)*c(360)/c(524)/c(536)); 
r(406) = v(406,1)*(c(360)*c(397)/c(361)/c(385)); 
r(407) = v(407,1)*(c(297)*c(356)/c(198)/c(407)); 
r(408) = v(408,1)*(c(8)*c(297)^(2)*c(351)/c(350)/c(396)); 
r(409) = v(409,1)*(c(114)*c(154)/c(118)/c(151)); 
r(410) = v(410,1)*(c(118)*c(154)/c(119)/c(151)); 
r(411) = v(411,1)*(c(119)*c(466)/c(120)/c(464)); 
r(412) = v(412,1)*(c(120)*c(465)^(3)/c(121)/c(464)^(3)); 
r(413) = v(413,1)*(c(121)*c(229)^(2)/c(122)/c(228)^(2)); 
r(414) = v(414,1)*(c(122)*c(465)/c(123)/c(464)); 
r(415) = v(415,1)*(c(123)*c(182)^(3)/c(124)/c(151)^(3)/c(297)^(3)); 
r(416) = v(416,1)*(c(124)*c(163)*c(189)/c(125)/c(298)/c(380)); 
r(417) = v(417,1)*(c(128)*c(212)^(2)/c(112)^(2)/c(126)); 
r(418) = v(418,1)*(c(129)*c(130)/c(127)/c(297)/c(464)); 
r(419) = v(419,1)*(c(116)*c(182)*c(298)/c(151)/c(297)/c(380)/c(537)); 
r(420) = v(420,1)*(c(117)*c(182)*c(298)/c(151)/c(297)/c(380)/c(538)); 
r(421) = v(421,1)*(c(125)*c(182)*c(298)*c(481)/c(116)/c(151)/c(297)/c(380)/c(459)); 
r(422) = v(422,1)*(c(125)*c(182)*c(298)*c(480)/c(117)/c(151)/c(297)/c(380)/c(459)); 
r(423) = v(423,1)*(c(126)*c(196)/c(115)/c(197)/c(297)); 
r(424) = v(424,1)*(c(115)*c(196)/c(114)/c(197)/c(297)); 
r(425) = v(425,1)*(c(127)*c(182)/c(128)/c(151)/c(297)); 
r(426) = v(426,1)*(c(55)*c(132)/c(112)/c(130)/c(297)); 
r(427) = v(427,1)*(c(56)*c(447)/c(112)/c(131)); 
r(428) = v(428,1)*(c(131)*c(298)/c(132)/c(135)); 
r(429) = v(429,1)*(c(130)*c(298)/c(129)/c(297)^(2)/c(469)); 
r(430) = v(430,1)*(c(161)*c(182)*c(365)/c(173)/c(297)/c(381)/c(385)); 
r(431) = v(431,1)*(c(460)*c(468)/c(453)/c(469)); 
r(432) = v(432,1)*(c(367)*c(439)/c(297)^(2)/c(366)/c(422)/c(438)); 
r(433) = v(433,1)*(c(182)*c(301)*c(407)/c(151)/c(297)/c(356)/c(380)); 
r(434) = v(434,1)*(c(49)*c(297)) - v(434,2)*(c(23)); 
r(435) = v(435,1)*(c(23)*c(297)) - v(435,2)*(c(108)*c(198)); 
r(436) = v(436,1)*(c(108)*c(298)) - v(436,2)*(c(69)*c(297)); 
r(437) = v(437,1)*(c(44)*c(355)/c(49)/c(297)^(2)); 
r(438) = v(438,1)*(c(69)*c(426)) - v(438,2)*(c(362)*c(425)); 
r(439) = v(439,1)*(c(219)^(2)/c(253)/c(297)^(4)/c(298)^(2)/c(368)); 
r(440) = v(440,1)*(c(199)*c(348)*c(407)/c(139)/c(198)/c(349)); 
r(441) = v(441,1)*(c(220)*c(348)/c(297)/c(330)/c(349)); 
r(442) = v(442,1)*(c(355)*c(369)) - v(442,2)*(c(297)*c(299)*c(404)); 
r(443) = v(443,1)*(c(298)*c(369)/c(380)/c(405)); 
r(444) = v(444,1)*(c(264)) - v(444,2)*(c(265)); 
r(445) = v(445,1)*(c(109)*c(297)*c(351)/c(110)/c(350)); 
r(446) = v(446,1)*(c(78)*c(348)/c(79)/c(297)/c(349)); 
r(447) = v(447,1)*(c(110)*c(350)/c(198)/c(351)/c(415)); 
r(448) = v(448,1)*(c(110)/c(26)/c(298)); 
r(449) = v(449,1)*(c(262)) - v(449,2)*(c(242)); 
r(450) = v(450,1)*(c(5)*c(151)) - v(450,2)*(c(78)*c(182)); 
r(451) = v(451,1)*(c(111)*c(298)/c(110)/c(297)); 
r(452) = v(452,1)*(c(78)) - v(452,2)*(c(38)); 
r(453) = v(453,1)*(c(262)/c(260)); 
r(454) = v(454,1)*(c(298)*c(374)/c(297)/c(373)/c(380)); 
r(455) = v(455,1)*(c(54)^(2)/c(22)/c(199)); 
r(456) = v(456,1)*(c(3)*c(201)*c(297)) - v(456,2)*(c(192)*c(385)); 
r(457) = v(457,1)*(c(182)*c(276)*c(298)*c(368)/c(173)/c(278)/c(297)^(2)/c(376)/c(385)); 
r(458) = v(458,1)*(c(355)*c(375)*c(431)/c(90)/c(442)); 
r(459) = v(459,1)*(c(524)*c(539)) - v(459,2)*(c(297)*c(375)); 
r(460) = v(460,1)*(c(160)*c(375)) - v(460,2)*(c(278)*c(379)); 
r(461) = v(461,1)*(c(182)*c(298)*c(540)/c(151)/c(297)/c(380)^(2)); 
r(462) = v(462,1)*(c(524)*c(540)) - v(462,2)*(c(297)*c(380)); 
r(463) = v(463,1)*(c(336)) - v(463,2)*(c(337)); 
r(464) = v(464,1)*(c(101)*c(298)/c(98)/c(380)); 
r(465) = v(465,1)*(c(86)*c(182)/c(32)/c(151)); 
r(466) = v(466,1)*(c(150)*c(298)/c(149)/c(413)); 
r(467) = v(467,1)*(c(298)*c(322)/c(315)/c(413)); 
r(468) = v(468,1)*(c(182)*c(381)/c(96)/c(151)/c(297)); 
r(469) = v(469,1)*(c(89)*c(297)*c(351)*c(355)/c(44)/c(298)/c(350)); 
r(470) = v(470,1)*(c(298)*c(407)*c(457)/c(135)/c(198)/c(458)); 
r(471) = v(471,1)*(c(298)*c(385)/c(297)/c(380)^(2)); 
r(472) = v(472,1)*(c(100)^(2)/c(297)/c(298)^(2)/c(382)); 
r(473) = v(473,1)*(c(198)*c(298)*c(371)/c(297)/c(356)/c(380)); 
r(474) = v(474,1)*(c(97)*c(297)/c(198)/c(364)); 
r(475) = v(475,1)*(c(182)*c(356)/c(151)/c(198)/c(371)); 
r(476) = v(476,1)*(c(182)*c(301)*c(383)/c(151)/c(297)/c(343)/c(380)); 
r(477) = v(477,1)*(c(96)*c(201)*c(202)/c(97)/c(197)/c(297)/c(385)); 
r(478) = v(478,1)*(c(348)*c(384)/c(45)/c(198)/c(349)); 
r(479) = v(479,1)*(c(297)*c(384)/c(198)/c(298)/c(379)); 
r(480) = v(480,1)*(c(355)^(3)*c(387)^(2)/c(298)^(6)/c(386)^(2)); 
r(481) = v(481,1)*(c(387)/c(297)^(6)/c(386)); 
r(482) = v(482,1)*(c(182)*c(298)*c(407)/c(173)/c(297)^(2)/c(371)/c(380)); 
r(483) = v(483,1)*(c(443)/c(297)/c(372)/c(459)); 
r(484) = v(484,1)*(c(389)/c(541)); 
r(485) = v(485,1)*(c(244)*c(307)*c(355)/c(243)/c(298)/c(389)); 
r(486) = v(486,1)*(c(182)*c(287)*c(390)/c(151)/c(266)/c(297)/c(380)); 
r(487) = v(487,1)*(c(391)) - v(487,2)*(c(24)); 
r(488) = v(488,1)*(c(182)*c(255)/c(151)/c(159)/c(297)/c(380)); 
r(489) = v(489,1)*(c(297)*c(298)*c(392)/c(394)); 
r(490) = v(490,1)*(c(99)*c(180)*c(182)) - v(490,2)*(c(13)*c(151)*c(297)*c(380)); 
r(491) = v(491,1)*(c(298)*c(393)/c(297)/c(385)/c(392)); 
r(492) = v(492,1)*(c(182)*c(249)*c(276)*c(298)/c(151)/c(255)/c(278)/c(297)^(2)/c(380)); 
r(493) = v(493,1)*(c(394)/c(395)); 
r(494) = v(494,1)*(c(182)*c(298)*c(542)/c(151)/c(297)/c(380)/c(396)); 
r(495) = v(495,1)*(c(182)*c(409)/c(173)/c(297)/c(397)); 
r(496) = v(496,1)*(c(371)*c(419)) - v(496,2)*(c(80)*c(380)); 
r(497) = v(497,1)*(c(398)/c(198)/c(370)); 
r(498) = v(498,1)*(c(79)*c(278)/c(160)/c(399)); 
r(499) = v(499,1)*(c(298)*c(399)/c(380)/c(417)); 
r(500) = v(500,1)*(c(139)*c(380)) - v(500,2)*(c(148)*c(199)); 
r(501) = v(501,1)*(c(182)*c(297)*c(364)/c(227)/c(385)); 
r(502) = v(502,1)*(c(160)*c(400)/c(82)/c(278)); 
r(503) = v(503,1)*(c(243)*c(298)*c(396)/c(244)/c(281)); 
r(504) = v(504,1)*(c(298)*c(355)*c(401)/c(299)/c(353)/c(404)); 
r(505) = v(505,1)*(c(182)*c(402)/c(151)/c(297)/c(401)); 
r(506) = v(506,1)*(c(182)*c(403)/c(151)/c(297)^(2)/c(404)); 
r(507) = v(507,1)*(c(182)*c(405)/c(151)/c(297)/c(369)); 
r(508) = v(508,1)*(c(355)*c(405)) - v(508,2)*(c(299)*c(403)); 
r(509) = v(509,1)*(c(298)^(4)*c(353)^(2)*c(355)*c(403)^(2)) - v(509,2)*(c(297)^(2)*c(299)^(4)*c(402)^(2)); 
r(510) = v(510,1)*(c(151)*c(297)*c(371)/c(182)/c(407)); 
r(511) = v(511,1)*(c(105)*c(297)*c(349)*c(355)/c(198)/c(298)/c(348)/c(406)); 
r(512) = v(512,1)*(c(524)*c(543)) - v(512,2)*(c(297)*c(407)); 
r(513) = v(513,1)*(c(273)*c(457)/c(259)/c(458)); 
r(514) = v(514,1)*(c(216)*c(316)/c(298)^(2)/c(380)/c(408)); 
r(515) = v(515,1)*(c(182)*c(414)/c(151)/c(251)/c(297)); 
r(516) = v(516,1)*(c(98)*c(208)/c(225)/c(298)^(2)/c(380)); 
r(517) = v(517,1)*(c(225)^(2)/c(98)/c(414)); 
r(518) = v(518,1)*(c(182)*c(413)/c(151)/c(297)/c(409)); 
r(519) = v(519,1)*(c(270)*c(275)/c(294)/c(410)); 
r(520) = v(520,1)*(c(270)^(2)*c(410)/c(294)^(2)/c(411)); 
r(521) = v(521,1)*(c(270)*c(411)/c(294)/c(412)); 
r(522) = v(522,1)*(c(56)*c(199)/c(54)/c(112)); 
r(523) = v(523,1)*(c(52)*c(231)*c(297)/c(228)/c(331)); 
r(524) = v(524,1)*(c(231)*c(297)*c(331)/c(228)/c(329)); 
r(525) = v(525,1)*(c(409)/c(208)/c(253)/c(297)); 
r(526) = v(526,1)*(c(151)*c(439)/c(205)/c(298)/c(438)); 
r(527) = v(527,1)*(c(268)*c(439)/c(214)/c(298)/c(438)); 
r(528) = v(528,1)*(c(191)*c(439)/c(210)/c(298)/c(438)); 
r(529) = v(529,1)*(c(439)*c(464)/c(235)/c(298)/c(438)); 
r(530) = v(530,1)*(c(182)*c(439)/c(207)/c(298)/c(438)); 
r(531) = v(531,1)*(c(295)*c(439)/c(215)/c(298)/c(438)); 
r(532) = v(532,1)*(c(201)*c(439)/c(211)/c(298)/c(438)); 
r(533) = v(533,1)*(c(439)*c(475)/c(237)/c(298)/c(438)); 
r(534) = v(534,1)*(c(415)) - v(534,2)*(c(479)); 
r(535) = v(535,1)*(c(409)) - v(535,2)*(c(415)); 
r(536) = v(536,1)*(c(416)/c(293)); 
r(537) = v(537,1)*(c(182)*c(295)*c(298)*c(423)/c(175)/c(268)/c(380)/c(385)); 
r(538) = v(538,1)*(c(298)*c(420)/c(16)/c(425)); 
r(539) = v(539,1)*(c(160)*c(420)) - v(539,2)*(c(278)*c(421)); 
r(540) = v(540,1)*(c(182)*c(298)*c(544)/c(151)/c(297)/c(380)/c(417)); 
r(541) = v(541,1)*(c(139)*c(417)) - v(541,2)*(c(146)*c(199)); 
r(542) = v(542,1)*(c(417)) - v(542,2)*(c(353)*c(407)); 
r(543) = v(543,1)*(c(298)*c(427)/c(278)/c(425)); 
r(544) = v(544,1)*(c(51)*c(297)*c(351)) - v(544,2)*(c(350)*c(418)); 
r(545) = v(545,1)*(c(182)*c(418)/c(151)/c(297)/c(419)); 
r(546) = v(546,1)*(c(202)*c(428)/c(203)/c(297)/c(425)); 
r(547) = v(547,1)*(c(300)*c(428)/c(302)/c(425)); 
r(548) = v(548,1)*(c(144)*c(202)/c(135)/c(203)/c(297)); 
r(549) = v(549,1)*(c(243)*c(298)*c(424)/c(4)/c(82)/c(244)); 
r(550) = v(550,1)*(c(172)*c(400)/c(106)/c(297)/c(424)); 
r(551) = v(551,1)*(c(298)*c(348)*c(429)) - v(551,2)*(c(297)^(2)*c(349)*c(425)); 
r(552) = v(552,1)*(c(298)*c(350)*c(429)) - v(552,2)*(c(297)^(2)*c(351)*c(425)); 
r(553) = v(553,1)*(c(524)^(3)*c(546)) - v(553,2)*(c(297)^(3)*c(425)); 
r(554) = v(554,1)*(c(243)*c(425)) - v(554,2)*(c(244)*c(258)); 
r(555) = v(555,1)*(c(244)*c(457)) - v(555,2)*(c(243)*c(458)); 
r(556) = v(556,1)*(c(182)*c(199)*c(425)) - v(556,2)*(c(151)*c(380)*c(426)); 
r(557) = v(557,1)*(c(182)*c(298)*c(545)/c(151)/c(297)/c(380)/c(423)); 
r(558) = v(558,1)*(c(298)^(3)*c(300)*c(350)^(3)) - v(558,2)*(c(297)^(4)*c(351)^(3)*c(422)); 
r(559) = v(559,1)*(c(261)*c(416)) - v(559,2)*(c(239)*c(242)); 
r(560) = v(560,1)*(c(230)/c(231)); 
r(561) = v(561,1)*(c(231)*c(297)*c(351)/c(229)/c(350)); 
r(562) = v(562,1)*(c(232)/c(230)/c(298)); 
r(563) = v(563,1)*(c(349)*c(350)*c(524)^(2)) - v(563,2)*(c(297)^(2)*c(348)*c(351)); 
r(564) = v(564,1)*(c(348)*c(351)) - v(564,2)*(c(349)*c(350)); 
r(565) = v(565,1)*(c(298)*c(426)*c(432)/c(199)/c(421)); 
r(566) = v(566,1)*(c(524)*c(547)/c(297)/c(434)); 
r(567) = v(567,1)*(c(437)) - v(567,2)*(c(138)*c(287)); 
r(568) = v(568,1)*(c(182)*c(298)*c(548)/c(151)/c(297)/c(380)/c(437)); 
r(569) = v(569,1)*(c(437)/c(37)/c(353)); 
r(570) = v(570,1)*(c(298)*c(378)/c(380)/c(437)); 
r(571) = v(571,1)*(c(234)*c(298)/c(228)/c(297)/c(380)); 
r(572) = v(572,1)*(c(409)*c(479)) - v(572,2)*(c(261)*c(416)); 
r(573) = v(573,1)*(c(239)*c(479)) - v(573,2)*(c(242)*c(261)); 
r(574) = v(574,1)*(c(236)*c(341)/c(218)/c(233)); 
r(575) = v(575,1)*(c(182)*c(434)) - v(575,2)*(c(151)*c(297)*c(435)); 
r(576) = v(576,1)*(c(182)*c(435)) - v(576,2)*(c(151)*c(436)); 
r(577) = v(577,1)*(c(32)*c(94)*c(297)/c(385)/c(435)); 
r(578) = v(578,1)*(c(216)) - v(578,2)*(c(261)); 
r(579) = v(579,1)*(c(297)*c(351)*c(438)/c(350)/c(439)); 
r(580) = v(580,1)*(c(355)*c(441)/c(113)/c(297)); 
r(581) = v(581,1)*(c(63)*c(417)/c(261)/c(298)/c(441)); 
r(582) = v(582,1)*(c(524)*c(549)/c(297)/c(441)); 
r(583) = v(583,1)*(c(524)*c(550)/c(297)/c(442)); 
r(584) = v(584,1)*(c(160)*c(442)) - v(584,2)*(c(45)*c(278)); 
r(585) = v(585,1)*(c(160)*c(338)) - v(585,2)*(c(30)*c(278)); 
r(586) = v(586,1)*(c(17)*c(182)*c(455)/c(151)/c(297)/c(380)/c(467)); 
r(587) = v(587,1)*(c(297)*c(351)*c(446)/c(298)/c(350)/c(445)); 
r(588) = v(588,1)*(c(352)*c(451)/c(298)/c(449)); 
r(589) = v(589,1)*(c(298)*c(348)^(2)*c(452)/c(297)^(2)/c(349)^(2)/c(450)); 
r(590) = v(590,1)*(c(278)*c(348)*c(448)/c(160)/c(297)/c(349)/c(452)); 
r(591) = v(591,1)*(c(139)*c(450)/c(199)/c(451)); 
r(592) = v(592,1)*(c(447)) - v(592,2)*(c(448)); 
r(593) = v(593,1)*(c(447)/c(446)); 
r(594) = v(594,1)*(c(371)*c(447)/c(380)/c(444)); 
r(595) = v(595,1)*(c(142)*c(297)*c(475)/c(385)/c(447)); 
r(596) = v(596,1)*(c(447)*c(453)/c(297)/c(443)/c(464)); 
r(597) = v(597,1)*(c(182)*c(277)*c(454)/c(151)/c(297)/c(380)/c(455)); 
r(598) = v(598,1)*(c(163)*c(182)*c(456)/c(151)/c(297)/c(380)/c(454)); 
r(599) = v(599,1)*(c(297)*c(351)*c(444)/c(350)/c(456)); 
r(600) = v(600,1)*(c(298)*c(459)/c(297)/c(380)/c(460)); 
r(601) = v(601,1)*(c(465)/c(466)); 
r(602) = v(602,1)*(c(297)^(2)*c(298)*c(473)/c(198)/c(286)/c(353)^(2)); 
r(603) = v(603,1)*(c(164)*c(182)*c(467)/c(151)/c(297)/c(380)/c(468)); 
r(604) = v(604,1)*(c(182)*c(469)) - v(604,2)*(c(151)*c(464)); 
r(605) = v(605,1)*(c(311)/c(298)/c(470)); 
r(606) = v(606,1)*(c(297)^(4)*c(470)/c(198)^(4)/c(200)); 
r(607) = v(607,1)*(c(298)*c(472)/c(91)); 
r(608) = v(608,1)*(c(297)^(2)*c(298)*c(474)/c(198)/c(353)^(2)); 
r(609) = v(609,1)*(c(524)^(2)*c(551)) - v(609,2)*(c(297)^(2)*c(474)); 
r(610) = v(610,1)*(c(298)^(2)*c(355)*c(471)/c(169)/c(198)/c(299)); 
r(611) = v(611,1)*(c(182)*c(236)) - v(611,2)*(c(151)*c(235)); 
r(612) = v(612,1)*(c(182)*c(298)*c(552)/c(151)/c(297)/c(380)/c(476)); 
r(613) = v(613,1)*(c(298)*c(348)*c(476)) - v(613,2)*(c(67)*c(297)*c(349)*c(353)); 
r(614) = v(614,1)*(c(532)*c(552)/c(347)/c(476)); 
r(615) = v(615,1)*(c(160)*c(476)) - v(615,2)*(c(67)*c(278)); 
r(616) = v(616,1)*(c(298)*c(315)*c(348)/c(297)/c(349)/c(477)); 
r(617) = v(617,1)*(c(298)*c(348)*c(477)/c(297)/c(349)/c(471)); 
r(618) = v(618,1)*(c(229)*c(271)^(3)*c(465)/c(228)/c(268)^(3)/c(464)/c(553)); 
r(619) = v(619,1)*(c(182)*c(260)*c(298)/c(173)/c(297)/c(380)/c(385)/c(554)); 
r(620) = v(620,1)*(c(463)^(26)/c(459)^(25)/c(480))^(lpr(620)); 
r(621) = v(621,1)*(c(270)^(66)*c(412)/c(294)^(66)/c(481))^(lpr(621)); 
r(622) = v(622,1)*(c(297)*c(327)) - v(622,2)*(c(524)*c(555)); 
r(623) = v(623,1)*(c(177)*c(426)/c(199)/c(297)/c(482)); 
r(624) = v(624,1)*(c(297)^(2)*c(298)^(2)*c(482)/c(198)/c(353)^(2)/c(483)); 
r(625) = v(625,1)*(c(160)*c(483)/c(278)/c(484)); 
r(626) = v(626,1)*(c(298)*c(348)*c(484)/c(297)^(2)/c(349)/c(427)); 
r(627) = v(627,1)*(c(177)*c(407)/c(163)/c(485)); 
r(628) = v(628,1)*(c(485)/c(198)/c(486)); 
r(629) = v(629,1)*(c(298)*c(348)*c(486)/c(88)/c(297)/c(349)); 
r(630) = v(630,1)*(c(297)*c(352)) - v(630,2)*(c(353)); 
r(631) = v(631,1)*(c(524)*c(556)) - v(631,2)*(c(533)); 
r(632) = v(632,1)*(c(241)*c(348)) - v(632,2)*(c(138)*c(297)*c(349)); 
r(633) = v(633,1)*(c(138)*c(298)*c(487)) - v(633,2)*(c(135)*c(297)*c(488)); 
r(634) = v(634,1)*(c(182)*c(202)*c(238)*c(297)^(2)*c(489)/c(94)/c(163)/c(173)/c(198)/c(298)^(3)/c(385)); 
r(635) = v(635,1)*(c(287)*c(355)/c(299)/c(489)); 
r(636) = v(636,1)*(c(174)*c(297)^(2)*c(351)*c(355)/c(186)/c(198)/c(350)/c(352)); 
r(637) = v(637,1)*(c(259)*c(298)) - v(637,2)*(c(274)*c(297)); 
r(638) = v(638,1)*(c(329)/c(558)); 
r(639) = v(639,1)*(c(331)/c(559)); 
r(640) = v(640,1)*(c(376)/c(560)); 
r(641) = v(641,1)*(c(406)/c(561)); 
r(642) = v(642,1)*(c(7)/c(557)); 
r(643) = v(643,1)*(c(70)*c(182)*c(298)/c(151)/c(297)/c(380)); 
r(644) = v(644,1)*(c(314)/c(562)); 
r(645) = v(645,1)*(c(317)/c(407)/c(491)); 
r(646) = v(646,1)*(c(182)*c(202)/c(385)/c(490)); 
r(647) = v(647,1)*(c(182)*c(297)*c(491)/c(385)/c(492)); 
r(648) = v(648,1)*(c(490)*c(492)/c(173)^(2)/c(297)/c(298)/c(493)); 
r(649) = v(649,1)*(c(490)*c(493)/c(173)/c(297)/c(298)/c(494)); 
r(650) = v(650,1)*(c(297)*c(351)*c(494)/c(350)/c(495)); 
r(651) = v(651,1)*(c(171)*c(298)*c(495)/c(156)/c(297)^(3)/c(496)); 
r(652) = v(652,1)*(c(496)/c(563)); 
r(653) = v(653,1)*(c(1)*c(278)*c(298)*c(348)^(3)*c(460)*c(465)/c(160)/c(198)/c(297)^(3)/c(349)^(3)/c(433)/c(464)/c(497)); 
r(654) = v(654,1)*(c(126)*c(497)/c(460)/c(498)); 
r(655) = v(655,1)*(c(196)*c(498)/c(115)/c(197)/c(297)); 
r(656) = v(656,1)*(c(163)*c(177)*c(179)*c(180)*c(182)*c(202)*c(276)*c(278)*c(287)*c(308)*c(319)*c(328)*c(332)*c(338)*c(375)*c(396)*c(417)*c(437)*c(441)*c(442)*c(476)/c(173)/c(297)/c(385)/c(564)); 
r(657) = v(657,1)*(c(298)*c(564)/c(163)/c(177)/c(179)/c(180)/c(202)/c(276)/c(278)/c(287)/c(308)/c(319)/c(328)/c(332)/c(338)/c(375)/c(396)/c(417)/c(437)/c(441)/c(442)/c(476)); 
r(658) = v(658,1)*(c(207)*c(211)*c(215)*c(234)/c(385)/c(565)); 
r(659) = v(659,1)*(c(182)*c(201)*c(295)*c(475)/c(385)/c(566)); 
r(660) = v(660,1)*(c(107)/c(567)); 
r(661) = v(661,1)*(c(125)/c(567)); 
r(662) = v(662,1)*(c(139)/c(567)); 
r(663) = v(663,1)*(c(173)/c(567)); 
r(664) = v(664,1)*(c(190)/c(567)); 
r(665) = v(665,1)*(c(199)/c(567)); 
r(666) = v(666,1)*(c(243)/c(567)); 
r(667) = v(667,1)*(c(290)/c(567)); 
r(668) = v(668,1)*(c(348)/c(567)); 
r(669) = v(669,1)*(c(349)/c(567)); 
r(670) = v(670,1)*(c(350)/c(567)); 
r(671) = v(671,1)*(c(351)/c(567)); 
r(672) = v(672,1)*(c(370)/c(567)); 
r(673) = v(673,1)*(c(372)/c(567)); 
r(674) = v(674,1)*(c(373)/c(567)); 
r(675) = v(675,1)*(c(377)/c(567)); 
r(676) = v(676,1)*(c(398)/c(567)); 
r(677) = v(677,1)*(c(400)/c(567)); 
r(678) = v(678,1)*(c(424)/c(567)); 
r(679) = v(679,1)*(c(426)/c(567)); 
r(680) = v(680,1)*(c(436)/c(567)); 
r(681) = v(681,1)*(c(465)/c(567)); 
r(682) = v(682,1)*(c(564)/c(567)); 
r(683) = v(683,1)*(c(565)/c(567)); 
r(684) = v(684,1)*(c(566)/c(567)); 
r(685) = v(685,1)*(c(182)*c(298)*c(567)/c(151)/c(297)/c(380)); 
r(data.ricbio) = r(data.ricbio)*min(c(data.mipre));

% Reaction fluxes to account for diffusion of extracellular metabolites
% away from the biofilm 
r(711) = v(711,1)*c(499);
r(728) = v(728,1)*c(517);
r(731) = v(731,1)*c(520);

% Set up the model 
dy = data.S*r; 
dy = data.M.*dy; 

% Ignored balances 
dy(data.ignore_i) = []; 

% Get the rates 
if nargout >= 2 
	rates = r; 
end 
