# Supplementary material for: Biofilm Formation Mechanisms of Pseudomonas aeruginosa Predicted via Genome-Scale Kinetic Models of Bacterial Metabolism
Source: PLoS Comput Biol. 2015 Oct 2;11(10):e1004452. doi: 10.1371/journal.pcbi.1004452 (PMC4592021; doi:10.1371/journal.pcbi.1004452)
Supplement: S2 Supporting Information — A compressed archive containing MATLAB files to simulate the metabolism of P. aeruginosa under biofilm conditions. (ZIP) [file pcbi.1004452.s002.zip › S2_Supporting_Information/simulate_paerugionsa_biofilm.m]

% This code simulates the kinetic model of P. aeruginosa metabolic network
% under biofilm conditions. 
%
% The simulations require the variables:
%
%   1. model:   Structure defining the model; stored in
%               p_aeruginosa_model.mat
%   2. data:    Structure defining simulation parameters; stored in
%               p_aeruginosa_model.mat
%   3. Vref:    Matrix containing 100 random reference flux distributions for
%               planktonic stationary conditions; stored in
%               reference_flux.mat
%   4. g:       Vector containing the overall gene expression ratio for
%               each reaction. Computed from the gene expression data
%               stored in p_aeruginosa_gene_expression_data
%   5. beta_cyc:    Matrix containing the beta parameters for cyclic
%               pathways for each reference flux distribution; stored in
%               beta_cyclic_pathways
%
% The simulations results are return in the structure output, which
% contains three fields:
%
% 	C:  An m by x matrix of the concentration ratios of the m metabolites
%       for each of the x reference flux distributions.
% 	DC: An m by x matrix of the derivative with respect to time of
%       the concentration ratios of the m metabolites for each of the x
%       reference flux distributions.
% 	R:  An r by x matrix of the flux ratios of the r metabolic reactions
%       for each of the x reference flux distributions.

% clear workspace
clear

% load model and data structures ------------------------------------------
load p_aeruginosa_model

% Load model parameters (Vref, g and beta) -----------------------------------

% Load reference flux distribution (Vref)
load reference_flux_stationary

% Gene expression data (g)
% load GED 
load p_aeruginosa_gene_expression_data
% gedgc_b24: gene expression for 24h biofilm
% gedgc_p24: gene expression for 24h planktonic culture
ger = 2.^(gedgc_b24-gedgc_p24);     % gene expression ratio (biofilm/planktonic)
w = 1+mean([gedgc_b24 gedgc_p24],2);
g = gem_eval_rules(model,ger,w);    %  overall gene expression ratio for each reaction

% Load beta for cyclic pathways (beta)
load beta_cyclic_pathways

% Set up the data structure -----------------------------------------------
data.Vref = Vref;
data.g = g;             % Overall gene expression ratios
data.beta_cyc = beta_cyc;
data.a = 1; % 1: ged; 0: no ged
data.isim = 1:100;  % Index of the reference flux distributions to be simulated

% Call the code that set up and run the simulation
output = pa_biofilm_simulation(model,data);
