# Supplementary material for: Biofilm Formation Mechanisms of Pseudomonas aeruginosa Predicted via Genome-Scale Kinetic Models of Bacterial Metabolism
Source: PLoS Comput Biol. 2015 Oct 2;11(10):e1004452. doi: 10.1371/journal.pcbi.1004452 (PMC4592021; doi:10.1371/journal.pcbi.1004452)
Supplement: S3 Supporting Information — (XLSX) [file pcbi.1004452.s003.xlsx]

## Sheet: Drug sensitivity
S3 Supporting Information. P. aeruginosa genes associated with altered drug sensitivity or virulence, and with human homologs.
Mutants of P. aeruginosa with increased sensitivity to at least one antibiotic
Genes	Genes in the metabolic network	Tobramycin	Ciprofloxacin	Polymyxin-B	Amikacin	Tetracycline	Imipenem	Ceftazidime	Ampicillin-sulbactam	Ertapenem	Cefotaxime	Levofloxacin	Nalidixic acid	Tigecycline	Trimethoprimsulfamethoxazole	Piperacillin	Piperacillin-tazobactam	Meropenem	Cefepime	Reference
PA0011		x						x												1, 7
PA0014		x																		1
PA0016		x																		1, 2
PA0032		x																		2
PA0049			x	x																5
PA0072		x																		2
PA0073		x																		2
PA0093		x																		2
PA0094		x																		2
PA0101		x																		2
PA0108	x	x																		1
PA0138		x																		2
PA0139		x																		2
PA0162		x																		2
PA0174		x																		2
PA0186		x																		2
PA0195	x	x																		2
PA0197		x																		2
PA0265	x	x																		2
PA0285		x																		2
PA0290							x													5
PA0293	x	x																		2
PA0298	x	x																		1
PA0326		x																		2
PA0327		x																		2
PA0334			x																	4
PA0336			x																	4
PA0337			x																	4
PA0338			x																	4
PA0374		x																		1
PA0375		x																		1, 2
PA0385		x																		2
PA0392		x																		1
PA0401				x				x										x		7, 8
PA0402	x			x				x												7, 8
PA0411		x																		1
PA0420						x														7
PA0424		x																		1
PA0425			x					x	x	x	x	x	x	x	x					4, 6
PA0426		x	x					x	x	x	x	x	x		x					2, 4, 6
PA0427		x	x					x										x		1, 2, 4, 7
PA0464				x			x													5
PA0502		x																		1
PA0503						x														7
PA0506		x																		2
PA0572								x		x	x	x			x					6
PA0592		x																		1, 2
PA0595								x							x					6
PA0619								x												5
PA0662	x	x																		1
PA0663		x																		1
PA0664		x																		1
PA0667		x																		1
PA0702			x																	4
PA0703			x																	4
PA0762		x																		1
PA0764						x		x			x	x		x						6, 7
PA0766						x		x												7
PA0770								x				x		x				x		6, 7
PA0794								x			x	x			x					6
PA0849	x						x	x												5
PA0856			x				x	x												5
PA0863							x													5
PA0871	x							x		x					x					6
PA0928								x			x	x			x					6
PA0966			x																	4
PA0967								x			x	x			x					6
PA0997	x		x																	5
PA1005								x				x			x					6
PA1076			x																	5
PA1098			x																	4
PA1167								x		x	x	x			x					6
PA1311							x													5
PA1316								x		x	x				x					6
PA1375			x	x																4, 8
PA1436			x				x	x												5
PA1527		x																		2
PA1588	x		x	x																4, 8
PA1611			x																	4
PA1667			x																	4
PA1775		x																		1
PA1777			x					x	x	x	x	x		x	x					4, 6
PA1799				x																8
PA1800		x	x																	1, 4
PA1801	x		x																	4
PA1802	x		x																	4
PA1803	x		x																	4
PA1805		x																		1
PA1848								x			x	x			x					6
PA1931							x	x												5
PA1997	x			x			x	x												5
PA2008	x							x	x	x	x									6
PA2018		x																		1, 2
PA2019		x																		1, 2
PA2023	x			x																8
PA2432			x																	4
PA2435				x			x													5
PA2463		x																		2
PA2494		x																		2
PA2527				x				x												5
PA2549			x																	4
PA2574			x		x		x													5
PA2604		x																		1
PA2615			x			x		x		x	x	x						x		4, 6, 7
PA2616	x						x	x												5
PA2656		x																		1
PA2658		x																		1
PA2737		x																		1
PA2751			x					x												5
PA2752			x					x												5
PA2800												x		x	x					6
PA2963						x														7
PA3011								x		x	x			x						6
PA3013		x																		1, 2
PA3014		x																		1
PA3016		x																		1, 2
PA3050	x	x		x		x														1, 7, 8
PA3096				x			x													5
PA3110								x		x	x									6
PA3160	x							x				x		x						6
PA3175	x	x																		2
PA3194	x	x																		1
PA3198		x																		2
PA3210		x																		1, 2
PA3233												x		x	x					6
PA3262						x														7
PA3303		x																		2
PA3319								x												5
PA3328							x													5
PA3329			x	x			x													5
PA3351								x		x	x				x					6
PA3433						x														7
PA3516	x		x																	4
PA3517	x		x																	4
PA3587		x																		2
PA3588		x																		2
PA3623		x																		2
PA3647								x		x		x		x	x					6
PA3649		x				x														1, 2, 7
PA3670								x		x	x	x			x					6
PA3686	x	x																		2
PA3704			x				x													5
PA3735	x	x																		1
PA3738			x																	4
PA3756				x			x	x												5
PA3800								x			x	x			x					6, 7
PA3818																		x		7
PA3823		x																		1, 2
PA3824		x																		1
PA3826		x																		2
PA3827		x																		2
PA3893			x																	5
PA3924					x															5
PA3976	x							x			x	x			x					6
PA3978						x														7
PA4005						x		x		x										6, 7
PA4007	x					x														7
PA4008			x				x	x												5
PA4020				x																8
PA4050	x	x																		1
PA4069				x		x												x		7, 8
PA4077		x																		1
PA4088	x							x												7
PA4109				x																8
PA4222		x																		1
PA4223		x																		1
PA4234							x													5
PA4269	x							x			x	x		x						6
PA4315		x																		1
PA4387		x																		1
PA4393						x														7
PA4398		x																		1, 2
PA4404		x																		1
PA4422		x																		1, 2
PA4426		x																		1
PA4441								x		x	x	x			x					6
PA4456												x		x	x					6
PA4459			x	x				x		x		x		x	x					4, 6, 8
PA4468							x													5
PA4511							x	x												5
PA4552				x			x													5
PA4598			x	x			x													5
PA4631			x				x	x												5
PA4632				x	x		x	x												5
PA4667			x																	4
PA4685			x																	4
PA4693	x	x																		2
PA4715							x	x												5
PA4727								x			x	x		x	x					6
PA4745						x		x		x	x	x		x	x					6, 7
PA4748	x			x																8
PA4753								x		x								x		6, 7
PA4776				x																8
PA4781			x																	4
PA4853												x		x	x					6
PA4914		x																		2
PA4915		x																		2
PA4919							x													5
PA4941	x	x																		1
PA4942	x	x																		1, 2
PA4960	x	x																		1
PA4961		x																		2
PA4979		x																		2
PA5000				x																8
PA5001				x																8
PA5038	x			x																8
PA5053		x																		1, 2
PA5054		x																		1
PA5097							x													5
PA5118	x	x																		2
PA5123		x																		2
PA5124		x																		2
PA5130		x				x														1, 7
PA5133		x																		1
PA5174	x					x														7
PA5175	x	x																		1
PA5190			x				x													5
PA5198								x		x	x	x								6
PA5199		x		x																1, 2, 8
PA5200		x																		1, 2
PA5208			x				x													5
PA5227		x																		1
PA5245		x																		2
PA5250		x																		2
PA5253			x																	4
PA5254		x																		2
PA5256		x																		1
PA5280			x																	4
PA5285		x																		1
PA5288						x				x					x			x		6, 7
PA5298		x																		2
PA5307							x	x												5
PA5343		x																		2
PA5344		x																		1
PA5345			x																	4
PA5349		x	x				x													2, 5
PA5351		x																		1
PA5366	x	x	x			x														1, 2, 4, 7
PA5367	x	x																		1, 2
PA5368	x	x																		1, 2
PA5369	x	x																		1
PA5371		x																		2
PA5372				x	x															5
PA5375			x					x			x	x	x		x					4, 6
PA5383		x																		2
PA5406		x																		1
PA5417		x																		2
PA5428		x																		1
PA5429	x	x																		1, 2
PA5430		x																		2
PA5457			x				x	x												5
PA5471		x																		1, 2
PA5472		x																		2
PA5475		x																		1
PA5479	x	x																		1, 2
PA5493		x																		1, 2
PA5504	x	x																		2
PA5518		x																		2
PA5528		x	x		x															1, 2, 5
PA5529		x																		2
PA5530	x	x																		2
PA5542							x	x												5
Mutants of P. aeruginosa with increased tolerance to at least one antibiotic
Genes	Genes in the metabolic network	Tobramycin	Ciprofloxacin	Polymyxin-B	Amikacin	Tetracycline	Imipenem	Ceftazidime	Ampicillin-sulbactam	Ertapenem	Cefotaxime	Levofloxacin	Nalidixic acid	Tigecycline	Trimethoprimsulfamethoxazole	Piperacillin	Piperacillin-tazobactam	Meropenem	Cefepime	Reference
PA0023		x																		3
PA0049						x		x												5
PA0071		x		x			x	x												3, 5
PA0072		x																		3
PA0089											x				x					6
PA0090								x			x					x	x		x	6
PA0113		x																		3
PA0114		x																		3
PA0140			x					x			x					x	x		x	4, 6
PA0149		x																		3
PA0150		x																		3
PA0151		x																		3
PA0227		x						x			x				x				x	3, 6
PA0228	x	x																		3
PA0247	x																		x	6
PA0287			x					x			x	x			x	x	x		x	4, 6
PA0290			x	x		x		x												5
PA0305		x																		3
PA0306		x																		3
PA0307		x																		3
PA0316	x							x			x					x	x		x	6
PA0331	x		x		x	x	x	x												5
PA0337		x																		3
PA0338		x																		3
PA0339								x								x	x		x	6
PA0355	x		x																	4
PA0357		x																		3
PA0381	x															x	x		x	6
PA0386			x																	4
PA0387								x			x				x	x	x		x	6
PA0407			x					x				x			x					6
PA0415								x			x				x	x	x			6
PA0432	x	x	x								x	x			x	x	x			3, 6
PA0445			x			x	x	x												5
PA0460											x					x	x		x	6
PA0464						x		x												5
PA0479						x		x			x					x				6, 7
PA0498			x	x	x	x	x													5
PA0533								x			x				x	x	x		x	6
PA0545								x			x				x	x	x			6
PA0596								x			x					x	x		x	6
PA0597								x			x					x	x		x	6
PA0599			x	x	x	x	x													5
PA0600			x	x	x	x	x													5
PA0610											x				x	x				6
PA0613			x																	4
PA0615			x																	4
PA0616			x																	4
PA0617			x																	4
PA0618			x																	4
PA0619			x			x														4, 5
PA0620			x																	4
PA0621			x																	4
PA0622			x																	4
PA0623			x																	4
PA0624			x																	4
PA0626			x																	4
PA0630			x																	4
PA0633			x																	4
PA0634			x																	4
PA0636			x																	4
PA0638			x																	4
PA0640			x																	4
PA0641			x																	4
PA0647			x																	4
PA0666								x			x				x	x	x		x	6
PA0667			x					x			x				x	x	x		x	6, 7
PA0690			x	x	x	x	x													5
PA0736			x																	4
PA0737			x																	4
PA0788			x	x	x	x		x												5
PA0807						x		x			x					x	x	x		6, 7
PA0809			x	x	x	x	x	x												5
PA0842								x			x				x	x	x		x	6
PA0849	x		x			x														5
PA0856						x														5
PA0863			x					x												5
PA0908						x		x			x				x	x	x	x	x	6, 7
PA0926			x																	4
PA0944	x		x					x							x				x	6
PA0951			x																	4
PA0952			x																	4
PA0958			x			x	x								x			x		5, 6, 7
PA0997	x					x		x												5
PA1031			x	x	x	x	x	x												5
PA1032																x	x		x	6
PA1048			x	x	x	x	x	x												5
PA1076				x		x		x												5
PA1095								x			x					x	x		x	6
PA1101								x			x					x	x		x	6
PA1167																x				6
PA1171								x			x					x	x		x	6
PA1180				x																8
PA1195								x			x					x	x		x	6
PA1259			x					x								x	x		x	4, 6
PA1310								x			x	x			x	x	x		x	6
PA1311			x		x	x														5
PA1316																x				6
PA1320	x	x																		3
PA1321	x	x																		3
PA1326	x		x		x	x	x	x												5
PA1338								x			x				x	x	x		x	6
PA1345			x																	4
PA1347								x			x					x	x		x	6
PA1348								x			x	x				x	x	x	x	6, 7
PA1408			x	x		x		x												5
PA1410			x	x	x	x	x	x												5
PA1428			x					x			x				x	x	x		x	4, 6
PA1433			x																	4
PA1434			x																	4
PA1436						x														5
PA1459			x								x					x	x			6
PA1479		x																		3
PA1480		x																		3
PA1483		x																		3
PA1513			x																	4
PA1547		x																		3
PA1548		x																		3
PA1549		x						x			x					x	x		x	3, 6
PA1550		x																		3
PA1551		x																		3
PA1552	x	x																		3
PA1553	x	x				x														3, 7
PA1554	x	x																		3
PA1555	x	x																		3
PA1556	x	x																		3
PA1588	x	x						x			x				x	x	x		x	3, 6
PA1589	x	x																		3
PA1590	x							x			x				x	x	x		x	6
PA1592																x	x			6
PA1611																x	x		x	6
PA1621		x																		3
PA1622		x																		3
PA1634			x																	4
PA1639								x			x				x	x	x		x	6
PA1643								x			x					x	x		x	6
PA1688		x																		3
PA1689		x																		3
PA1727			x	x	x	x	x	x												5
PA1734		x																		3
PA1738			x	x	x	x	x													5
PA1759			x	x		x		x												5
PA1766		x																		3
PA1767		x						x			x				x	x	x	x	x	3, 6
PA1768		x																		3
PA1781								x			x					x	x		x	6
PA1821			x	x	x	x	x	x								x	x		x	5, 6
PA1856	x	x																		3
PA1882		x																		3
PA1883		x																		3
PA1931				x																5
PA1942								x			x				x	x	x			6
PA1987			x																	4
PA1997	x		x			x														5
PA2006			x	x		x		x												5
PA2023	x							x			x					x	x	x	x	6, 7
PA2047			x																	4
PA2060			x																	4
PA2085								x			x					x	x		x	6
PA2086								x			x					x	x		x	6
PA2110			x												x	x				6
PA2130								x			x					x	x		x	6
PA2194			x	x	x	x	x	x												5
PA2198															x	x				6
PA2207																x	x			6
PA2265	x		x	x	x	x	x													5
PA2319			x			x	x	x												5
PA2326								x			x					x	x		x	6
PA2394																x	x		x	6
PA2399			x																	4
PA2400			x																	4
PA2435			x					x												5
PA2455											x					x	x		x	6
PA2460					x	x		x												5
PA2461					x	x		x												5
PA2478								x			x				x	x	x		x	6
PA2487								x			x					x	x		x	6, 7
PA2490			x																	4
PA2522			x	x	x	x	x	x												5
PA2527			x		x	x														5
PA2529								x			x				x	x	x		x	6
PA2531	x															x	x			6
PA2532								x			x					x	x		x	6
PA2561																x	x		x	6
PA2566			x																	4
PA2567			x																	4
PA2571								x			x					x	x		x	6
PA2574				x				x												5
PA2591			x		x	x	x	x												5
PA2616	x		x			x														5
PA2621								x												7
PA2638	x	x	x																	3, 4
PA2639	x	x	x																	3, 4
PA2640	x	x																		3
PA2641	x	x						x			x					x	x			3, 6
PA2642	x	x	x																	3, 4
PA2643	x	x	x					x			x					x	x			3, 4, 6
PA2644	x	x	x					x			x					x	x		x	3, 4, 6
PA2645	x	x	x					x			x					x	x			3, 4, 6
PA2647	x	x	x					x			x					x	x			3, 4, 6
PA2648	x	x																		3
PA2649	x	x	x																	3, 4
PA2664			x	x	x	x	x													5
PA2682			x																	4
PA2690			x			x	x	x												5
PA2691			x					x			x					x	x		x	6
PA2693								x			x					x	x	x	x	6
PA2700								x			x				x	x	x		x	6
PA2751						x	x													5
PA2752						x	x													5
PA2760			x	x	x	x	x	x												5
PA2797								x			x	x			x	x	x		x	6, 7
PA2864			x																	4
PA2871								x			x					x	x		x	6
PA2951								x			x					x	x			6
PA2953																x				6
PA2955								x			x				x	x	x			6
PA2960		x																		3
PA2963		x																		3
PA2970	x																		x	6
PA2989								x			x					x	x		x	6
PA2992		x																		3
PA2993		x																		3
PA2994		x																		3
PA2995		x																		3
PA2996		x																		3
PA2997		x																		3
PA2999		x																		3
PA3002		x																		3
PA3003		x	x																	3, 4
PA3014								x			x				x	x	x		x	6
PA3015			x													x				6
PA3016								x			x				x	x	x		x	6
PA3047								x			x				x	x	x		x	6
PA3063	x							x			x				x	x	x			6
PA3093								x			x					x	x		x	6
PA3114		x																		3
PA3115		x																		3
PA3127								x			x				x	x	x			6
PA3141	x							x			x					x	x		x	6, 7
PA3145	x							x												7
PA3170											x				x	x				6
PA3172								x			x				x	x	x		x	6
PA3194	x							x				x						x		6
PA3195	x		x	x	x	x	x	x												5
PA3214			x																	4
PA3224			x																	6
PA3231		x																		3
PA3232		x																		3
PA3233		x																		3
PA3236								x			x					x				6
PA3247								x			x				x	x	x		x	6, 7
PA3259								x			x					x	x			6, 7
PA3274		x																		3
PA3276			x																	4
PA3296	x										x									6
PA3319			x	x	x	x	x													5
PA3324								x								x	x		x	6
PA3328			x	x		x		x												5
PA3329					x	x														5
PA3337	x		x	x	x	x	x	x												5
PA3351																x				6
PA3392		x																		3
PA3393		x																		3
PA3394		x																		3
PA3395		x																		3
PA3405		x																		3
PA3406		x																		3
PA3407		x																		3
PA3408		x																		3
PA3416	x							x			x					x	x		x	6
PA3434			x			x	x	x												5
PA3450			x	x		x		x												5
PA3451			x	x		x		x												5
PA3462											x					x				6
PA3472			x	x		x	x	x								x	x			5, 6
PA3492		x																		3
PA3493		x																		3
PA3495		x																		3
PA3520								x										x		7
PA3570	x		x	x	x	x	x	x												5
PA3574			x					x			x				x	x	x	x	x	4, 6
PA3575								x			x				x	x	x		x	6
PA3576								x			x				x	x	x		x	6
PA3589		x						x												3, 7
PA3620		x	x					x			x					x	x			3, 4, 6, 7
PA3667		x						x												3, 7
PA3670																x				6
PA3702								x			x					x	x		x	6
PA3704						x		x			x					x	x	x	x	5, 6, 7
PA3721								x			x					x	x	x	x	6, 7
PA3723			x	x	x	x	x	x												5
PA3728				x		x		x												5
PA3731			x	x	x	x	x													5
PA3733								x			x	x			x	x	x		x	6
PA3756			x			x														5
PA3784			x																	4
PA3814	x	x																		3
PA3816	x	x																		3
PA3817		x																		3
PA3818		x																		3
PA3826								x			x				x	x	x			6
PA3831								x			x	x			x	x	x		x	6
PA3835			x																	4
PA3836			x																	4
PA3837			x													x	x		x	6
PA3877			x	x	x	x	x	x												5
PA3893						x		x												5
PA3924			x			x		x												5
PA3958			x																	4
PA3975	x	x																		3
PA3976	x	x																		3
PA3993			x			x	x	x												5
PA4008						x														5
PA4016								x			x					x	x		x	6
PA4025								x							x	x				6
PA4109			x					x			x	x			x	x	x		x	6, 7
PA4112		x	x	x	x	x	x	x												3, 5
PA4130	x		x	x	x	x	x	x												5
PA4131			x	x	x	x	x													5
PA4163			x		x	x	x	x												5
PA4204											x									6
PA4210	x							x			x					x	x		x	6
PA4222			x																	4
PA4223			x												x					4, 6
PA4225	x		x																	4
PA4234		x	x	x	x	x		x												3, 5
PA4292	x							x			x						x			6
PA4354								x			x				x	x	x		x	6
PA4355								x			x					x	x		x	6
PA4367			x	x	x	x	x													5
PA4392											x									6
PA4400	x		x																	4
PA4402	x							x			x				x	x	x		x	6, 7
PA4406	x										x									6
PA4429	x	x						x			x					x	x			3, 6
PA4430	x	x									x				x	x	x			3, 6
PA4431	x	x						x			x					x	x			3, 6
PA4454								x			x					x	x		x	6
PA4459								x												7
PA4463								x			x					x	x			6
PA4468			x			x		x												5
PA4490								x			x				x			x		6
PA4496		x																		3
PA4511				x																5
PA4523			x	x	x	x	x													5
PA4527								x												7
PA4536								x			x					x	x		x	6
PA4543		x																		3
PA4544		x																		3
PA4550								x												7
PA4552			x			x														5
PA4571		x																		3
PA4600			x									x			x				x	4, 6
PA4609		x																		3
PA4631						x														5
PA4632			x			x														5
PA4640	x	x																		3
PA4654			x	x	x		x													5
PA4655	x		x	x	x		x													5
PA4658			x																	4
PA4673		x																		3
PA4686			x	x	x	x	x	x												5
PA4687	x		x																	4
PA4688	x		x																	4
PA4691			x	x	x	x	x	x												5
PA4695	x	x																		3
PA4696	x	x																		3
PA4715				x																5
PA4733	x							x			x				x	x	x		x	6
PA4734			x																	4
PA4747			x	x	x	x	x	x												5
PA4748	x							x										x		7
PA4766								x			x					x	x			6
PA4781																x	x		x	6
PA4787			x	x	x	x	x	x												5
PA4797			x			x	x	x												5
PA4805			x	x	x	x	x													5
PA4806			x	x	x	x	x													5
PA4811	x		x												x	x				6
PA4833		x																		3
PA4838								x			x				x	x	x		x	6
PA4863		x																		3
PA4868	x	x																		3
PA4882		x																		3
PA4883		x																		3
PA4913	x		x	x		x		x												5
PA4916		x																		3
PA4917		x																		3
PA4919			x		x	x		x												5
PA4939	x							x			x				x	x	x		x	6
PA4942	x							x			x				x	x	x		x	6
PA4945			x					x			x				x	x	x		x	6
PA4946		x	x					x			x				x	x	x		x	3, 4, 6, 7
PA4974																x				6
PA5000								x										x		7
PA5001		x						x			x				x	x	x	x	x	3, 6, 7
PA5002								x												7
PA5003								x			x				x	x	x	x	x	6, 7
PA5005								x												7
PA5028			x					x			x				x	x	x		x	4, 6
PA5037								x			x					x				6
PA5038	x		x					x			x	x				x	x	x	x	6, 7
PA5066	x	x																		3
PA5067	x	x																		3
PA5070		x																		3
PA5094															x					6
PA5097						x		x												5
PA5114								x								x	x		x	6
PA5124																x	x		x	6
PA5131	x		x																	4
PA5145	x	x																		3
PA5184			x		x	x	x													5
PA5190				x	x															5
PA5192	x							x			x					x	x	x	x	6, 7
PA5193											x					x	x		x	6
PA5199								x			x				x	x	x		x	6
PA5203												x								6
PA5208						x		x			x				x	x	x		x	5, 6
PA5224								x			x				x	x	x		x	6
PA5238											x					x	x			6
PA5246																x	x			6
PA5250			x																	4
PA5263	x		x	x	x	x	x													5
PA5300		x																		3
PA5307				x																5
PA5309	x	x																		3
PA5312	x	x																		3
PA5315	x	x																		3
PA5334		x	x																	3, 4
PA5349		x				x														3, 5
PA5350		x																		3
PA5369	x							x			x				x	x	x			6
PA5372						x		x												5
PA5380				x		x														5
PA5410			x			x	x	x												5
PA5411			x			x	x	x												5
PA5427	x		x					x			x					x	x		x	4, 6
PA5433			x	x		x	x	x			x				x	x	x		x	5, 6
PA5438		x																		3
PA5443								x												7
PA5447	x	x																		3
PA5448	x	x																		3
PA5450	x	x																		3
PA5451	x	x																		3
PA5452	x	x																		3
PA5457				x																5
PA5466								x			x				x	x	x		x	6
PA5474			x	x		x		x												5
PA5484			x	x	x	x	x	x												5
PA5528				x		x		x												5
PA5529			x	x		x		x												5
PA5530	x	x																		3
PA5540			x	x	x	x	x													5
PA5551			x					x			x					x	x		x	4, 6
PA5560	x		x																	4
PA5562			x																	4
PA5565			x					x			x	x				x	x		x	4, 6
PA5568								x			x				x	x	x			6

## Sheet: Virulence
S3 Supporting Information. P. aeruginosa genes associated with altered drug sensitivity or virulence, and with human homologs.
References
1. Feinbaum RL, Urbach JM, Liberati NT, Djonovic S, Adonizio A, Carvunis AR, et al. Genome-wide identification of Pseudomonas aeruginosa virulence-related genes using a Caenorhabditis elegans infection model. PLOS Pathog. 2012;8: e1002813.
2. Potvin E, Lehoux DE, Kukavica-Ibrulj I, Richard KL, Sanschagrin F, Lau GW, et al. In vivo functional genomics of Pseudomonas aeruginosa for high-throughput screening of new virulence factors and antibacterial targets. Environ Microbiol. 2003 Dec;5: 1294-1308.
3. Chen L, Xiong Z, Sun L, Yang J, Jin Q. VFDB 2012 update: toward the genetic diversity and molecular evolution of bacterial virulence factors. Nucleic Acids Res. 2012 Jan;40: D641-D645.
Genes	Genes in the metabolic network	Reference
PA0005	x	3
PA0026		3
PA0041		2
PA0044		3
PA0051	x	3
PA0071		3
PA0072		3
PA0073		2, 3
PA0074		3
PA0075		3
PA0076		3
PA0077		2, 3
PA0078		3
PA0079		3
PA0080		3
PA0081		3
PA0082		2, 3
PA0083		3
PA0084		3
PA0085		3
PA0086		3
PA0087		3
PA0088		2, 3
PA0089		3
PA0090		1, 2, 3
PA0091		3
PA0098		2
PA0137		2
PA0141		2
PA0151		2
PA0157		1
PA0158		2
PA0225		1
PA0260		2
PA0287		2
PA0298	x	2
PA0337		1
PA0375		2
PA0395		3
PA0396		1, 3
PA0407		1
PA0408		3
PA0409		3
PA0410		2, 3
PA0411		3
PA0412		3
PA0413		3
PA0414		3
PA0415		3
PA0416		3
PA0417		3
PA0428		2
PA0429		2
PA0441		2
PA0447	x	2
PA0454		2
PA0455		2
PA0456		1
PA0459		2
PA0460		1
PA0491		1
PA0524		1
PA0533		1
PA0552	x	2
PA0561		2
PA0584		2
PA0590		1
PA0594		1
PA0596		1
PA0597		1
PA0605		2
PA0620		2
PA0652		1
PA0663		1
PA0664		1
PA0667		1
PA0695		2
PA0745		1
PA0753		2
PA0762		2, 3
PA0763		3
PA0764		3
PA0765		2, 3
PA0766		1, 3
PA0779		2
PA0795	x	1
PA0796		1
PA0806		2
PA0844		3
PA0887	x	1
PA0895	x	1, 2
PA0897	x	1
PA0898	x	1
PA0899	x	1
PA0902	x	1
PA0904	x	1
PA0928		1, 3
PA0930		2
PA0969		1
PA0977		2
PA1000		1
PA1009		2
PA1032		1
PA1054		2
PA1064		1
PA1077		3
PA1078		3
PA1079		3
PA1080		3
PA1081		3
PA1082		3
PA1083		3
PA1084		3
PA1085		3
PA1086		3
PA1087		3
PA1092		3
PA1093		3
PA1094		3
PA1095		3
PA1096		3
PA1097		1, 3
PA1098		3
PA1099		3
PA1100		3
PA1101		3
PA1102		3
PA1103		3
PA1104	x	3
PA1105		3
PA1116		1
PA1130	x	3
PA1148		3
PA1157		2
PA1174		2
PA1216		1
PA1226		1
PA1241		1
PA1248		2
PA1249		3
PA1305		1
PA1306		1
PA1348		1
PA1399		2
PA1401		2
PA1430		3
PA1432	x	1, 3
PA1436		2
PA1441		3
PA1442		3
PA1443		3
PA1444		3
PA1445		3
PA1446		3
PA1447		3
PA1448		3
PA1449		3
PA1451		2
PA1452		3
PA1453		3
PA1454		1, 3
PA1455		3
PA1460		3
PA1461		3
PA1471		2
PA1576		1
PA1592		1, 2
PA1596		2
PA1631		1
PA1636		1
PA1638	x	1
PA1665		1
PA1690		3
PA1691		3
PA1692		3
PA1693		3
PA1694		3
PA1695		3
PA1696		3
PA1697	x	3
PA1698		3
PA1699		3
PA1700		3
PA1701		3
PA1702		3
PA1703		3
PA1704		3
PA1705		3
PA1706		3
PA1707		3
PA1708		3
PA1709		3
PA1710		3
PA1711		3
PA1712		3
PA1713		3
PA1714		3
PA1715		3
PA1716		3
PA1717		3
PA1718		3
PA1719		3
PA1720		3
PA1721		3
PA1722		3
PA1723		3
PA1724		3
PA1725		3
PA1766		1
PA1767		1
PA1770	x	1
PA1774		1
PA1775		1
PA1808		1
PA1809		1
PA1810		1
PA1818	x	1
PA1863		2
PA1871	x	3
PA1874		2
PA1896		1
PA1899	x	3
PA1900	x	3
PA1901	x	3
PA1902	x	3
PA1903	x	3
PA1904	x	3
PA1905	x	3
PA1917		1
PA1927		2
PA1981		2
PA2012	x	1
PA2014	x	1
PA2015	x	1
PA2023	x	1
PA2047		1
PA2089		1
PA2114		1
PA2191		3
PA2193		3
PA2194		3
PA2195	x	3
PA2247	x	1
PA2385	x	3
PA2386		3
PA2392		3
PA2393		3
PA2394		3
PA2395		3
PA2396		3
PA2397		3
PA2398		3
PA2399		1, 3
PA2400		1, 3
PA2402		3
PA2408		2
PA2413		3
PA2424		3
PA2425		3
PA2426		3
PA2427		3
PA2439		2
PA2443	x	1
PA2457		2
PA2462		2
PA2485		1
PA2531	x	1
PA2550		1
PA2585		1
PA2586		1, 3
PA2591		1
PA2620	x	1
PA2621		1
PA2639	x	2
PA2642	x	2
PA2658		1
PA2659		1
PA2684		2
PA2704		2
PA2754		1
PA2812		1
PA2849		1
PA2876	x	2
PA2895		2
PA2954		1
PA2960		3
PA2965	x	1
PA2972		2
PA2991	x	1
PA2998		2
PA3001	x	2
PA3005		1
PA3011		1
PA3069		1
PA3095		1
PA3101		1
PA3110		2
PA3115		1, 3
PA3141	x	3
PA3142		3
PA3143		3
PA3144		3
PA3145	x	3
PA3146	x	3
PA3147	x	3
PA3148	x	3
PA3149	x	3
PA3150		3
PA3151		3
PA3152	x	3
PA3153	x	3
PA3154	x	3
PA3155	x	3
PA3156	x	3
PA3157	x	3
PA3158	x	3
PA3159	x	3
PA3160	x	3
PA3173		2
PA3191		2
PA3221		1
PA3244		1
PA3261		1
PA3284		2
PA3286		2
PA3291		2
PA3298		2
PA3299		2
PA3308		2
PA3319		1, 3
PA3350		3
PA3351		1, 3
PA3352		3
PA3385		1
PA3433		1
PA3438	x	1
PA3476		3
PA3477		1, 3
PA3478	x	2, 3
PA3479	x	3
PA3487		3
PA3488		1
PA3498		2
PA3524		2
PA3526		3
PA3540	x	3
PA3541	x	3
PA3542	x	3
PA3543	x	3
PA3544	x	3
PA3545	x	3
PA3546	x	3
PA3547		3
PA3548	x	3
PA3549	x	3
PA3550	x	3
PA3551	x	3
PA3584	x	1
PA3598		2
PA3607		2
PA3611		2
PA3620		2
PA3642		2
PA3647		1
PA3649		3
PA3659	x	2
PA3663		2
PA3667		1
PA3670		1
PA3683		2
PA3724		3
PA3733		2
PA3735	x	2
PA3756		2
PA3763	x	2
PA3805		1, 3
PA3814	x	1
PA3826		2
PA3831		2
PA3837		1
PA3841		3
PA3861		1
PA3876		2
PA3893		2
PA3922		2
PA3972		2
PA4001		1
PA4005		1
PA4011		2
PA4015		1
PA4016		1
PA4024		2
PA4033		3
PA4069		1
PA4115		2
PA4133	x	1
PA4172		2
PA4175		3
PA4188	x	1
PA4207		1
PA4209	x	3
PA4210	x	3
PA4211	x	3
PA4212	x	3
PA4213	x	3
PA4214	x	3
PA4215	x	3
PA4216	x	3
PA4217	x	3
PA4221		3
PA4222		1, 3
PA4223		1, 3
PA4224	x	3
PA4225	x	3
PA4226	x	3
PA4227		3
PA4228	x	3
PA4229		3
PA4230	x	3
PA4231	x	3
PA4296		1
PA4308		2
PA4317		2
PA4338		2
PA4367		1
PA4393		1
PA4427		2
PA4430	x	1
PA4434		2
PA4446		2, 3
PA4451		1
PA4459		1
PA4472		1
PA4473		2
PA4488		2
PA4489		2
PA4491		2
PA4525		3
PA4526		3
PA4527		3
PA4528		2, 3
PA4543		2
PA4546		3
PA4547		3
PA4549		3
PA4550		3
PA4551		3
PA4552		3
PA4553		3
PA4554		2, 3
PA4555		3
PA4556		3
PA4564		2
PA4595		1
PA4620		2
PA4625		2
PA4626		2
PA4634		2
PA4659		2
PA4664	x	1
PA4685		1
PA4692		2
PA4704		1
PA4736		1
PA4740		1
PA4743		1
PA4745		1
PA4761		1
PA4764		2
PA4834		2
PA4842		2
PA4852		1, 2
PA4854	x	2
PA4855	x	2
PA4886		2
PA4887		2
PA4915		2
PA4929		2
PA4945		1
PA4953		3
PA4954		3
PA4965		1
PA4983		2
PA5001		1
PA5040		3
PA5041		3
PA5042		3
PA5043		3
PA5044		3
PA5070		1
PA5075	x	2
PA5078		2
PA5083		2
PA5084		2
PA5112		2
PA5114		2
PA5117		1
PA5128		1
PA5131	x	2
PA5145	x	1
PA5150		1
PA5167	x	2
PA5175	x	1
PA5201		2
PA5203		1
PA5224		1
PA5225		1
PA5244		1
PA5253		1, 3
PA5255		3
PA5261		3
PA5262		3
PA5279		1
PA5288		1
PA5295		2
PA5312	x	1, 2
PA5322	x	3
PA5327		2
PA5347		2
PA5437		2
PA5441		2
PA5449	x	2
PA5484		1
PA5485		2
PA5536		1
PA5561	x	1

## Sheet: Human homologs
S3 Supporting Information. P. aeruginosa genes associated with altered drug sensitivity or virulence, and with human homologs.
Source
Winsor GL, Lam DK, Fleming L, Lo R, Whiteside MD, Yu NY, et al. Pseudomonas Genome Database: improved comparative analysis and population genomics capability for Pseudomonas genomes. Nucleic Acids Res. 2011 Jan;39: D596-D600.
Genes	Genes in the metabolic network
PA0004
PA0005	x
PA0017
PA0018
PA0019
PA0022
PA0023
PA0024	x
PA0029
PA0031
PA0051	x
PA0054
PA0066
PA0067
PA0071
PA0073
PA0074
PA0090
PA0103
PA0105
PA0106
PA0107
PA0108	x
PA0110
PA0113
PA0114
PA0117
PA0118
PA0119	x
PA0129
PA0130	x
PA0132	x
PA0134	x
PA0136
PA0139
PA0140
PA0142
PA0148	x
PA0164
PA0166
PA0168
PA0182
PA0183
PA0184
PA0187
PA0195	x
PA0195.1
PA0196	x
PA0202
PA0206
PA0211
PA0214
PA0219	x
PA0220
PA0221
PA0223	x
PA0224
PA0227
PA0228	x
PA0230	x
PA0231	x
PA0235	x
PA0237
PA0241
PA0242	x
PA0246
PA0265	x
PA0266	x
PA0268
PA0280	x
PA0285
PA0287
PA0288	x
PA0293	x
PA0296	x
PA0298	x
PA0299	x
PA0302
PA0308
PA0310
PA0316	x
PA0317
PA0318
PA0321
PA0322
PA0326
PA0328
PA0330	x
PA0331	x
PA0334
PA0339
PA0342	x
PA0347
PA0350	x
PA0352
PA0355	x
PA0360
PA0361
PA0366
PA0368
PA0372
PA0373
PA0374
PA0382
PA0386
PA0387
PA0393	x
PA0394
PA0397
PA0399	x
PA0400	x
PA0401
PA0402	x
PA0407
PA0420
PA0421
PA0428
PA0430	x
PA0431
PA0432	x
PA0439
PA0440
PA0441
PA0446
PA0447	x
PA0450	x
PA0452
PA0455
PA0456
PA0459
PA0461
PA0473
PA0474
PA0478
PA0480
PA0483
PA0494
PA0501
PA0503
PA0506
PA0507
PA0508
PA0520
PA0521
PA0530
PA0545
PA0546	x
PA0547
PA0548	x
PA0550
PA0551
PA0552	x
PA0562
PA0574
PA0575
PA0580
PA0584
PA0591
PA0592
PA0594
PA0597
PA0603
PA0607	x
PA0649	x
PA0655
PA0656
PA0657
PA0658
PA0665
PA0668	x
PA0702
PA0704
PA0705
PA0710
PA0741
PA0742
PA0743	x
PA0744	x
PA0745
PA0746
PA0747	x
PA0750
PA0759
PA0761	x
PA0766
PA0767
PA0768
PA0770
PA0771
PA0779
PA0782	x
PA0783
PA0785
PA0789	x
PA0794
PA0795	x
PA0798
PA0799
PA0804
PA0809
PA0811
PA0813
PA0829
PA0832
PA0834
PA0838
PA0842
PA0845
PA0848
PA0849	x
PA0851
PA0853
PA0854	x
PA0857
PA0858
PA0860
PA0863
PA0865	x
PA0866	x
PA0868
PA0870	x
PA0871	x
PA0872	x
PA0879	x
PA0880
PA0881
PA0882
PA0883
PA0887	x
PA0892	x
PA0895	x
PA0898	x
PA0903	x
PA0916
PA0923
PA0927	x
PA0932	x
PA0933
PA0936
PA0944	x
PA0945	x
PA0954
PA0956	x
PA0961
PA0963	x
PA0964
PA0967
PA0990
PA0995
PA0996	x
PA1002	x
PA1008
PA1010	x
PA1013	x
PA1014
PA1016
PA1018
PA1019	x
PA1020
PA1021
PA1022
PA1023
PA1027
PA1033
PA1043
PA1047
PA1049	x
PA1054
PA1056
PA1061
PA1068
PA1070	x
PA1071	x
PA1089
PA1104	x
PA1108
PA1112
PA1113
PA1122
PA1125
PA1127
PA1131
PA1137
PA1144
PA1146
PA1147
PA1155	x
PA1156	x
PA1159
PA1162	x
PA1164
PA1169
PA1183	x
PA1185
PA1187
PA1188
PA1192
PA1194	x
PA1195
PA1197
PA1200
PA1202
PA1205
PA1207
PA1208
PA1210
PA1214
PA1215
PA1217	x
PA1221
PA1224
PA1225
PA1240
PA1246
PA1253
PA1254	x
PA1255
PA1256	x
PA1267	x
PA1268
PA1282
PA1284
PA1286
PA1287
PA1292
PA1293	x
PA1294
PA1296
PA1297
PA1303
PA1304
PA1306
PA1310
PA1316
PA1318	x
PA1319	x
PA1321	x
PA1326	x
PA1327
PA1330
PA1337	x
PA1338
PA1339	x
PA1344
PA1361
PA1367
PA1373	x
PA1375
PA1379
PA1384	x
PA1386
PA1391
PA1393	x
PA1400	x
PA1409
PA1415
PA1416
PA1417
PA1418
PA1421	x
PA1424
PA1425
PA1429
PA1453
PA1454
PA1469
PA1470
PA1475
PA1485
PA1487	x
PA1489	x
PA1496
PA1497	x
PA1498	x
PA1499
PA1500
PA1501
PA1502
PA1505
PA1507
PA1515	x
PA1516
PA1518
PA1521	x
PA1523	x
PA1524	x
PA1527
PA1529
PA1532
PA1535
PA1537
PA1538
PA1543	x
PA1546	x
PA1549
PA1558
PA1562	x
PA1566
PA1568
PA1569
PA1575
PA1576
PA1579
PA1580	x
PA1581	x
PA1583	x
PA1584	x
PA1585	x
PA1586	x
PA1587	x
PA1588	x
PA1589	x
PA1596
PA1602
PA1609	x
PA1614	x
PA1617
PA1622
PA1623
PA1628
PA1629
PA1631
PA1634
PA1638	x
PA1640
PA1642
PA1647
PA1648
PA1649
PA1650
PA1654
PA1655	x
PA1662
PA1671
PA1674	x
PA1678
PA1683	x
PA1684	x
PA1685	x
PA1687	x
PA1697	x
PA1736	x
PA1737
PA1739
PA1748
PA1749
PA1771
PA1779
PA1780
PA1781
PA1782
PA1793
PA1794
PA1795	x
PA1796	x
PA1797
PA1801	x
PA1802	x
PA1803	x
PA1805
PA1806	x
PA1807
PA1813
PA1815
PA1819	x
PA1821
PA1823
PA1827	x
PA1828
PA1829
PA1830
PA1833
PA1843	x
PA1847
PA1850
PA1861
PA1865
PA1866
PA1869
PA1876
PA1878
PA1881
PA1886
PA1890
PA1897
PA1904	x
PA1905	x
PA1931
PA1933
PA1940
PA1943
PA1947
PA1950	x
PA1964
PA1973
PA1981
PA1984	x
PA1990
PA1991
PA1996
PA1997	x
PA1999	x
PA2000	x
PA2001	x
PA2003
PA2006
PA2007	x
PA2008	x
PA2009	x
PA2011	x
PA2012	x
PA2013	x
PA2014	x
PA2015	x
PA2022	x
PA2023	x
PA2025
PA2026
PA2032	x
PA2035
PA2040	x
PA2041
PA2042
PA2043
PA2061
PA2062	x
PA2067
PA2071
PA2074
PA2079
PA2080	x
PA2084	x
PA2086
PA2091
PA2092
PA2097
PA2098
PA2099
PA2100
PA2103
PA2104	x
PA2106
PA2108
PA2114
PA2116
PA2118
PA2119
PA2124
PA2125
PA2138
PA2142
PA2144	x
PA2147	x
PA2152
PA2153
PA2158
PA2160
PA2164
PA2188
PA2195	x
PA2197
PA2199
PA2210
PA2214
PA2215
PA2217
PA2247	x
PA2248
PA2249
PA2250	x
PA2253	x
PA2261	x
PA2262	x
PA2263	x
PA2268
PA2275
PA2294
PA2298
PA2302
PA2305
PA2308
PA2315
PA2321	x
PA2323	x
PA2324
PA2325
PA2329
PA2330
PA2333
PA2341
PA2343
PA2345
PA2346
PA2347
PA2350
PA2352
PA2353
PA2355
PA2371
PA2374
PA2378
PA2379
PA2382
PA2390
PA2393
PA2394
PA2395
PA2397
PA2399
PA2400
PA2402
PA2408
PA2411
PA2413
PA2416
PA2418
PA2424
PA2425
PA2435
PA2442	x
PA2444	x
PA2445	x
PA2446
PA2461
PA2471
PA2472
PA2473	x
PA2475
PA2491
PA2498
PA2499
PA2502
PA2514
PA2515
PA2516
PA2532
PA2535
PA2536	x
PA2539
PA2540
PA2545
PA2546
PA2550
PA2552
PA2553
PA2554
PA2555	x
PA2557
PA2563
PA2566
PA2579	x
PA2584	x
PA2589
PA2597
PA2604
PA2612	x
PA2613
PA2616	x
PA2618
PA2620	x
PA2622
PA2623	x
PA2625
PA2626
PA2628
PA2629	x
PA2630
PA2637	x
PA2638	x
PA2639	x
PA2640	x
PA2641	x
PA2642	x
PA2643	x
PA2644	x
PA2647	x
PA2648	x
PA2649	x
PA2652
PA2664
PA2666
PA2680
PA2682
PA2683	x
PA2691
PA2693
PA2694
PA2698
PA2707
PA2709	x
PA2717
PA2719
PA2725
PA2727
PA2739	x
PA2740	x
PA2741	x
PA2744	x
PA2745
PA2748
PA2767
PA2769
PA2770
PA2776	x
PA2795
PA2796	x
PA2812
PA2813
PA2815
PA2821
PA2826
PA2827
PA2828	x
PA2831
PA2832
PA2840
PA2841
PA2842
PA2857
PA2866
PA2875
PA2887
PA2888
PA2889
PA2890
PA2891
PA2892
PA2893
PA2897	x
PA2912
PA2915
PA2918
PA2922
PA2926	x
PA2934
PA2938
PA2939
PA2940
PA2945
PA2949
PA2951
PA2952
PA2953
PA2958
PA2959
PA2962	x
PA2965	x
PA2966
PA2967	x
PA2968	x
PA2972
PA2975
PA2978
PA2980
PA2987
PA2990
PA2991	x
PA2994
PA3000	x
PA3001	x
PA3002
PA3004	x
PA3011
PA3013
PA3014
PA3019
PA3022
PA3024
PA3025	x
PA3026
PA3028
PA3029
PA3035	x
PA3039	x
PA3050	x
PA3053
PA3083
PA3088	x
PA3106	x
PA3107	x
PA3108	x
PA3111	x
PA3112	x
PA3114
PA3118	x
PA3119
PA3121	x
PA3123
PA3128
PA3129
PA3134	x
PA3138
PA3139	x
PA3140
PA3141	x
PA3146	x
PA3159	x
PA3162	x
PA3165	x
PA3167	x
PA3168
PA3169	x
PA3170
PA3171
PA3173
PA3175	x
PA3182	x
PA3183	x
PA3187	x
PA3195	x
PA3199
PA3212
PA3217
PA3221
PA3223
PA3226
PA3227
PA3228
PA3234
PA3240
PA3244
PA3246
PA3247
PA3251
PA3254
PA3256
PA3262
PA3264
PA3266
PA3267
PA3272
PA3277
PA3287
PA3295
PA3296	x
PA3297
PA3299
PA3300
PA3301
PA3302
PA3303
PA3306
PA3308
PA3312
PA3314
PA3324
PA3326
PA3327
PA3328
PA3330
PA3331
PA3337	x
PA3339
PA3343
PA3344
PA3356	x
PA3365
PA3366	x
PA3375
PA3376
PA3384
PA3387	x
PA3388
PA3394
PA3406
PA3415
PA3416	x
PA3417	x
PA3418	x
PA3419
PA3426
PA3427
PA3429
PA3430
PA3435
PA3437
PA3438	x
PA3442
PA3447
PA3450
PA3454
PA3459	x
PA3466
PA3467
PA3471	x
PA3478	x
PA3481
PA3482	x
PA3487
PA3490
PA3495
PA3500
PA3504
PA3506
PA3507
PA3509
PA3511
PA3514
PA3516	x
PA3517	x
PA3524
PA3525	x
PA3529
PA3533
PA3535
PA3537	x
PA3538	x
PA3540	x
PA3553	x
PA3554	x
PA3559	x
PA3564
PA3567
PA3568
PA3569
PA3570	x
PA3573
PA3578
PA3579	x
PA3581
PA3582	x
PA3584	x
PA3586
PA3589
PA3590
PA3591
PA3592
PA3593
PA3596
PA3597
PA3598
PA3607
PA3614
PA3617
PA3620
PA3624
PA3628
PA3629	x
PA3633
PA3635	x
PA3637	x
PA3638
PA3639	x
PA3648
PA3651	x
PA3652
PA3653
PA3655
PA3656	x
PA3657
PA3659	x
PA3660	x
PA3667
PA3672
PA3673	x
PA3679
PA3686	x
PA3690
PA3693
PA3695
PA3700	x
PA3710
PA3717
PA3727
PA3733
PA3735	x
PA3739
PA3741
PA3742	x
PA3745	x
PA3746
PA3748
PA3749
PA3753
PA3754
PA3755
PA3758
PA3759
PA3763	x
PA3767
PA3768
PA3769	x
PA3770	x
PA3774
PA3795
PA3797
PA3798	x
PA3799
PA3802	x
PA3805
PA3807	x
PA3809
PA3810
PA3811
PA3812
PA3813
PA3814	x
PA3818
PA3823
PA3831
PA3834	x
PA3838
PA3839
PA3840
PA3844
PA3846
PA3855
PA3859
PA3860
PA3862
PA3863	x
PA3870
PA3883
PA3887	x
PA3891	x
PA3896
PA3903
PA3914
PA3915
PA3916
PA3918
PA3920
PA3924
PA3925
PA3937
PA3942
PA3950
PA3957
PA3961
PA3963
PA3969
PA3972
PA3977	x
PA3978
PA3980
PA3982
PA3983
PA3987	x
PA3994
PA3996
PA3997
PA4005
PA4006	x
PA4007	x
PA4012
PA4016
PA4017
PA4022	x
PA4023
PA4031	x
PA4034
PA4037
PA4043
PA4044	x
PA4059
PA4061
PA4064
PA4068	x
PA4072
PA4073
PA4078
PA4079
PA4088	x
PA4089
PA4096
PA4097
PA4098
PA4100
PA4121
PA4122
PA4123
PA4126
PA4132	x
PA4136
PA4138	x
PA4143
PA4148	x
PA4150
PA4151
PA4152
PA4153
PA4158
PA4162	x
PA4163
PA4165
PA4166
PA4167
PA4171
PA4172
PA4173
PA4176
PA4180
PA4184
PA4187
PA4188	x
PA4189
PA4190
PA4192	x
PA4197
PA4198
PA4199
PA4201	x
PA4209	x
PA4215	x
PA4216	x
PA4218
PA4222
PA4223
PA4225	x
PA4226	x
PA4228	x
PA4229
PA4232
PA4233
PA4234
PA4236	x
PA4237	x
PA4240	x
PA4241	x
PA4246	x
PA4249	x
PA4250	x
PA4251	x
PA4252	x
PA4253	x
PA4254	x
PA4256	x
PA4257	x
PA4258	x
PA4259	x
PA4260	x
PA4262	x
PA4263	x
PA4264	x
PA4265
PA4266
PA4267	x
PA4268	x
PA4269	x
PA4270	x
PA4271	x
PA4274	x
PA4277
PA4280
PA4292	x
PA4309
PA4310
PA4314	x
PA4329	x
PA4330
PA4334
PA4342
PA4343
PA4351	x
PA4361
PA4362
PA4366
PA4385
PA4386
PA4389
PA4392
PA4393
PA4399
PA4410	x
PA4415	x
PA4420
PA4428
PA4430	x
PA4431	x
PA4432	x
PA4433	x
PA4434
PA4435
PA4438
PA4439	x
PA4442	x
PA4446
PA4456
PA4458	x
PA4461
PA4467
PA4468
PA4470	x
PA4475
PA4478
PA4481
PA4483
PA4484
PA4489
PA4498
PA4505
PA4506
PA4512
PA4513
PA4516
PA4519	x
PA4524	x
PA4529	x
PA4539
PA4542
PA4543
PA4544
PA4548	x
PA4558
PA4560	x
PA4561	x
PA4565	x
PA4566
PA4567	x
PA4569
PA4572
PA4582
PA4583
PA4585
PA4588	x
PA4594
PA4595
PA4601
PA4602	x
PA4604
PA4612
PA4613	x
PA4615
PA4620
PA4621
PA4626
PA4628
PA4631
PA4632
PA4634
PA4645	x
PA4646
PA4647
PA4654
PA4655	x
PA4656
PA4657
PA4660
PA4663
PA4664	x
PA4665
PA4667
PA4670	x
PA4672
PA4673
PA4677
PA4696	x
PA4704
PA4706
PA4715
PA4720
PA4722	x
PA4724	x
PA4727
PA4732	x
PA4733	x
PA4740
PA4742
PA4744
PA4748	x
PA4749	x
PA4751
PA4752
PA4756	x
PA4758	x
PA4760
PA4761
PA4762
PA4767
PA4771
PA4772
PA4774
PA4780
PA4785
PA4786	x
PA4789
PA4792
PA4796
PA4803
PA4804
PA4805
PA4807
PA4819
PA4825	x
PA4827
PA4829	x
PA4832
PA4833
PA4834
PA4841
PA4848	x
PA4850
PA4852
PA4854	x
PA4855	x
PA4861	x
PA4862	x
PA4873
PA4888
PA4889
PA4899
PA4900
PA4901
PA4903
PA4907
PA4908
PA4909	x
PA4910	x
PA4920	x
PA4932	x
PA4934	x
PA4936
PA4937
PA4938	x
PA4939	x
PA4941	x
PA4942	x
PA4943
PA4945
PA4946
PA4949
PA4951
PA4956
PA4957	x
PA4960	x
PA4964
PA4967
PA4975	x
PA4976	x
PA4977	x
PA4979
PA4980
PA4981
PA4992
PA4994
PA4995
PA4996	x
PA4997
PA5000
PA5013	x
PA5015	x
PA5016	x
PA5017
PA5018
PA5020	x
PA5023
PA5025
PA5030
PA5031
PA5034	x
PA5035	x
PA5039	x
PA5046	x
PA5047
PA5051	x
PA5054
PA5063
PA5065
PA5074	x
PA5076	x
PA5079
PA5080
PA5086
PA5087
PA5088
PA5092	x
PA5093	x
PA5094
PA5097
PA5098	x
PA5100	x
PA5107
PA5110	x
PA5111
PA5117
PA5119	x
PA5129
PA5134
PA5145	x
PA5147
PA5149
PA5150
PA5152	x
PA5162	x
PA5163	x
PA5172	x
PA5174	x
PA5175	x
PA5176
PA5186
PA5187
PA5188
PA5197
PA5201
PA5206	x
PA5207	x
PA5213	x
PA5214
PA5215	x
PA5221
PA5223
PA5224
PA5228
PA5229
PA5231
PA5234
PA5235
PA5240
PA5243	x
PA5245
PA5252
PA5254
PA5260	x
PA5263	x
PA5277	x
PA5281
PA5283
PA5287	x
PA5294
PA5297	x
PA5303
PA5304	x
PA5312	x
PA5313
PA5315	x
PA5320	x
PA5321	x
PA5322	x
PA5323	x
PA5331	x
PA5332
PA5334
PA5336	x
PA5338
PA5339
PA5345
PA5349
PA5354
PA5355
PA5358
PA5362
PA5366	x
PA5372
PA5373	x
PA5376	x
PA5384
PA5386
PA5390
PA5392
PA5393
PA5396
PA5400
PA5411
PA5415	x
PA5416
PA5418
PA5420	x
PA5421
PA5426	x
PA5427	x
PA5429	x
PA5431
PA5432
PA5435	x
PA5436
PA5439	x
PA5444
PA5450	x
PA5453	x
PA5454	x
PA5465
PA5470
PA5471
PA5474
PA5476	x
PA5479	x
PA5492
PA5493
PA5497
PA5500
PA5503
PA5508	x
PA5510
PA5513
PA5516	x
PA5518
PA5519
PA5521
PA5522	x
PA5523	x
PA5524	x
PA5529
PA5530	x
PA5532
PA5535
PA5541
PA5548
PA5549	x
PA5552	x
PA5554	x
PA5555	x
PA5556	x
PA5557	x
PA5565
PA5567
PA5568
PA5570	x
