# Supplementary material for: Biofilm Formation Mechanisms of Pseudomonas aeruginosa Predicted via Genome-Scale Kinetic Models of Bacterial Metabolism
Source: PLoS Comput Biol. 2015 Oct 2;11(10):e1004452. doi: 10.1371/journal.pcbi.1004452 (PMC4592021; doi:10.1371/journal.pcbi.1004452)
Supplement: S1 Table — (XLSX) [file pcbi.1004452.s005.xlsx]

## Sheet: Sheet1
S1 Table. Essential reactions determine by FBA
Reaction name	Reaction	Genes	Experimental essential genes
1,2-diacyl-sn-glycerol 3-phosphate synthesis	1.02 2tocdACP + glyc3p + 0.26 hdeACP + 0.06 ocdACP + 0.66 palmACP => 12dag3p_PA + 2 ACP	( ( PA0581 OR PA2969 OR PA3673 ) AND ( PA0005 OR PA4351 ) )
arabinose-5-phosphate isomerase	ru5p-D <=> ara5p	PA4457	PA4457
acetyl-CoA carboxylase	accoa + atp + hco3 <=> adp + h + malcoa + pi	( PA3639 AND PA4847 AND PA3112 AND PA4848 )	PA3639, PA4847, PA3112, PA4848
4-aminobenzoate synthase	4adcho => 4abz + h + pyr	PA2964
4-amino-4-deoxychorismate synthase	chor + gln-L => 4adcho + glu-L	PA1758
Adenosylmethionine decarboxylase	amet + h <=> ametam + co2	PA0654
adenylsuccinate lyase	dcamp <=> amp + fum	( PA3516 OR PA3517 OR PA2629 )
adenylosuccinate lyase	25aics <=> aicar + fum	PA2629
adenylosuccinate synthetase	asp-L + gtp + imp => dcamp + gdp + 2 h + pi	PA4938
ADP-D-glycero-D-manno-heptose epimerase	adphep-D,D => adphep-L,D	( PA3337 OR PA3337 )
phosphoribosylaminoimidazolecarboxamide formyltransferase	10fthf + aicar <=> fprica + thf	PA4854
alkaline phosphatase (Dihydroneopterin)	ahdt + 3 h2o => dhnpt + 2 h + 3 pi	PA3296
D-alanine-D-alanine ligase (reversible)	2 ala-D + atp <=> adp + alaala + h + pi	( PA4410 OR PA4201 )
alanine racemase	ala-L <=> ala-D	( PA4930 OR PA5302 )
5-amino-6-(5-phosphoribosylamino)uracil reductase	5apru + h + nadph => 5aprbu + nadp	PA4056	PA4056
asparagine synthase (glutamine-hydrolysing)	asp-L + atp + gln-L + h2o => amp + asn-L + glu-L + h + ppi	( PA0051 OR PA2084 OR PA3459 )
aspartate carbamoyltransferase	asp-L + cbp => cbasp + h + pi	PA0402
Butyryl-[acyl-carrier protein]:malonyl-CoA C-acyltransferase	2beACP + h + nadh => butACP + nad	PA1806
CDPdiacylglycerol:sn-glycerol-3-phosphate 3-phosphatidyltransferase reversible	cdpdag_PA + glyc3p <=> cmp + h + pglyp_PA	( PA2541 OR PA2584 )	PA2584
CDPdiacylglycerol-serine O-phosphatidyltransferase reversible	cdpdag_PA + ser-L <=> cmp + h + ps_PA	PA4693
chorismate synthase	3psme => chor + pi	PA1681	PA1681
CTP synthase (glutamine)	atp + gln-L + h2o + utp => adp + ctp + glu-L + 2 h + pi	PA3637	PA3637
cytidylate kinase (CMP)	atp + cmp <=> adp + cdp	PA3163	PA3163
3-deoxy-D-arabino-heptulosonate 7-phosphate synthetase	e4p + h2o + pep => 2dda7p + pi	( PA2943 OR PA1750 )
diaminopimelate epimerase	26dap-LL <=> 26dap-M	PA5278
Dodecanoyl-[acyl-carrier protein]: malonyl-CoA C-acyltransferase	2tddACP + h + nadh => ddcaACP + nad	PA1806
Decanoyl-[acyl-carrier protein]:malonyl-CoA C-acyltransferase	2tdeACP + h + nadh => decACP + nad	PA1806
dihydrodipicolinate reductase (NADPH)	23dhdp + h + nadph => nadp + thdp	PA4759	PA4759
dihydrodipicolinate synthase	aspsa + pyr => 23dhdp + h + 2 h2o	( PA0223 OR PA1254 OR PA4188 OR PA1010 )	PA1010
dihydrofolate reductase (irreversible)	dhf + h + nadph => nadp + thf	PA0350	PA0350
dihydrofolate synthase	atp + dhpt + glu-L => adp + dhf + h + pi	PA3111	PA3111
dihydroneopterin aldolase	dhnpt => 2ahhmp + gcald	PA0582	PA0582
dihydoorotic acid dehydrogenase (quinone8)	dhor-S + ubq8 => orot + ubq8h2	PA3050
dihydroorotase	dhor-S + h2o <=> cbasp + h	PA3527
diaminohydroxyphosphoribosylaminopyrimidine deaminase	25dhpp + h + h2o => 5apru + nh4	PA4056	PA4056
dihydropteroate synthase	2ahhmd + 4abz => dhpt + ppi	PA4750	PA4750
3-dehydroquinate dehydratase	3dhq <=> 3dhsk + h2o	( PA0245 OR PA4846 )
3-dehydroquinate synthase	2dda7p => 3dhq + pi	PA5038
3-deoxy-manno-octulosonate cytidylyltransferase	ctp + kdo => ckdo + ppi	PA2979	PA2979
dephospho-CoA kinase	atp + dpcoa => adp + coa + h	PA4529	PA4529
2-dehydropantoate 2-reductase	2dhp + h + nadph => nadp + pant-R	PA4397
dTMP kinase	atp + dtmp <=> adp + dtdp	PA2962	PA2962
Heme B synthesis reaction	fe2 + ppp9 => h + pheme	PA4655	PA4655
iron (II) transport via ABC system	atp + fe2[e] + h2o => adp + fe2 + h + pi	( ( PA4687 OR PA5217 ) AND ( PA4688 OR PA5216 ) AND PA3538 )
FMN adenylyltransferase	atp + fmn + h => fad + ppi	PA4561
glucosamine-1-phosphate N-acetyltransferase	accoa + gam1p => acgam1p + coa + h	PA5552	PA5552
glucose-1-phosphate thymidylyltransferase	dttp + g1p + h => dtdpglc + ppi	PA5163	PA5163
glutamate-1-semialdehyde aminotransferase	glu1sa => 5aop	( PA5523 OR PA4088 OR PA3977 )
glycerol-3-phosphate dehydrogenase (NADP)	glyc3p + nadp <=> dhap + h + nadph	PA1614
UTP-glucose-1-phosphate uridylyltransferase	g1p + h + utp <=> ppi + udpg	PA2023
Glycoaldehydye reversible transport	gcald[e] <=> gcald
glutamine-fructose-6-phosphate transaminase	f6p + gln-L => gam6p + glu-L	PA5549	PA5549
guanylate kinase (GMP:ATP)	atp + gmp <=> adp + gdp	PA5336
glycogen synthase (ADPGlc)	adpglc => adp + glycogen + h	PA2165
glucose-1-phosphate adenylyltransferase	atp + g1p + h => adpglc + ppi
glutamine synthetase	atp + glu-L + nh4 => adp + gln-L + h + pi	( PA5119 OR PA0298 OR PA5508 OR PA0296 OR PA3356 OR PA2040 OR PA5522 )	PA5119
glutamine phosphoribosyldiphosphate amidotransferase	gln-L + h2o + prpp => glu-L + ppi + pram	PA3108
glutamate racemase	glu-D <=> glu-L	PA4662	PA4662
glutamyl-tRNA reductase	glutrna + h + nadph => glu1sa + nadp + trnaglu	PA4666	PA4666
Glutamyl-tRNA synthetase	atp + glu-L + trnaglu => amp + glutrna + ppi	( PA3134 OR PA4724 )	PA3134
D-glycero-D-manno-hepose 1-phosphate adenyltransferase	atp + gmh1p + h => adphep-D,D + ppi	PA4996	PA4996
D-glycero-D-manno-heptose 7-phosphate kinase	atp + gmh7p => adp + gmh17bp + h	PA4996	PA4996
D-glycero-D-manno-heptose 1,7-bisphosphate phosphatase	gmh17bp + h2o => gmh1p + pi	PA0006
GTP cyclohydrolase I	gtp + h2o => ahdt + for + h	( PA1674 OR PA3438 )
GTP cyclohydrolase II	gtp + 3 h2o => 25dhpp + for + 2 h + ppi	( PA4054 OR PA4047 )	PA4047
(3R)-3-Hydroxybutanoyl-[acyl-carrier-protein] hydro-lyase	3hbACP => 2beACP + h2o	( PA3645 OR PA1610 )	PA3645, PA1610
(3R)-3-Hydroxybutanoyl-[acyl-carrier protein]:NADP+ oxidoreductase	actACP + h + nadph => 3hbACP + nadp	( PA2967 OR PA1827 OR PA3106 OR PA4148 OR PA4786 OR PA5524 OR PA4162 OR PA3106 )	PA2967
carbonate dehydratase (HCO3 equilibration reaction)	co2 + h2o <=> h + hco3	PA2053
(3R)-3-Hydroxybutanoyl-[acyl-carrier-protein] hydro-lyase	3hddACP => 2tddACP + h2o	( PA1610 OR PA3645 )	PA3645, PA1610
3R)-3-Hydroxydodecanoyl-[acyl-carrier-protein]:NADP+ oxidoreductase	3oxddACP + h + nadph => 3hddACP + nadp	( PA1827 OR PA3106 OR PA4148 OR PA4786 OR PA5524 OR PA4162 OR PA3106 OR PA2967 )	PA2967
(3R)-3-Hydroxybutanoyl-[acyl-carrier-protein] hydro-lyase	3hdeACP => 2tdeACP + h2o	( PA1610 OR PA3645 )	PA3645, PA1610
(3R)-3-Hydroxydecanoyl-[acyl-carrier-protein]:NADP+ oxidoreductase	3oxdeACP + h + nadph <=> 3hdeACP + nadp	( PA1610 OR PA2967 OR PA3387 OR PA1827 OR PA3106 OR PA4148 OR PA4786 OR PA5524 OR PA4162 )	PA1610, PA2967
Hexadecanoyl-[acyl-carrier protein]:malonyl-CoA C-acyltransferase	nad + palmACP <=> h + hdeACP + nadh	PA1806
Hexanoyl-[acyl-carrier protein]:malonyl-CoA C-acyltransferase	2theACP + h + nadh => hexACP + nad	PA1806
(3R)-3-Hydroxypalmitoyl-[acyl-carrier-protein] hydro-lyase	3hpaACP => h2o + hdeACP	( PA3645 OR PA1610 )	PA3645, PA1610
(3R)-3-Hydroxypalmitoyl-[acyl-carrier-protein]:NADP+ oxidoreductase	3oxhdACP + h + nadph => 3hpaACP + nadp	PA2967	PA2967
(3R)-3-Hydroxybutanoyl-[acyl-carrier-protein] hydro-lyase	3hhACP => 2theACP + h2o	( PA3645 OR PA1610 )	PA3645, PA1610
(3R)-3-Hydroxyhexanoyl-[acyl-carrier-protein]:NADP+ oxidoreductase	3oxhACP + h + nadph => 3hhACP + nadp	( PA1827 OR PA3106 OR PA4148 OR PA4786 OR PA5524 OR PA4162 OR PA3106 OR PA2967 )	PA2967
hydroxymethylbilane synthase	h2o + 4 ppbng => hmbil + 4 nh4	PA5260	PA5260
((3R)-3-Hydroxybutanoyl-[acyl-carrier-protein] hydro-lyase	3hocACP => 2toceACP + h2o	( PA3645 OR PA1610 )	PA3645, PA1610
(3R)-3-Hydroxyoctanoyl-[acyl-carrier-protein]:NADP+ oxidoreductase	3oxocACP + h + nadph => 3hocACP + nadp	( PA1827 OR PA3106 OR PA4148 OR PA4786 OR PA5524 OR PA4162 OR PA3106 OR PA2967 )	PA2967
(3R)-3-Hydroxyoctadecanoyl-[acyl-carrier-protein] hydro-lyase	3hocdacp => 2tocdACP + h2o	( PA1610 OR PA3645 )	PA3645, PA1610
(3R)-3-Hydroxyoctadecanoyl-[acyl-carrier-protein]:NADP+ oxidoreductase	3oxocdacp + h + nadph => 3hocdacp + nadp	PA2967	PA2967
2-amino-4-hydroxy-6-hydroxymethyldihydropteridine diphosphokinase	2ahhmp + atp => 2ahhmd + amp + h	( PA0583 OR PA4728 )	PA4728
(3R)-3-Hydroxypalmitoyl-[acyl-carrier-protein] hydro-lyase	3htdACP => h2o + tdeACP	( PA1610 OR PA3645 )	PA3645, PA1610
3R)-3-Hydroxytetradecanoyl-[acyl-carrier-protein]:NADP+ oxidoreductase	3oxtdACP + h + nadph => 3htdACP + nadp	PA2967	PA2967
IMP cyclohydrolase	h2o + imp <=> fprica	PA4854
3-deoxy-manno-octulosonate-8-phosphatase	h2o + kdo8p => kdo + pi	PA4458
2-dehydro-3-deoxy-phosphooctonate aldolase	ara5p + h2o + pep => kdo8p + pi	PA3636	PA3636
Myristoyl-[acyl-carrier protein] synthase	h + nadh + tdeACP => myrsACP + nad	PA1806
Butyryl-[acyl-carrier protein]:malonyl-[acyl-carrier-protein]C-acyltransferase (decarboxylating)	butACP + h + malACP => 3oxhACP + ACP + co2	PA1609
Hexanoyl-[acyl-carrier protein]:malonyl-[acyl-carrier-protein] C-acyltransferase	h + hexACP + malACP => 3oxocACP + ACP + co2	PA1609
Octanoyl-[acyl-carrier protein]:malonyl-[acyl-carrier-protein] C-acyltransferase (decarboxylating)	h + malACP + octACP => 3oxdeACP + ACP + co2	PA1609
Decanoyl-[acyl-carrier protein]:malonyl-[acyl-carrier-protein] C-acyltransferase	decACP + h + malACP => 3oxddACP + ACP + co2	PA1609
Dodecanoyl-[acyl-carrier-protein]:malonyl-[acyl-carrier-protein] C-acyltransferase	ddcaACP + h + malACP => 3oxtdACP + ACP + co2	PA1609
Tetradecanoyl-[acyl-carrier-protein]:malonyl-[acyl-carrier-protein] C-acyltransferase	h + malACP + myrsACP => 3oxhdACP + ACP + co2	PA1609
Hexadecanoyl-[acyl-carrier-protein]:malonyl-[acyl-carrier-protein] C-acyltransferase	h + malACP + palmACP => 3oxocdacp + ACP + co2	PA1609
Malonyl-CoA-ACP transacylase	ACP + malcoa <=> coa + malACP	PA2968
methionine adenosyltransferase	atp + h2o + met-L => amet + pi + ppi	PA0546
3-methyl-2-oxobutanoate hydroxymethyltransferase	3mob + h2o + mlthf => 2dhp + thf	PA4729
methenyltetrahydrofolate cyclohydrolase	h2o + methf <=> 10fthf + h	PA1796	PA1796
methylenetetrahydrofolate dehydrogenase (NADP)	mlthf + nadp <=> methf + nadph	PA1796	PA1796
5,10-methylenetetrahydrofolate reductase (NADH)	2 h + mlthf + nadh => 5mthf + nad	PA0430
NAD kinase	atp + nad => adp + h + nadp	PA3088
nucleoside-diphosphate kinase (ATP:UDP)	atp + udp <=> adp + utp	PA3807	PA3807
nucleoside-diphosphate kinase (ATP:CDP)	atp + cdp <=> adp + ctp	PA3807	PA3807
nucleoside-diphosphate kinase (ATP:dTDP)	atp + dtdp <=> adp + dttp	PA3807	PA3807
nicotinate-nucleotide adenylyltransferase	atp + h + nicrnt => dnad + ppi	PA4006
nicotinate-nucleotide diphosphorylase (carboxylating)	2 h + prpp + quln => co2 + nicrnt + ppi	PA4524
Octadecanoyl-[acyl-carrier protein]:malonyl-CoA C-acyltransferase	2tocdACP + h + nadh => nad + ocdACP	PA1806
Octanoyl-[acyl-carrier protein]:malonyl-CoA C-acyltransferase	2toceACP + h + nadh => nad + octACP	PA1806
orotidine-5-phosphate decarboxylase	h + orot5p => co2 + ump	PA2876	PA2876
orotate phosphoribosyltransferase	orot5p + ppi <=> orot + prpp	PA5331
heptosyltransferase I	PA_KDO2lipidA + adphep-L,D => PA_core1_lipidA + adp	PA5011
heptosyltransferase II	PA_core1_lipidA + adphep-L,D => PA_core2_lipidA + adp	PA5012
alpha 1,3-glucosyltransferase	PA_core2_lipidA + udpgal => PA_core3_lipidA + udp	PA5010	PA5010
alpha 1,3-glucosyltransferase	PA_core3_lipidA + 3 udpg => PA_core4_lipidA + 3 udp	PA5010	PA5010
L-rhamnotransferase	PA_core4_lipidA + 2 dtdp6dm => PA_core5_lipidA + 2 dtdp
b-D-glucosyltransferase	PA_core5_lipidA + udpg => PA_core6_lipidA + udp	PA5010	PA5010
Pseudomonas aeruginosa LPS lumped 2,4,and 6 heptokinases	PA_core6_lipidA + 3 atp => PA_core7_lipidA + 3 adp + 3 h	( PA5009 AND PA5008 )
Pseudomonas aeruginosa LPS lumped L-ala and CONH2 addition reaction	PA_core7_lipidA + ala-L + cbp => PA_core_lipidA + h2o + pi
Pseudomonas lipid A reaction 2	PA_lipidApre + 2 ddcaACP => 2 ACP + PA_lipidA	PA3242
pseudomonas Lipid A disaccaride synthase	PA_lipidX + PA_u23ga => PA_lipidAds + h + udp	PA3643	PA3643
3-deoxy-D-manno-octulosonic acid transferase	PA_lipidA + ckdo => PA_KDOlipidA + cmp + h	PA4988	PA4988
Pseudomonas Tetraacyldisaccharide 4kinase	PA_lipidAds + atp => PA_lipidApre + adp + h	PA2981	PA2981
Pseudomonas UDP-3-O-(acyl)glucosamine acyltransferase	3hddACP + PA_u3hga => ACP + PA_u23ga + h	PA3646
acyl-[acyl-carrier-protein]-UDP-N-acetylglucosamine O-acyltransferase	3hdeACP + uacgam => ACP + PA_u3aga	PA3644	PA3644
UDP-3-0-acyl N-acetylglucosamine deacetylase	PA_u3aga + h2o => PA_u3hga + ac	PA4406	PA4406
UDP-sugar hydrolase	PA_u23ga + h2o => PA_lipidX + 2 h + ump
pantothenate synthase	ala-B + atp + pant-R => amp + h + pnto-R + ppi	PA4730
phospho-N-acetylmuramoyl-pentapeptide-transferase (meso-2,6-diaminopimelate)	udcpp + ugmda => uagmda + ump	PA4415	PA4415
phosphoglucosamine mutase	gam1p <=> gam6p	PA4749
phosphoglucomutase	g1p <=> g6p	( PA5322 OR PA5131 )
Phosphatidylglycerophosphate phosphohydrolase	h2o + pglyp_PA => pg_PA + h + pi	PA4050
phosphatidate cytidylyltransferase reversible	12dag3p_PA + ctp + h <=> cdpdag_PA + ppi	( PA2536 OR PA3651 )	PA3651
pyrimidine phosphatase	5aprbu + h2o => 4r5au + pi	PA1376
pantothenate kinase	atp + pnto-R => 4ppan + adp + h	PA4279
inorganic diphosphatase	h2o + ppi => h + 2 pi	PA4031
porphobilinogen synthase	2 5aop => h + 2 h2o + ppbng	PA5243	PA5243
phosphopantothenoylcysteine decarboxylase	4ppcys + h => co2 + pan4p	PA5320	PA5320
phosphopantothenate-cysteine ligase	4ppan + ctp + cys-L => 4ppcys + cmp + h + ppi	PA5320	PA5320
Peptidoglycan subunit synthesis	uaagmda => h + peptido_EC + udcpdp
phosphoribosylglycinamide synthase	atp + gly + pram => adp + gar + h + pi	PA4855
phosphoribosylaminoimidazole synthetase	atp + fpram => adp + air + h + pi	PA0945
phosphoribosylaminoimidazolesuccinocarboxamide synthase	5aizc + asp-L + atp <=> 25aics + adp + h + pi	PA1013
phosphoribosylformylglycinamidine synthase	atp + fgam + gln-L + h2o => adp + fpram + glu-L + 2 h + pi	PA3763
phosphoribosylpyrophosphate synthetase	atp + r5p <=> amp + h + prpp	PA4670
3-phosphoshikimate 1-carboxyvinyltransferase	pep + skm5p <=> 3psme + pi	PA3164
phosphatidylserine decarboxylase	ps_PA => co2 + pe_PA	PA4957	PA4957
pantetheine-phosphate adenylyltransferase	atp + h + pan4p => dpcoa + ppi	PA0363	PA0363
riboflavin kinase	atp + ribflv => adp + fmn + h	PA4561
riboflavin synthase	4r5au + db4p => dmlz + 2 h2o + pi	PA4053
riboflavin synthase	2 dmlz => 4r5au + ribflv	( PA4053 AND PA4055 )	PA4055
3,4 Dihydroxy-2-butanone-4-phosphate synthase	r5p => db4p + for + h	PA4054
ribose-5-phosphate isomerase	r5p <=> ru5p-D	PA0330	PA0330
sedoheptulose 7-phosphate isomerase	s7p <=> gmh7p	PA4425	PA4425
succinyl-diaminopimelate desuccinylase	h2o + sl26da => 26dap-LL + succ	PA1162
succinyldiaminopimelate transaminase	akg + sl26da <=> glu-L + sl2a6o	PA3659
shikimate dehydrogenase	3dhsk + h + nadph <=> nadp + skm	PA0025
shikimate kinase	atp + skm => adp + h + skm5p	PA5039	PA5039
spermidine synthase	ametam + ptrc => 5mta + h + spmd	PA1687
dTDP-4-dehydrorhamnose 3,5-epimerase	dtdpddg <=> dtdpddm	PA5164
dTDP-4-dehydrorhamnose reductase	dtdp6dm + nadp <=> dtdpddm + h + nadph	PA5162
dTDPglucose 4,6-dehydratase	dtdpglc => dtdpddg + h2o	PA5161
tetrahydropicolinate succinylase	h2o + succoa + thdp => coa + sl2a6o	PA3666	PA3666
thymidylate synthase	dump + mlthf => dhf + dtmp	PA0342	PA0342
thiamine-phosphate kinase	atp + thmmp <=> adp + thmpp	PA4051	PA4051
triose-phosphate isomerase	dhap <=> g3p	PA4748	PA4748
thioredoxin reductase (NADPH)	h + nadph + trdox => nadp + trdrd	( PA0849 OR PA2616 )
UDP-N-acetylmuramoyl-L-alanyl-D-glutamyl-meso-2,6-diaminopimelate synthetase	26dap-M + atp + uamag => adp + h + pi + ugmd	PA4417	PA4417
UDP-N-acetylglucosamine 1-carboxyvinyltransferase	pep + uacgam => pi + uaccg	PA4450
UDP-N-acetylglucosamine diphosphorylase	acgam1p + h + utp => ppi + uacgam	PA5552	PA5552
UDP-N-acetylglucosamine-N-acetylmuramyl-(pentapeptide)pyrophosphoryl-undecaprenol N-acetylglucosamine transferase	uacgam + uagmda => h + uaagmda + udp	PA4412	PA4412
UDP-N-acetylmuramoyl-L-alanyl-D-glutamate synthetase	atp + glu-D + uama => adp + h + pi + uamag	PA4414
UDP-N-acetylmuramoyl-L-alanine synthetase	ala-L + atp + uamr => adp + h + pi + uama	PA4411	PA4411
UDP-N-acetylenolpyruvoylglucosamine reductase	h + nadph + uaccg => nadp + uamr	PA2977	PA2977
undecaprenyl-diphosphatase	h2o + udcpdp => h + pi + udcpp	PA1959
UDPglucose 4-epimerase	udpg <=> udpgal	( PA3141 OR PA4068 OR PA3146 OR PA1384 )	PA3146, PA3141, PA4068
UDP-N-acetylmuramoyl-L-alanyl-D-glutamyl-meso-2,6-diaminopimeloyl-D-alanyl-D-alanine synthetase	alaala + atp + ugmd => adp + h + pi + ugmda	PA4416	PA4416
UMP kinase	atp + ump <=> adp + udp	PA3654	PA3654
uroporphyrinogen-III synthase	hmbil => h2o + uppg3	PA5259	PA5259
uroporphyrinogen decarboxylase (uroporphyrinogen III)	4 h + uppg3 => 4 co2 + cpppg3	PA5034	PA5034
prot synt	0.44656 ala-L + 0.25714 arg-L + 0.20955 asn-L + 0.20955 asp-L + 4.6495 atp + 0.079612 cys-L + 0.22877 gln-L + 0.22877 glu-L + 0.... <Preview truncated at 128 characters>	( ( PA2741 AND PA2742 AND PA2970 AND PA3742 AND PA4237 AND PA4242 AND PA4244 AND PA4245 AND PA4247 AND PA4248 AND PA4251 AND PA4... <Preview truncated at 128 characters>	PA1795, PA4666, PA3134, PA0008, PA0009, PA4560, PA3700, PA2740, PA2739, PA0956, PA2612, PA3834
dna_syn	0.022602 datp + 0.023243 dctp + 0.023243 dgtp + 0.022602 dttp => 0.09169 ppi + dna	( PA0002 AND PA1816 AND PA2961 AND PA3640 AND PA3832 AND PA3989 )
rna_syn	0.15647 atp + 0.1153 ctp + 0.18576 gtp + 0.12445 utp => 0.58198 ppi + rna	( PA4238 AND PA4269 AND PA4270 AND PA5377 )
