# Supplementary material for: Biofilm Formation Mechanisms of Pseudomonas aeruginosa Predicted via Genome-Scale Kinetic Models of Bacterial Metabolism
Source: PLoS Comput Biol. 2015 Oct 2;11(10):e1004452. doi: 10.1371/journal.pcbi.1004452 (PMC4592021; doi:10.1371/journal.pcbi.1004452)
Supplement: S2 Table — (XLSX) [file pcbi.1004452.s006.xlsx]

## Sheet: Sheet1
S2 Table. Predicted reactions important for biomass growth for exponential and biofilm cultures.
Exponential-phase planktonic conditions
Reaction name	Reaction	Genes	Experimentally essential genes	Genes mutated in low biofilm producers	Genes mutated in high biofilm producers	Biomass growth rate ratio (when inhibiting the i-th reaction/no inhibition)
cytochrome-c reductase (ubiquinone)	2 ficytc + ubq8h2 => 2 focytc + 2 h[e] + ubq8	( PA4429 AND PA4431 AND PA4430 )	PA4429	-	-	0.418608
cytochrome-c oxidase	2 focytc + 4 h + 0.5 o2 => 2 ficytc + 2 h[e] + h2o	( PA0108 AND ( PA1554 OR PA1557 OR PA1856 OR PA4133 ) AND ( PA1553 OR PA1556 ) AND ( PA1552 OR PA1555 ) )	-	PA1555, PA4133	PA1856	0.444417
NADH dehydrogenase (ubiquinone-8 & 2 protons)	3 h + nadh + ubq8 => 2 h[e] + nad + ubq8h2	( PA2640 AND PA2639 AND PA2638 AND PA2637 AND PA2641 AND PA2649 AND PA2648 AND PA2642 AND PA2643 AND PA2646 AND PA2644 AND PA264... <Preview truncated at 128 characters>	-	PA2642, PA2643, PA2649	-	0.648561
ATP synthase (four protons for one ATP)	adp + 4 h[e] + pi <=> atp + 3 h + h2o	( PA1697 OR PA1104 OR ( PA5553 AND PA5555 AND PA5557 AND PA5558 AND PA5559 AND PA5554 AND PA5561 AND PA5560 AND PA5556 ) )	PA5555, PA5556, PA5558, PA5559	-	PA1104, PA5558	0.671332
L-tryptophan transport in via proton symport	h[e] + trp-L[e] => h + trp-L	( PA0866 OR PA3000 )	-	-	-	0.703761
L-histidine transport via ABC system	atp + h2o + his-L[e] => adp + h + his-L + pi	( ( PA1260 AND PA1257 AND PA1256 AND PA1258 ) OR ( PA2923 AND ( PA2924 OR PA2925 ) AND PA2926 ) )	-	-	PA1257	0.785697
L-phenylalanine transport in/out via proton symport	h[e] + phe-L[e] <=> h + phe-L	( PA3000 OR PA0866 )	-	-	-	0.80822
L-cysteine transport via ABC system	atp + cys-L[e] + h2o => adp + cys-L + h + pi	( PA0313 AND PA0314 )	-	-	-	0.81093
2-oxoglutarate dehydrogenase	akg + coa + nad => co2 + nadh + succoa	( PA1585 AND ( PA4829 OR PA1587 OR PA2250 ) AND PA1586 )	PA1585, PA1586	-	-	0.870965
threonine aldolase	thr-L <=> acald + gly	( PA5413 OR PA0902 )	-	-	-	0.875176
succinyl-CoA synthetase (ADP-forming)	atp + coa + succ <=> adp + pi + succoa	( PA1588 AND PA1589 )	PA1588	PA1588, PA1589	-	0.888916
Arginine/ornithine antiporter	arg-L[e] + orn-L <=> arg-L + orn-L[e]	PA5170	-	-	-	0.905875
glucose 1-dehydrogenase (NADP) extracellular	glc-D[e] + nadp => g15lac[e] + h + nadph	PA2290	-	-	-	0.90654
Gluconolactonase	g15lac[e] + h2o <=> glcn-D[e] + h	( PA1293 OR PA1740 )	-	-	-	0.906541
pyrroline-5-carboxylate reductase	1pyr5c + 2 h + nadph => nadp + pro-L	PA0393	-	-	-	0.907577
succinate dehyrdogenase	fadh2 + ubq8 <=> fad + ubq8h2	( PA1582 AND PA1584 AND PA1581 AND PA1583 )	PA1581, PA1582, PA1583, PA1584	-	-	0.920226
succinate dehydrogenase	fad + succ <=> fadh2 + fum	( PA1581 AND PA1584 AND PA1582 AND PA1583 )	PA1581, PA1582, PA1583, PA1584	-	-	0.920517
ornithine transport via ABC system	atp + h2o + orn-L[e] => adp + h + orn-L + pi	( ( PA1260 AND PA1257 AND PA1256 AND PA1258 ) OR ( PA0888 AND PA0890 AND PA0889 AND PA0892 ) )	-	-	PA1257	0.925154
1,2-dihydroxy-3-keto-5-methylthiopentene dioxygenase (2-keto-4-methylthiobutyrate)	12d3k5m + o2 => 2kmb + for	PA1684	-	-	-	0.934613
enolase-phosphatase E-1	dkmpp + h2o => 12d3k5m + 2 h + pi	PA1685	-	-	-	0.934613
Biofilm conditions
Reaction name	Reaction	Genes	Experimentally essential genes	Genes mutated in low biofilm producers	Genes mutated in high biofilm producers	Biomass growth rate ratio (when inhibiting the i-th reaction/no inhibition)
acetate kinase	ac + atp <=> actp + adp	PA0836	-	-	-	0.669336
phosphotransacetylase	accoa + pi <=> actp + coa	PA0835	-	-	-	0.669336
pyruvate dehydrogenase	coa + nad + pyr => accoa + co2 + nadh	( PA5016 AND PA3416 AND PA3417 AND PA4829 AND PA5015 )	-	-	PA5015	0.711958
L-phenylalanine transport in/out via proton symport	h[e] + phe-L[e] <=> h + phe-L	( PA3000 OR PA0866 )	-	-	-	0.760804
2-dehydro-3-deoxy-phosphogluconate aldolase	2ddg6p => g3p + pyr	( PA3181 OR PA3131 )	-	-	-	0.797072
phosphogluconate dehydratase	6pgc => 2ddg6p + h2o	PA3194	-	-	-	0.797072
L-methionine transport via ABC system	atp + h2o + met-L[e] => adp + h + met-L + pi	PA5504	-	-	-	0.810136
glyceraldehyde-3-phosphate dehydrogenase (NAD)	g3p + nad + pi <=> 13dpg + h + nadh	PA3195	-	-	PA3195	0.815103
phosphoglycerate kinase	13dpg + adp <=> 3pg + atp	PA0552	-	-	-	0.815103
acetylglutamate kinase	acglu + atp => acg5p + adp	PA5323	-	-	-	0.839753
N-acetyl-g-glutamyl-phosphate reductase	acg5sa + nadp + pi <=> acg5p + h + nadph	PA0662	-	-	-	0.839753
glucose 1-dehydrogenase (NADP) extracellular	glc-D[e] + nadp => g15lac[e] + h + nadph	PA2290	-	-	-	0.859237
Gluconolactonase	g15lac[e] + h2o <=> glcn-D[e] + h	( PA1293 OR PA1740 )	-	-	-	0.859367
acetylornithine transaminase	acorn + akg <=> acg5sa + glu-L	PA0895	-	-	-	0.862729
ammonium transport via diffusion	nh3[e] <=> nh3	( PA5287 OR PA3039 OR PA5287 )	-	-	-	0.872391
pyruvate kinase	adp + h + pep => atp + pyr	( PA4329 OR PA1498 )	-	-	-	0.880155
ornithine transacetylase	acorn + glu-L <=> acglu + orn-L	PA4402	-	-	-	0.884074
1,2-dihydroxy-3-keto-5-methylthiopentene dioxygenase (2-keto-4-methylthiobutyrate)	12d3k5m + o2 => 2kmb + for	PA1684	-	-	-	0.889688
enolase-phosphatase E-1	dkmpp + h2o => 12d3k5m + 2 h + pi	PA1685	-	-	-	0.889688
5-Methylthio-5-deoxy-D-ribulose 1-phosphate dehydratase	5mdru1p => dkmpp + h2o	PA1683	-	-	-	0.889688
