# Supplementary material for: Biofilm Formation Mechanisms of Pseudomonas aeruginosa Predicted via Genome-Scale Kinetic Models of Bacterial Metabolism
Source: PLoS Comput Biol. 2015 Oct 2;11(10):e1004452. doi: 10.1371/journal.pcbi.1004452 (PMC4592021; doi:10.1371/journal.pcbi.1004452)
Supplement: S3 Table — (XLSX) [file pcbi.1004452.s007.xlsx]

## Sheet: Sheet1
S3 Table. Biofilm-reducing and biofilm-increasing reactions of P. aeruginosa used to define metabolite sets indicative of biofilm effect.
Biofilm-reducing reactions
Reaction name	Reaction	Genes	Genes mutated in biofilm-reducing reactions
1,2-diacyl-sn-glycerol 3-phosphate synthesis	1.02 2tocdACP + glyc3p + 0.26 hdeACP + 0.06 ocdACP + 0.66 palmACP => 12dag3p_PA + 2 ACP	( PA0581 OR PA2969 OR PA3673 ) AND ( PA0005 OR PA4351 )	PA2969
3-oxoadipyl-CoA thiolase	coa + oxadpcoa => accoa + succoa	PA0228	PA0228
4-aminobutyrate transaminase	4abut + akg => glu-L + sucsal	PA0266	PA0266
aconitase	cit <=> icit	PA1787 OR PA1562	PA1562
acetyl-CoA synthetase	ac + atp + coa => accoa + amp + ppi	PA2555 OR PA4733 OR PA0887	PA4733
acetohydroxy acid isomeroreductase	alac-S + h + nadph => 23dhmb + nadp	PA4694	PA4694
2-oxoglutarate transport in/out via proton symport	akg[e] + h[e] <=> akg + h	PA5530 OR PA0229	PA0229
L-alanine transaminase	akg + ala-L <=> glu-L + pyr	PA2828	PA2828
allantoin transport in/out via proton symport	alltn[e] + h[e] <=> alltn + h	PA0438 OR PA0443 OR PA1419 OR PA2073 OR PA0476 OR PA5099	PA0438
anthranilate phosphoribosyltransferase	anth + prpp => ppi + pran	PA0650	PA0650
argininosuccinate lyase	argsuc <=> arg-L + fum	PA5263	PA5263
argininosuccinate synthase	asp-L + atp + citr-L => amp + argsuc + h + ppi	PA3525	PA3525
aspartate carbamoyltransferase	asp-L + cbp => cbasp + h + pi	PA0402	PA0402
catalase	2 h2o2 => 2 h2o + o2	PA4613 OR PA2147 OR PA4236	PA4236
Catechol 1,2-dioxygenase	catechol + o2 => muc	PA2507	PA2507
Muconate cycloisomerase	25d5o2a <=> h + muc	PA2509	PA2509
Muconolactone delta-isomerase	25d5o2a <=> 5odhf2a	PA2508	PA2508
carbamoyl-phosphate synthase (glutamine-hydrolysing)	2 atp + gln-L + h2o + hco3 => 2 adp + cbp + glu-L + 2 h + pi	PA4758 AND PA4756	PA4758, PA4756
chorismate synthase	3psme => chor + pi	PA1681	PA1681
citrate transport in/out via proton symport	cit[e] + h[e] <=> cit + h	PA5476	PA5476
cytochrome-c oxidase	2 focytc + 4 h + 0.5 o2 => 2 ficytc + 2 h[e] + h2o	PA0108 AND ( PA1554 OR PA1557 OR PA1856 OR PA4133 ) AND ( PA1553 OR PA1556 ) AND ( PA1552 OR PA1555 )	PA4133, PA1555
D-amino acid oxidase	ala-D + h2o + o2 => h2o2 + nh4 + pyr	PA0534 OR PA5145 OR PA3456 OR PA4548 OR PA1565 OR PA3424 OR PA1567 OR PA1267 OR PA2195 OR PA3863 OR PA2776 OR PA1918 OR PA1028 OR PA1489 OR PA5309	PA3863
dihydrodipicolinate synthase	aspsa + pyr => 23dhdp + h + 2 h2o	PA0223 OR PA1254 OR PA4188 OR PA1010	PA4188
dihydoorotic acid dehydrogenase (quinone8)	dhor-S + ubq8 => orot + ubq8h2	PA3050	PA3050
dihydroorotase	dhor-S + h2o <=> cbasp + h	PA3527	PA3527
3-dehydroquinate synthase	2dda7p => 3dhq + pi	PA5038	PA5038
fumarase	fum + h2o <=> mal-L	PA0854 OR PA4333 OR PA4470	PA0854
UTP-glucose-1-phosphate uridylyltransferase	g1p + h + utp <=> ppi + udpg	PA2023	PA2023
glutamine synthetase	atp + glu-L + nh4 => adp + gln-L + h + pi	PA5119 OR PA0298 OR PA5508 OR PA0296 OR PA3356 OR PA2040 OR PA5522	PA5508, PA2040
glycerol kinase	atp + glyc => adp + glyc3p + h	PA3582 OR PA3579 OR PA1487	PA3579
glycine oxidase	gly + h2o + o2 => glx + h2o2 + nh4	PA4548 OR PA5309 OR PA2776 OR PA1267 OR PA1918 OR PA1028 OR PA2195 OR PA3424 OR PA5145 OR PA3863 OR PA1567 OR PA1489 OR PA0534 OR PA3456 OR PA1565	PA3863
GTP cyclohydrolase I	gtp + h2o => ahdt + for + h	PA1674 OR PA3438	PA3438
HHQ synthesis	3oxdeACP + anth + h => ACP + co2 + h2o + hhq	PA0997 AND PA0998 AND PA0996 AND PA0999	PA0998, PA0996
2-amino-4-hydroxy-6-hydroxymethyldihydropteridine diphosphokinase	2ahhmp + atp => 2ahhmd + amp + h	PA0583 OR PA4728	PA4728
isocitrate dehydrogenase (NADP)	icit + nadp <=> akg + co2 + nadph	PA2623	PA2623
Isochorismate Synthase	chor => ichor	PA4231	PA4231
L-isoleucine transport via ABC system	atp + h2o + ile-L[e] => adp + h + ile-L + pi	( PA1070 AND PA1071 AND PA1072 AND PA1074 AND PA1073 ) OR ( PA4910 AND PA4913 AND PA4912 AND PA4911 AND PA4909 ) OR ( PA4858 AND PA4859 AND PA4860 AND PA4861 AND PA4862 )	PA4911, PA4858
isoleucine dehydrogenase	h2o + ile-L + nad <=> 2o3mpt + h + nadh + nh4	PA3418	PA3418
3-isopropylmalate dehydrogenase 2	3c2hmp + nad => 4mop + co2 + nadh	PA3118	PA3118
2-isopropylmalate synthase	3mob + accoa + h2o => 3c3hmp + coa + h	PA3792 OR PA1217	PA3792
ketol-acid reductoisomerase (2-Aceto-2-hydroxybutanoate)	2ahbut + h + nadph => 23dhmp + nadp	PA4694	PA4694
D-lactate dehydrogenase	lac-D + nad <=> h + nadh + pyr	PA0927	PA0927
L-leucine transport via ABC system	atp + h2o + leu-L[e] => adp + h + leu-L + pi	( PA1070 AND PA1071 AND PA1072 AND PA1074 AND PA1073 ) OR ( PA4910 AND PA4913 AND PA4912 AND PA4911 AND PA4909 ) OR ( PA4858 AND PA4859 AND PA4860 AND PA4861 AND PA4862 )	PA4911, PA4858
L-leucine dehydrogenase	h2o + leu-L + nad <=> 4mop + h + nadh + nh4	PA3418	PA3418
Malonyl-CoA-ACP transacylase	ACP + malcoa <=> coa + malACP	PA2968	PA2968
magnesium transport in/out via permease (no H+)	mg2 <=> mg2[e]	PA5268 OR PA0913	PA0913
maleylacetoacetate isomerase	4mlacac => 4fumacac	PA2473 OR PA2007 OR PA1655 OR PA3035	PA2007
3-methyl-2-oxobutanoate hydroxymethyltransferase	3mob + h2o + mlthf => 2dhp + thf	PA4729	PA4729
NADH dehydrogenase (ubiquinone-8 & 2 protons)	3 h + nadh + ubq8 => 2 h[e] + nad + ubq8h2	PA2640 AND PA2639 AND PA2638 AND PA2637 AND PA2641 AND PA2649 AND PA2648 AND PA2642 AND PA2643 AND PA2646 AND PA2644 AND PA2645 AND PA2647	PA2649, PA2642, PA2643
orotidine-5-phosphate decarboxylase	h + orot5p => co2 + ump	PA2876	PA2876
orotate phosphoribosyltransferase	orot5p + ppi <=> orot + prpp	PA5331	PA5331
oxaloacetate decarboxylase;	h + oaa => co2 + pyr	PA5435	PA5435
UDP-3-0-acyl N-acetylglucosamine deacetylase	PA_u3aga + h2o => PA_u3hga + ac	PA4406	PA4406
pantothenate synthase	ala-B + atp + pant-R => amp + h + pnto-R + ppi	PA4730	PA4730
3-carboxy-cis,cis-muconate cycloisomerase	3cmuc + h <=> 2c25dho	PA0230	PA0230
3-oxoadipate enol-lactonase	5odhf2a + h2o <=> 3oxadp + h	PA0231	PA0231
phenylalanine transaminase	akg + phe-L <=> glu-L + phpyr	PA0870 OR PA3139	PA0870
phosphate transport via ABC system	atp + h2o + pi[e] => adp + h + 2 pi	PA5367 AND PA5368 AND PA5369 AND PA5366	PA5368, PA5369
phosphoenolpyruvate carboxykinase	atp + oaa => adp + co2 + pep	PA5192	PA5192
protoporphyrinogen oxidase	1.5 o2 + pppg9 => 3 h2o + ppp9	PA5257 OR PA4664	PA4664
L-proline transport via ABC system	atp + h2o + pro-L[e] => adp + h + pi + pro-L	( PA3889 AND ( PA3888 OR PA3890 ) AND PA3891 ) OR ( PA5378 AND PA5376 AND PA5377 )	PA3888
succinyl-CoA synthetase (ADP-forming)	atp + coa + succ <=> adp + pi + succoa	PA1588 AND PA1589	PA1588, PA1589
dTDP-4-dehydrorhamnose 3,5-epimerase	dtdpddg <=> dtdpddm	PA5164	PA5164
Thiamine transport in via proton symport	h[e] + thm[e] => h + thm	PA5099 OR PA2073 OR PA1419 OR PA0438 OR PA0443 OR PA0476	PA0438
L-threonine deaminase	thr-L => 2obut + nh4	PA1326 OR PA2443 OR PA1326 OR PA5379 OR PA0331 OR PA0331 OR PA2683 OR PA2683	PA1326
thiamine-phosphate diphosphorylase	2mahmp + 4mpetz + h => ppi + thmmp	PA4400 OR PA3976	PA3976
tyrosine transaminase	akg + tyr-L <=> 34hpp + glu-L	PA2897 OR PA2032 OR PA4132 OR PA3798 OR PA3659 OR PA4722 OR PA2828	PA2828, PA4132
tyrosine transaminase	akg + met-L <=> 2kmb + glu-L	PA0870 OR PA3139	PA0870
urocanase	h2o + urcan => 4izp	PA5100	PA5100
urease	2 h + h2o + urea => co2 + 2 nh4	PA4868 AND PA4865 AND PA4867	PA4867
L-valine transport via ABC system	atp + h2o + val-L[e] => adp + h + pi + val-L	( PA1070 AND PA1071 AND PA1072 AND PA1074 AND PA1073 ) OR ( PA4910 AND PA4913 AND PA4912 AND PA4911 AND PA4909 ) OR ( PA4859 AND PA4860 AND PA4861 AND PA4862 )	PA4911
valine dehydrogenase	h2o + nad + val-L <=> 3mob + h + nadh + nh4	PA3418	PA3418
Psl synthesis	3 gdpman + udpg + dtdp6dm => psl[e] + 3 gdp + udp + dtdp	PA2231 AND PA2233 AND PA2234 AND PA2235 AND PA2236 AND PA2237 AND PA2238 AND PA2239 AND PA2240 AND PA2241 AND PA2242	PA2237
arginine N-succinyltransferase	arg-L + succoa => sucarg + coa + h	PA0896 AND PA0897	PA0897
Synthesis of 4-Methyl-5-(2-phosphoethyl)-thiazole	igly + dxyl5p + cys-L + atp + 2 h => 4mpetz + ala-L + co2 + 3 h2o + ppi + amp	( PA2062 OR PA3814 ) AND PA5118 AND PA0381	PA5118
Anthranilate 1,2-dioxygenase	anth + nadph + 2 h + o2 => catechol + co2 + nadp + nh3	PA2512	PA2512
prot synt	0.44656 ala-L + 0.25714 arg-L + 0.20955 asn-L + 0.20955 asp-L + 4.6495 atp + 0.079612 cys-L + 0.22877 gln-L + 0.22877 glu-L + 0.53258 gly + 0.082357 his-L + 0.25256 ile-L + 0.39165 leu-L + 0.29832 lys-L + 0.1336 met-L + 0.16105 phe-L + 0.19217 pro-L + 0.18759 ser-L + 0.22053 thr-L + 0.049414 trp-L + 0.11988 tyr-L + 0.36786 val-L => 4.6495 amp + 4.6495 h + 4.6495 ppi + protein	( PA2741 AND PA2742 AND PA2970 AND PA3742 AND PA4237 AND PA4242 AND PA4244 AND PA4245 AND PA4247 AND PA4248 AND PA4251 AND PA4252 AND PA4253 AND PA4255 AND PA4256 AND PA4258 AND PA4260 AND PA4261 AND PA4262 AND PA4263 AND PA4271 AND PA4272 AND PA4273 AND PA4274 AND PA4433 AND PA4567 AND PA4568 AND PA4932 AND PA5049 AND PA5315 AND PA5316 AND PA5570 AND PA0579 AND PA3162 AND PA3656 AND PA3745 AND P…	PA2970, PA0579
prot_deg	4.6495 h2o + protein => 0.44656 ala-L + 0.25714 arg-L + 0.20955 asn-L + 0.20955 asp-L + 0.079612 cys-L + 0.22877 gln-L + 0.22877 glu-L + 0.53258 gly + 0.082357 his-L + 0.25256 ile-L + 0.39165 leu-L + 0.29832 lys-L + 0.1336 met-L + 0.16105 phe-L + 0.19217 pro-L + 0.18759 ser-L + 0.22053 thr-L + 0.049414 trp-L + 0.11988 tyr-L + 0.36786 val-L	PA0355 OR ( PA2620 AND PA1801 AND PA1802 ) OR PA1803 OR PA1871 OR ( PA4941 AND PA4942 )	PA2620
Biofilm-increasing reactions
Reaction name	Reaction	Genes	Genes mutated in biofilm-increasing reactions
adenylsuccinate lyase	dcamp <=> amp + fum	PA3516 OR PA3517 OR PA2629	PA3516
ADP-D-glycero-D-manno-heptose epimerase	adphep-D,D => adphep-L,D	PA3337 OR PA3337	PA3337
agmatine deiminase	agm + h2o => cbmps + h + nh3	PA0292	PA0292
alginate o-acetyltransferase	acACP + algne => ACP + algna	PA3549 AND PA3548 AND PA3550	PA3548
alginate-c5-mannuronan-epimerase	algn => algne	PA3546 AND PA3545 AND PA3543	PA3545
allantoin transport in/out via proton symport	alltn[e] + h[e] <=> alltn + h	PA0438 OR PA0443 OR PA1419 OR PA2073 OR PA0476 OR PA5099	PA0476
L-arginine transport via ABC system	arg-L[e] + atp + h2o => adp + arg-L + h + pi	( PA5153 AND PA5154 AND PA5152 AND PA5155 ) OR ( PA1260 AND PA1257 AND PA1256 AND PA1258 ) OR ( PA0888 AND PA0890 AND PA0889 AND PA0892 )	PA1257
L-aspartate transport via ABC system	asp-L[e] + atp + h2o => adp + asp-L + h + pi	( PA1339 AND PA1341 AND PA1342 AND PA1340 ) OR ( PA4192 AND PA4195 AND PA4194 ) OR ( PA1260 AND PA1257 AND PA1256 AND PA1258 )	PA1257
L-aspartate transport in via proton symport	asp-L[e] + h[e] <=> asp-L + h	PA5479	PA5479
ATP synthase (four protons for one ATP)	adp + 4 h[e] + pi <=> atp + 3 h + h2o	PA1697 OR PA1104 OR ( PA5553 AND PA5555 AND PA5557 AND PA5558 AND PA5559 AND PA5554 AND PA5561 AND PA5560 AND PA5556 )	PA1104, PA5558
N-carbamoylputrescine amidohydrolase	cbmps + h + h2o => co2 + nh3 + ptrc	PA0293	PA0293
citrate synthase	accoa + h2o + oaa => cit + coa + h	PA1580 OR PA0795	PA1580
cytochrome-c oxidase	2 focytc + 4 h + 0.5 o2 => 2 ficytc + 2 h[e] + h2o	PA0108 AND ( PA1554 OR PA1557 OR PA1856 OR PA4133 ) AND ( PA1553 OR PA1556 ) AND ( PA1552 OR PA1555 )	PA1856
cytochrome oxidase bo3 (ubiquinol-8: 2.5 protons)	2.5 h + 0.5 o2 + ubq8h2 => 2.5 h[e] + h2o + ubq8	PA1317 AND PA1320 AND PA1318 AND PA1321 AND PA1319	PA1320
dihydroxy-acid dehydratase (2,3-dihydroxy-3-methylbutanoate)	23dhmb => 3mob + h2o	PA0353	PA0353
dihydroxy-acid dehydratase (2,3-dihydroxy-3-methylpentanoate)	23dhmp => 2o3mpt + h2o	PA0353	PA0353
fumarase	fum + h2o <=> mal-L	PA0854 OR PA4333 OR PA4470	PA4333
glyceraldehyde-3-phosphate dehydrogenase (NAD)	g3p + nad + pi <=> 13dpg + h + nadh	PA3195	PA3195
GDP-4-dehydro-6-deoxy-D-mannose reductase	gdpdr + nadp <=> gdpddm + 3 h + nadph	PA5454	PA5454
L-glutamate transport via ABC system	atp + glu-L[e] + h2o => adp + glu-L + h + pi	( PA1339 AND PA1341 AND PA1342 AND PA1340 ) OR ( PA4192 AND PA4195 AND PA4194 ) OR ( PA1260 AND PA1257 AND PA1256 AND PA1258 )	PA1257
L-glutamate transport in via proton symport	glu-L[e] + h[e] <=> glu-L + h	PA3176 OR PA5479	PA5479, PA3176
Na+/glutamate symport	glu-L[e] + na1[e] => glu-L + na1	PA3176	PA3176
Glycine Cleavage System	gly + nad + thf => co2 + mlthf + nadh + nh4	( PA2445 OR PA5213 ) AND ( PA2442 OR PA5215 ) AND ( PA1587 OR PA2250 OR PA4829 )	PA5215
D-glycero-D-manno-heptose 1,7-bisphosphate phosphatase	gmh17bp + h2o => gmh1p + pi	PA0006	PA0006
HHQ synthesis	3oxdeACP + anth + h => ACP + co2 + h2o + hhq	PA0997 AND PA0998 AND PA0996 AND PA0999	PA0999
L-histidine transport via ABC system	atp + h2o + his-L[e] => adp + h + his-L + pi	( PA1260 AND PA1257 AND PA1256 AND PA1258 ) OR ( PA2923 AND ( PA2924 OR PA2925 ) AND PA2926 )	PA1257
histidase	his-L <=> nh4 + urcan	PA5098 OR PA5093	PA5098
histidinol dehydrogenase	h2o + histd + 2 nad => 3 h + his-L + 2 nadh	PA4448	PA4448
histidinol-phosphatase	h2o + hisp => histd + pi	PA1616 OR PA0006	PA0006
hydroxymethylpyrimidine kinase (ATP)	4ahmmp + atp => 4ampm + adp + h	PA3975	PA3975
homoserine kinase	atp + hom-L => adp + h + phom	PA1757 OR PA5495	PA1757
histidinol-phosphate transaminase	glu-L + imacp <=> akg + h + hisp	PA3165 OR PA2531 OR PA4447	PA4447
L-lysine transport via ABC system	atp + h2o + lys-L[e] => adp + h + lys-L + pi	( PA1260 AND PA1257 AND PA1256 AND PA1258 ) OR ( PA5075 AND PA5074 AND PA5076 )	PA1257
malate dehydrogenase	mal-L + nad <=> h + nadh + oaa	PA1252	PA1252
Malate dehydrogenase (ubiquinone 8 as acceptor)	mal-L + ubq8 => oaa + ubq8h2	PA4640 OR PA3452	PA4640, PA3452
5,10-methylenetetrahydrofolate reductase (NADH)	2 h + mlthf + nadh => 5mthf + nad	PA0430	PA0430
ornithine transport via ABC system	atp + h2o + orn-L[e] => adp + h + orn-L + pi	( PA1260 AND PA1257 AND PA1256 AND PA1258 ) OR ( PA0888 AND PA0890 AND PA0889 AND PA0892 )	PA1257
A-band LPS efflux transporter via ABC system	PA_LPS_A + atp + h2o => PA_LPS_A[e] + adp + h + pi	PA5451 AND PA5450	PA5451, PA5450
pyruvate dehydrogenase	coa + nad + pyr => accoa + co2 + nadh	PA5016 AND PA3416 AND PA3417 AND PA4829 AND PA5015	PA5015
phosphate transport in/out via proton symporter	h[e] + pi[e] <=> h + pi	PA0450 OR PA5207 OR PA4292	PA0450
phosphomethylpyrimidine kinase	4ampm + atp => 2mahmp + adp	PA3975	PA3975
succinyldiaminopimelate transaminase	akg + sl26da <=> glu-L + sl2a6o	PA3659	PA3659
Spermidine dehydrogenase	fad + h2o + spmd => 13dampp + 4abutn + fadh2	PA3713	PA3713
Thiamine transport in via proton symport	h[e] + thm[e] => h + thm	PA5099 OR PA2073 OR PA1419 OR PA0438 OR PA0443 OR PA0476	PA0476
thioredoxin reductase (NADPH)	h + nadph + trdox => nadp + trdrd	PA0849 OR PA2616	PA0849
tyrosine transaminase	akg + tyr-L <=> 34hpp + glu-L	PA2897 OR PA2032 OR PA4132 OR PA3798 OR PA3659 OR PA4722 OR PA2828	PA3659
xanthine dehydrogenase	h2o + hxan + nad => h + nadh + xan	PA1523 OR PA1524	PA1523
xanthine dehydrogenase	h2o + nad + xan => h + nadh + urate	PA1524 OR PA1523	PA1523
Psl synthesis	3 gdpman + udpg + dtdp6dm => psl[e] + 3 gdp + udp + dtdp	PA2231 AND PA2233 AND PA2234 AND PA2235 AND PA2236 AND PA2237 AND PA2238 AND PA2239 AND PA2240 AND PA2241 AND PA2242	PA2237
succinylarginine dihydrolase	sucarg + 2 h2o + 2 h => sucorn + co2 + 2 nh4	PA0899	PA0899
