# Supplementary material for: Biofilm Formation Mechanisms of Pseudomonas aeruginosa Predicted via Genome-Scale Kinetic Models of Bacterial Metabolism
Source: PLoS Comput Biol. 2015 Oct 2;11(10):e1004452. doi: 10.1371/journal.pcbi.1004452 (PMC4592021; doi:10.1371/journal.pcbi.1004452)
Supplement: S4 Table — (XLSX) [file pcbi.1004452.s008.xlsx]

## Sheet: Sheet1
S4 Table. Genes found in the literature to affect biofilm formation.
Gene	Reaction	n1	n2	n3	n4	Score	Reference
PA0229	akg[e] + h[e] <=> akg + h	0	0	0	0	0	[11]
PA0230	3cmuc + h <=> 2c25dho	0	0	0	1	1	[11]
PA0231	5odhf2a + h2o <=> 3oxadp + h	-7	0	0	1	-6	[11]
PA2507	catechol + o2 => muc	-3	0	0	2	-1	[11]
PA2508	25d5o2a <=> 5odhf2a	-5	0	0	2	-3	[11]
PA2509	25d5o2a <=> h + muc	-4	0	0	2	-2	[11]
PA2512	anth + nadph + 2 h + o2 => catechol + co2 + nadp + nh3	-2	0	0	2	0	[11]
PA2023	g1p + h + utp <=> ppi + udpg	-19	0	7	1	-11	[51]
PA5164	dtdpddg <=> dtdpddm	0	0	0	0	0	[51]
PA1562	cit <=> icit	0	0	0	0	0	[52]
PA0927	lac-D + nad <=> h + nadh + pyr	0	0	0	0	0	[52]
PA3050	dhor-S + ubq8 => orot + ubq8h2	0	-1	0	0	-1	[53]
PA5331	orot5p + ppi <=> orot + prpp	-16	-1	8	0	-9	[53]
PA2876	h + orot5p => co2 + ump	-16	-1	8	0	-9	[53]
PA2231, PA2233 to PA2242	3 gdpman + udpg + dtdp6dm => psl[e] + 3 gdp + udp + dtdp	0	0	0	0	0	[51]
References
[11]	Costaglioli P, Barthe C, Claverol S, Brozel VS, Perrot M, Crouzet M, Bonneu M, Garbay B, Vilain S: Evidence for the involvement of the anthranilate degradation pathway in Pseudomonas aeruginosa biofilm formation. MicrobiologyOpen 2012, 1:326-339.
[51]	Byrd MS, Sadovskaya I, Vinogradov E, Lu H, Sprinkle AB, Richardson SH, Ma L, Ralston B, Parsek MR, Anderson EM, et al: Genetic and biochemical analyses of the Pseudomonas aeruginosa Psl exopolysaccharide reveal overlapping roles for polysaccharide synthesis enzymes in Psl and LPS production. Mol Microbiol 2009, 73:622-638.
[52]	Petrova OE, Schurr JR, Schurr MJ, Sauer K: Microcolony formation by the opportunistic pathogen Pseudomonas aeruginosa requires pyruvate and pyruvate fermentation. Mol Microbiol 2012, 86:819-835.
[53]	Ueda A, Attila C, Whiteley M, Wood TK: Uracil influences quorum sensing and biofilm formation in Pseudomonas aeruginosa and fluorouracil is an antagonist. Microbial biotechnology 2009, 2:62-74.
