# Supplementary material for: Biofilm Formation Mechanisms of Pseudomonas aeruginosa Predicted via Genome-Scale Kinetic Models of Bacterial Metabolism
Source: PLoS Comput Biol. 2015 Oct 2;11(10):e1004452. doi: 10.1371/journal.pcbi.1004452 (PMC4592021; doi:10.1371/journal.pcbi.1004452)
Supplement: S5 Table — (XLSX) [file pcbi.1004452.s009.xlsx]

## Sheet: Sheet1
S5 Table. Metabolites that were altered specifically when inhibiting biofilm-reducing or biofilm-increasing reactions.
Set 1: Metabolites whose concentration increased when inhibiting biofilm-reducing reactions
Metabolite name	Metabolite symbol in model	KEGG ID	Genes whose mutation induced the metabolite concentration change	Associated reactions
1,2-dihydroxy-3-keto-5-methylthiopentene	12d3k5m	C15606	PA5508, PA2040 /// PA0870	atp + glu-L + nh4 => adp + gln-L + h + pi /// akg + met-L <=> 2kmb + glu-L
3-Phospho-D-glyceroyl phosphate	13dpg	C00236	PA5508, PA2040	atp + glu-L + nh4 => adp + gln-L + h + pi
1-Pyrroline-5-carboxylate	1pyr5c	C03912	PA5508, PA2040	atp + glu-L + nh4 => adp + gln-L + h + pi
1-pyrroline	1pyrr	C15668	PA0266	4abut + akg => glu-L + sucsal
2-keto-4-methylthiobutyrate	2kmb	C01180	PA5508, PA2040 /// PA0870	atp + glu-L + nh4 => adp + gln-L + h + pi /// akg + met-L <=> 2kmb + glu-L
2-Methyl-3-acetoacetyl-CoA	2maacoa	C03344	PA2023 /// PA5508, PA2040 /// PA2876 /// PA5331 /// PA0870	g1p + h + utp <=> ppi + udpg /// atp + glu-L + nh4 => adp + gln-L + h + pi /// h + orot5p => co2 + ump /// orot5p + ppi <=> orot + prpp /// akg + met-L <=> 2kmb + glu-L
trans-2-Methylbut-2-enoyl-CoA	2mb2coa	C03345	PA2023 /// PA2876 /// PA5331 /// PA0870	g1p + h + utp <=> ppi + udpg /// h + orot5p => co2 + ump /// orot5p + ppi <=> orot + prpp /// akg + met-L <=> 2kmb + glu-L
2-Methylbutanoyl-CoA	2mbcoa	C01033	PA2023 /// PA5508, PA2040 /// PA2876 /// PA5331 /// PA0870	g1p + h + utp <=> ppi + udpg /// atp + glu-L + nh4 => adp + gln-L + h + pi /// h + orot5p => co2 + ump /// orot5p + ppi <=> orot + prpp /// akg + met-L <=> 2kmb + glu-L
D-Glycerate 2-phosphate	2pg	C00631	PA5508, PA2040	atp + glu-L + nh4 => adp + gln-L + h + pi
trans-Octadec-2-enoyl-[acyl-carrier-protein]	2tocdACP		PA2969	1.02 2tocdACP + glyc3p + 0.26 hdeACP + 0.06 ocdACP + 0.66 palmACP => 12dag3p_PA + 2 ACP
(S)-3-Hydroxy-2-methylbutyryl-CoA	3hmbcoa	C04405	PA2023 /// PA5508, PA2040 /// PA2876 /// PA5331 /// PA0870	g1p + h + utp <=> ppi + udpg /// atp + glu-L + nh4 => adp + gln-L + h + pi /// h + orot5p => co2 + ump /// orot5p + ppi <=> orot + prpp /// akg + met-L <=> 2kmb + glu-L
3-Methylbut-2-enoyl-CoA	3mb2coa	C03069	PA2023 /// PA2876 /// PA5331 /// PA0870	g1p + h + utp <=> ppi + udpg /// h + orot5p => co2 + ump /// orot5p + ppi <=> orot + prpp /// akg + met-L <=> 2kmb + glu-L
3-Methylglutaconyl-CoA	3mgcoa	C03231	PA2023 /// PA5508, PA2040 /// PA2876 /// PA5331 /// PA0870	g1p + h + utp <=> ppi + udpg /// atp + glu-L + nh4 => adp + gln-L + h + pi /// h + orot5p => co2 + ump /// orot5p + ppi <=> orot + prpp /// akg + met-L <=> 2kmb + glu-L
3-Phospho-D-glycerate	3pg	C00197	PA5508, PA2040	atp + glu-L + nh4 => adp + gln-L + h + pi
3-Phosphohydroxypyruvate	3php	C03232	PA5508, PA2040	atp + glu-L + nh4 => adp + gln-L + h + pi
4-Aminobutanoate	4abut	C00334	PA0266	4abut + akg => glu-L + sucsal
4-Aminobutanal	4abutn	C00555	PA0266	4abut + akg => glu-L + sucsal
5-Methylthio-5-deoxy-D-ribose 1-phosphate	5mdr1p	C04188	PA5508, PA2040 /// PA0870	atp + glu-L + nh4 => adp + gln-L + h + pi /// akg + met-L <=> 2kmb + glu-L
5-Methylthio-5-deoxy-D-ribulose 1-phosphate	5mdru1p	C04582	PA5508, PA2040 /// PA0870	atp + glu-L + nh4 => adp + gln-L + h + pi /// akg + met-L <=> 2kmb + glu-L
L-Formylkynurenine	Lfmkynr	C02700	PA0228 /// PA2507 /// PA2509 /// PA2508 /// PA0231 /// PA2512	coa + oxadpcoa => accoa + succoa /// catechol + o2 => muc /// 25d5o2a <=> h + muc /// 25d5o2a <=> 5odhf2a /// 5odhf2a + h2o <=> 3oxadp + h /// anth + nadph + 2 h + o2 => catechol + co2 + nadp + nh3
Acetoacetyl-CoA	aacoa	C00332	PA2023 /// PA5508, PA2040 /// PA2876 /// PA5331 /// PA0870	g1p + h + utp <=> ppi + udpg /// atp + glu-L + nh4 => adp + gln-L + h + pi /// h + orot5p => co2 + ump /// orot5p + ppi <=> orot + prpp /// akg + met-L <=> 2kmb + glu-L
Acetyl-CoA	accoa	C00024	PA2023 /// PA2876 /// PA5331 /// PA0870	g1p + h + utp <=> ppi + udpg /// h + orot5p => co2 + ump /// orot5p + ppi <=> orot + prpp /// akg + met-L <=> 2kmb + glu-L
N-Acetyl-L-glutamyl 5-phosphate	acg5p	C04133	PA5508, PA2040	atp + glu-L + nh4 => adp + gln-L + h + pi
N-Acetyl-L-glutamate 5-semialdehyde	acg5sa	C01250	PA5508, PA2040	atp + glu-L + nh4 => adp + gln-L + h + pi
N2-Acetyl-L-ornithine	acorn	C00437	PA5508, PA2040	atp + glu-L + nh4 => adp + gln-L + h + pi
O-Acetyl-L-serine	acser	C00979	PA5508, PA2040	atp + glu-L + nh4 => adp + gln-L + h + pi
Acetyl phosphate	actp	C00227	PA5508, PA2040	atp + glu-L + nh4 => adp + gln-L + h + pi
Butanoyl-CoA	btcoa	C00136	PA2023 /// PA5508, PA2040 /// PA2876 /// PA5331 /// PA0870	g1p + h + utp <=> ppi + udpg /// atp + glu-L + nh4 => adp + gln-L + h + pi /// h + orot5p => co2 + ump /// orot5p + ppi <=> orot + prpp /// akg + met-L <=> 2kmb + glu-L
trans-But-2-enoyl-CoA	butd2coa	C00877	PA2023 /// PA5508, PA2040 /// PA2876 /// PA5331 /// PA0870	g1p + h + utp <=> ppi + udpg /// atp + glu-L + nh4 => adp + gln-L + h + pi /// h + orot5p => co2 + ump /// orot5p + ppi <=> orot + prpp /// akg + met-L <=> 2kmb + glu-L
2,3-diketo5-methylthio-1-phosphopentane	dkmpp	C15650	PA5508, PA2040 /// PA0870	atp + glu-L + nh4 => adp + gln-L + h + pi /// akg + met-L <=> 2kmb + glu-L
Formate	for	C00058	PA5508, PA2040	atp + glu-L + nh4 => adp + gln-L + h + pi
L-Glutamate 5-phosphate	glu5p	C03287	PA5508, PA2040	atp + glu-L + nh4 => adp + gln-L + h + pi
L-Glutamate 5-semialdehyde	glu5sa	C01165	PA5508, PA2040	atp + glu-L + nh4 => adp + gln-L + h + pi
D-Glycero-D-manno-heptose 1,7-bisphosphate	gmh17bp	C11472	PA2023 /// PA5508, PA2040 /// PA2968	g1p + h + utp <=> ppi + udpg /// atp + glu-L + nh4 => adp + gln-L + h + pi /// ACP + malcoa <=> coa + malACP
Hydrogen peroxide	h2o2	C00027	PA4236	2 h2o2 => 2 h2o + o2
Hexadecenoyl-ACP (n-C16:1ACP)	hdeACP	C05763	PA2969	1.02 2tocdACP + glyc3p + 0.26 hdeACP + 0.06 ocdACP + 0.66 palmACP => 12dag3p_PA + 2 ACP
Hydroxymethylglutaryl-CoA	hmgcoa	C00356	PA2023 /// PA5508, PA2040 /// PA2876 /// PA5331 /// PA0870	g1p + h + utp <=> ppi + udpg /// atp + glu-L + nh4 => adp + gln-L + h + pi /// h + orot5p => co2 + ump /// orot5p + ppi <=> orot + prpp /// akg + met-L <=> 2kmb + glu-L
Isovaleryl-CoA	ivcoa	C02939	PA2023 /// PA5508, PA2040 /// PA2876 /// PA5331 /// PA0870	g1p + h + utp <=> ppi + udpg /// atp + glu-L + nh4 => adp + gln-L + h + pi /// h + orot5p => co2 + ump /// orot5p + ppi <=> orot + prpp /// akg + met-L <=> 2kmb + glu-L
L-Kynurenine	kynr-L	C00328	PA0228 /// PA2507 /// PA2509 /// PA2508 /// PA0231 /// PA2512	coa + oxadpcoa => accoa + succoa /// catechol + o2 => muc /// 25d5o2a <=> h + muc /// 25d5o2a <=> 5odhf2a /// 5odhf2a + h2o <=> 3oxadp + h /// anth + nadph + 2 h + o2 => catechol + co2 + nadp + nh3
Malonyl-CoA	malcoa	C00083	PA2023 /// PA5508, PA2040 /// PA2968 /// PA2876 /// PA5331 /// PA0870	g1p + h + utp <=> ppi + udpg /// atp + glu-L + nh4 => adp + gln-L + h + pi /// ACP + malcoa <=> coa + malACP /// h + orot5p => co2 + ump /// orot5p + ppi <=> orot + prpp /// akg + met-L <=> 2kmb + glu-L
L-Methionine	met-L	C00073	PA5508, PA2040	atp + glu-L + nh4 => adp + gln-L + h + pi
(R)-Methylmalonyl-CoA	mmcoa-R	C01213	PA2023 /// PA5508, PA2040 /// PA2876 /// PA5331 /// PA1588, PA1589 /// PA0870	g1p + h + utp <=> ppi + udpg /// atp + glu-L + nh4 => adp + gln-L + h + pi /// h + orot5p => co2 + ump /// orot5p + ppi <=> orot + prpp /// atp + coa + succ <=> adp + pi + succoa /// akg + met-L <=> 2kmb + glu-L
(S)-Methylmalonyl-CoA	mmcoa-S	C00683	PA2023 /// PA5508, PA2040 /// PA2876 /// PA5331 /// PA1588, PA1589 /// PA0870	g1p + h + utp <=> ppi + udpg /// atp + glu-L + nh4 => adp + gln-L + h + pi /// h + orot5p => co2 + ump /// orot5p + ppi <=> orot + prpp /// atp + coa + succ <=> adp + pi + succoa /// akg + met-L <=> 2kmb + glu-L
Octadecanoyl-ACP (n-C18:0ACP)	ocdACP		PA2969 /// PA2968	1.02 2tocdACP + glyc3p + 0.26 hdeACP + 0.06 ocdACP + 0.66 palmACP => 12dag3p_PA + 2 ACP /// ACP + malcoa <=> coa + malACP
Palmitoyl-ACP (n-C16:0ACP)	palmACP	C05764	PA2969	1.02 2tocdACP + glyc3p + 0.26 hdeACP + 0.06 ocdACP + 0.66 palmACP => 12dag3p_PA + 2 ACP
Phosphoenolpyruvate	pep	C00074	PA5508, PA2040	atp + glu-L + nh4 => adp + gln-L + h + pi
Protoheme	pheme	C00032	PA0870	akg + met-L <=> 2kmb + glu-L
Phenylpyruvate	phpyr	C00166	PA0870	akg + phe-L <=> glu-L + phpyr
L-Proline	pro-L	C00148	PA5508, PA2040	atp + glu-L + nh4 => adp + gln-L + h + pi
Putrescine	ptrc	C00134	PA0266	4abut + akg => glu-L + sucsal
Pyridoxine	pydxn	C00314	PA4236	2 h2o2 => 2 h2o + o2
Sedoheptulose 7-phosphate	s7p	C05382	PA5508, PA2040	atp + glu-L + nh4 => adp + gln-L + h + pi
Sulfite	so3	C00094	PA5508, PA2040	atp + glu-L + nh4 => adp + gln-L + h + pi
Succinyl-CoA	succoa	C00091	PA2023 /// PA5508, PA2040 /// PA2876 /// PA5331 /// PA1588, PA1589	g1p + h + utp <=> ppi + udpg /// atp + glu-L + nh4 => adp + gln-L + h + pi /// h + orot5p => co2 + ump /// orot5p + ppi <=> orot + prpp /// atp + coa + succ <=> adp + pi + succoa
L-Tryptophan	trp-L	C00078	PA2507 /// PA2512	catechol + o2 => muc /// anth + nadph + 2 h + o2 => catechol + co2 + nadp + nh3
Undecaprenyl-diphospho-N-acetylmuramoyl-(N-acetylglucosamine)-L-alanyl-D-glutamyl-meso-2,6-diaminopimeloyl-D-alanyl-D-alanine	uaagmda	C05898	PA2023 /// PA0870	g1p + h + utp <=> ppi + udpg /// akg + met-L <=> 2kmb + glu-L
Undecaprenyl-diphospho-N-acetylmuramoyl-L-alanyl-D-glutamyl-meso-2,6-diaminopimeloyl-D-alanyl-D-alanine	uagmda	C05897	PA2023 /// PA5508, PA2040 /// PA0870	g1p + h + utp <=> ppi + udpg /// atp + glu-L + nh4 => adp + gln-L + h + pi /// akg + met-L <=> 2kmb + glu-L
Urocanate	urcan	C00785	PA5100	h2o + urcan => 4izp
5-Guanidino-2-oxopentanoate	gop	C03771	PA0266	4abut + akg => glu-L + sucsal
4-Guanidinobutanal	gbut	C02647	PA0266	4abut + akg => glu-L + sucsal
Set 2: Metabolites whose concentration decreased when inhibiting biofilm-reducing reactions
Metabolite name	Metabolite symbol in model	KEGG ID	Genes whose mutation induced the metabolite concentration change	Associated reactions
1-hydroxyphenazine	1hphe		PA1681 /// PA5038	3psme => chor + pi /// 2dda7p => 3dhq + pi
(R)-2,3-Dihydroxy-3-methylbutanoate	23dhmb	C04272	PA4694	alac-S + h + nadph => 23dhmb + nadp
LL-2,6-Diaminoheptanedioate	26dap-LL	C00666	PA4188	aspsa + pyr => 23dhdp + h + 2 h2o
meso-2,6-Diaminoheptanedioate	26dap-M	C00680	PA4188	aspsa + pyr => 23dhdp + h + 2 h2o
But-2-enoyl-[acyl-carrier protein]	2beACP	C04246	PA2969	1.02 2tocdACP + glyc3p + 0.26 hdeACP + 0.06 ocdACP + 0.66 palmACP => 12dag3p_PA + 2 ACP
trans-Dodec-2-enoyl-[acyl-carrier protein]	2tddACP	C05758	PA2968	ACP + malcoa <=> coa + malACP
trans-Dec-2-enoyl-[acyl-carrier protein]	2tdeACP	C05754	PA2968	ACP + malcoa <=> coa + malACP
trans-Hex-2-enoyl-[acp]	2theACP	C05748	PA2969	1.02 2tocdACP + glyc3p + 0.26 hdeACP + 0.06 ocdACP + 0.66 palmACP => 12dag3p_PA + 2 ACP
trans-Oct-2-enoyl-[acp]	2toceACP	C05751	PA2969	1.02 2tocdACP + glyc3p + 0.26 hdeACP + 0.06 ocdACP + 0.66 palmACP => 12dag3p_PA + 2 ACP
(3R)-3-Hydroxybutanoyl-[acyl-carrier protein]	3hbACP	C04618	PA2969	1.02 2tocdACP + glyc3p + 0.26 hdeACP + 0.06 ocdACP + 0.66 palmACP => 12dag3p_PA + 2 ACP
(R)-3-Hydroxydodecanoyl-[acyl-carrier protein]	3hddACP	C05757	PA2968	ACP + malcoa <=> coa + malACP
(3R)-3-Hydroxydecanoyl-[acyl-carrier protein]	3hdeACP	C04619	PA2969 /// PA2968	1.02 2tocdACP + glyc3p + 0.26 hdeACP + 0.06 ocdACP + 0.66 palmACP => 12dag3p_PA + 2 ACP /// ACP + malcoa <=> coa + malACP
(R)-3-Hydroxyhexanoyl-[acp]	3hhACP	C05747	PA2969	1.02 2tocdACP + glyc3p + 0.26 hdeACP + 0.06 ocdACP + 0.66 palmACP => 12dag3p_PA + 2 ACP
(R)-3-Hydroxyoctanoyl-[acyl-carrier protein]	3hocACP	C04620	PA2969 /// PA2968	1.02 2tocdACP + glyc3p + 0.26 hdeACP + 0.06 ocdACP + 0.66 palmACP => 12dag3p_PA + 2 ACP /// ACP + malcoa <=> coa + malACP
(3R)-3-Hydroxytetradecanoyl-[acyl-carrier protein]	3htdACP	C04688	PA2968	ACP + malcoa <=> coa + malACP
3-oxo-dodecanoate	3oxdd		PA2968 /// PA0870	ACP + malcoa <=> coa + malACP /// akg + met-L <=> 2kmb + glu-L
3-Oxododecanoyl-[acyl-carrier protein]	3oxddACP	C05756	PA2968	ACP + malcoa <=> coa + malACP
3-Oxodecanoyl-[acyl-carrier protein]	3oxdeACP	C05753	PA2968	ACP + malcoa <=> coa + malACP
3-Oxohexanoyl-[acyl-carrier protein]	3oxhACP	C05746	PA2969 /// PA2968	1.02 2tocdACP + glyc3p + 0.26 hdeACP + 0.06 ocdACP + 0.66 palmACP => 12dag3p_PA + 2 ACP /// ACP + malcoa <=> coa + malACP
3-Oxooctanoyl-[acyl-carrier protein]	3oxocACP	C05750	PA2969 /// PA2968	1.02 2tocdACP + glyc3p + 0.26 hdeACP + 0.06 ocdACP + 0.66 palmACP => 12dag3p_PA + 2 ACP /// ACP + malcoa <=> coa + malACP
3-Oxotetradecanoyl-[acyl-carrier protein]	3oxtdACP	C05759	PA2968	ACP + malcoa <=> coa + malACP
4-amino-4-deoxychorismate	4adcho	C11355	PA1681 /// PA5038 /// PA5508, PA2040	3psme => chor + pi /// 2dda7p => 3dhq + pi /// atp + glu-L + nh4 => adp + gln-L + h + pi
5-methylphenazine-1-carboxylic acid betaine	5mpca		PA5038 /// PA5508, PA2040	2dda7p => 3dhq + pi /// atp + glu-L + nh4 => adp + gln-L + h + pi
2-amino-2-deoxyisochorismic acid	a4dic	C18054	PA1681 /// PA5038 /// PA5508, PA2040	3psme => chor + pi /// 2dda7p => 3dhq + pi /// atp + glu-L + nh4 => adp + gln-L + h + pi
Acetyl-ACP	acACP	C03939	PA2969 /// PA2968	1.02 2tocdACP + glyc3p + 0.26 hdeACP + 0.06 ocdACP + 0.66 palmACP => 12dag3p_PA + 2 ACP /// ACP + malcoa <=> coa + malACP
Acetoacetyl-ACP	actACP	C05744	PA2969 /// PA2968	1.02 2tocdACP + glyc3p + 0.26 hdeACP + 0.06 ocdACP + 0.66 palmACP => 12dag3p_PA + 2 ACP /// ACP + malcoa <=> coa + malACP
CMP	cmp	C00055	PA0402 /// PA3050 /// PA2876 /// PA5331	asp-L + cbp => cbasp + h + pi /// dhor-S + ubq8 => orot + ubq8h2 /// h + orot5p => co2 + ump /// orot5p + ppi <=> orot + prpp
delta-aminovalerate	damval	C00431	PA4236	2 h2o2 => 2 h2o + o2
trans-2,3-dihydro-3-hydroxyanthranilic acid	dhha	C19830	PA1681 /// PA5038	3psme => chor + pi /// 2dda7p => 3dhq + pi
L-Glutamine	gln-L	C00064	PA5508, PA2040	atp + glu-L + nh4 => adp + gln-L + h + pi
D-Lactate	lac-D	C00256	PA0927	lac-D + nad <=> h + nadh + pyr
Malonyl-[acyl-carrier protein]	malACP	C01209	PA2969 /// PA2968	1.02 2tocdACP + glyc3p + 0.26 hdeACP + 0.06 ocdACP + 0.66 palmACP => 12dag3p_PA + 2 ACP /// ACP + malcoa <=> coa + malACP
Octanoyl-[acyl-carrier protein]	octACP	C05752	PA2969	1.02 2tocdACP + glyc3p + 0.26 hdeACP + 0.06 ocdACP + 0.66 palmACP => 12dag3p_PA + 2 ACP
(R)-Pantothenate	pnto-R	C00864	PA4729 /// PA4730	3mob + h2o + mlthf => 2dhp + thf /// ala-B + atp + pant-R => amp + h + pnto-R + ppi
I-piperideine	pprdn	C06181	PA4236	2 h2o2 => 2 h2o + o2
5-Phospho-beta-D-ribosylamine	pram	C03090	PA5508, PA2040	atp + glu-L + nh4 => adp + gln-L + h + pi
Pyridoxamine	pydam	C00534	PA4236	2 h2o2 => 2 h2o + o2
Pyridoxal	pydx	C00250	PA4236	2 h2o2 => 2 h2o + o2
Hydroxyphenyl-thiazoline	hpthiazoline		PA1681 /// PA5038 /// PA4231	3psme => chor + pi /// 2dda7p => 3dhq + pi /// chor => ichor
Pyochelin	pyochelin	C12037	PA4231	chor => ichor
	cbio		PA5508, PA2040	atp + glu-L + nh4 => adp + gln-L + h + pi
Set 3: Metabolites whose concentration increased when inhibiting biofilm-increasing reactions
Metabolite name	Metabolite symbol in model	KEGG ID	Genes whose mutation induced the metabolite concentration change	Associated reactions
(R)-2,3-Dihydroxy-3-methylbutanoate	23dhmb	C04272	PA0353	23dhmb => 3mob + h2o
2-Dehydro-D-gluconate	2dhglcn	C06473	PA3195	g3p + nad + pi <=> 13dpg + h + nadh
CMP	cmp	C00055	PA3195 /// PA0450	g3p + nad + pi <=> 13dpg + h + nadh /// h[e] + pi[e] <=> h + pi
D-Glucono-1,5-lactone	g15lac	C00198	PA3195	g3p + nad + pi <=> 13dpg + h + nadh
D-Gluconate	glcn-D	C00257	PA3195	g3p + nad + pi <=> 13dpg + h + nadh
Isocitrate	icit	C00311	PA1104, PA5558	adp + 4 h[e] + pi <=> atp + 3 h + h2o
(R)-Pantothenate	pnto-R	C00864	PA5015	coa + nad + pyr => accoa + co2 + nadh
5-Phospho-beta-D-ribosylamine	pram	C03090	PA3195	g3p + nad + pi <=> 13dpg + h + nadh
D-Ribose	rib-D	C00121	PA3195	g3p + nad + pi <=> 13dpg + h + nadh
Succinate	succ	C00042	PA1104, PA5558	adp + 4 h[e] + pi <=> atp + 3 h + h2o
Hydroxyphenyl-thiazoline	hpthiazoline		PA0430	2 h + mlthf + nadh => 5mthf + nad
	2dhglcn[e]	C06473	PA3195	g3p + nad + pi <=> 13dpg + h + nadh
Set 4: Metabolites whose concentration decreased when inhibiting biofilm-increasing reactions
Metabolite name	Metabolite symbol in model	KEGG ID	Genes whose mutation induced the metabolite concentration change
3-Phospho-D-glyceroyl phosphate	13dpg	C00236	PA3195 /// PA0450	g3p + nad + pi <=> 13dpg + h + nadh /// h[e] + pi[e] <=> h + pi
D-Glycerate 2-phosphate	2pg	C00631	PA3195 /// PA0450	g3p + nad + pi <=> 13dpg + h + nadh /// h[e] + pi[e] <=> h + pi
trans-Octadec-2-enoyl-[acyl-carrier-protein]	2tocdACP		PA3195	g3p + nad + pi <=> 13dpg + h + nadh
3-Methylglutaconyl-CoA	3mgcoa	C03231	PA5015	coa + nad + pyr => accoa + co2 + nadh
3-Phospho-D-glycerate	3pg	C00197	PA3195 /// PA0450	g3p + nad + pi <=> 13dpg + h + nadh /// h[e] + pi[e] <=> h + pi
3-Phosphohydroxypyruvate	3php	C03232	PA3195 /// PA0450	g3p + nad + pi <=> 13dpg + h + nadh /// h[e] + pi[e] <=> h + pi
4-Phospho-L-aspartate	4pasp	C03082	PA5479 /// PA0450	asp-L[e] + h[e] <=> asp-L + h /// h[e] + pi[e] <=> h + pi
5-Methylthio-5-deoxy-D-ribose 1-phosphate	5mdr1p	C04188	PA0450	h[e] + pi[e] <=> h + pi
5-Methylthio-5-deoxy-D-ribulose 1-phosphate	5mdru1p	C04582	PA0450 /// PA3713	h[e] + pi[e] <=> h + pi /// fad + h2o + spmd => 13dampp + 4abutn + fadh2
Acetoacetyl-CoA	aacoa	C00332	PA5015	coa + nad + pyr => accoa + co2 + nadh
N-Acetyl-L-glutamyl 5-phosphate	acg5p	C04133	PA0450	h[e] + pi[e] <=> h + pi
O-Acetyl-L-homoserine	achms	C01077	PA5479 /// PA5015	asp-L[e] + h[e] <=> asp-L + h /// coa + nad + pyr => accoa + co2 + nadh
Acetyl phosphate	actp	C00227	PA0450	h[e] + pi[e] <=> h + pi
Acetylated Alginate	algna		PA3548 /// PA3545	acACP + algne => ACP + algna /// algn => algne
L-Aspartate	asp-L	C00049	PA5479	asp-L[e] + h[e] <=> asp-L + h
L-Aspartate 4-semialdehyde	aspsa	C00441	PA5479	asp-L[e] + h[e] <=> asp-L + h
Butanoyl-CoA	btcoa	C00136	PA5015	coa + nad + pyr => accoa + co2 + nadh
trans-But-2-enoyl-CoA	butd2coa	C00877	PA5015	coa + nad + pyr => accoa + co2 + nadh
Carbamoyl phosphate	cbp	C00169	PA0450	h[e] + pi[e] <=> h + pi
2,3-diketo5-methylthio-1-phosphopentane	dkmpp	C15650	PA0450	h[e] + pi[e] <=> h + pi
Fumarate	fum	C00122	PA5479	asp-L[e] + h[e] <=> asp-L + h
L-Glutamate 5-phosphate	glu5p	C03287	PA0450	h[e] + pi[e] <=> h + pi
D-Glycero-D-manno-heptose 1,7-bisphosphate	gmh17bp	C11472	PA0450	h[e] + pi[e] <=> h + pi
Hydrogen sulfide	h2s	C00283	PA0849	h + nadph + trdox => nadp + trdrd
Hexadecenoyl-ACP (n-C16:1ACP)	hdeACP	C05763	PA3195	g3p + nad + pi <=> 13dpg + h + nadh
Hydroxymethylglutaryl-CoA	hmgcoa	C00356	PA5015	coa + nad + pyr => accoa + co2 + nadh
L-Homoserine	hom-L	C00263	PA5479	asp-L[e] + h[e] <=> asp-L + h
L-Malate	mal-L	C00149	PA5479	asp-L[e] + h[e] <=> asp-L + h
Myristoyl-ACP (n-C14:0ACP)	myrsACP	C05761	PA3195	g3p + nad + pi <=> 13dpg + h + nadh
Oxaloacetate	oaa	C00036	PA5479	asp-L[e] + h[e] <=> asp-L + h
Octadecanoyl-ACP (n-C18:0ACP)	ocdACP		PA3195	g3p + nad + pi <=> 13dpg + h + nadh
Palmitoyl-ACP (n-C16:0ACP)	palmACP	C05764	PA3195	g3p + nad + pi <=> 13dpg + h + nadh
Pyridoxine 5-phosphate	pdx5p	C00627	PA0450	h[e] + pi[e] <=> h + pi
Phosphoenolpyruvate	pep	C00074	PA3195 /// PA0450	g3p + nad + pi <=> 13dpg + h + nadh /// h[e] + pi[e] <=> h + pi
O-Phospho-L-homoserine	phom	C01102	PA1757 /// PA0450	atp + hom-L => adp + h + phom /// h[e] + pi[e] <=> h + pi
Phosphate	pi	C00009	PA0450	h[e] + pi[e] <=> h + pi
Diphosphate	ppi	C00013	PA0450	h[e] + pi[e] <=> h + pi
Protoporphyrinogen IX	pppg9	C01079	PA1104, PA5558	adp + 4 h[e] + pi <=> atp + 3 h + h2o
O-Phospho-L-serine	pser-L	C01005	PA0450	h[e] + pi[e] <=> h + pi
Sedoheptulose 7-phosphate	s7p	C05382	PA0450	h[e] + pi[e] <=> h + pi
Sulfite	so3	C00094	PA0849	h + nadph + trdox => nadp + trdrd
Tetradecenoyl-ACP (n-C14:1ACP)	tdeACP	C05760	PA3195	g3p + nad + pi <=> 13dpg + h + nadh
Thiamine diphosphate	thmpp	C00068	PA0450	h[e] + pi[e] <=> h + pi
Reduced thioredoxin	trdrd	C00342	PA0849	h + nadph + trdox => nadp + trdrd
Undecaprenyl-diphospho-N-acetylmuramoyl-(N-acetylglucosamine)-L-alanyl-D-glutamyl-meso-2,6-diaminopimeloyl-D-alanyl-D-alanine	uaagmda	C05898	PA5451, PA5450 /// PA0450	PA_LPS_A + atp + h2o => PA_LPS_A[e] + adp + h + pi /// h[e] + pi[e] <=> h + pi
Undecaprenyl-diphospho-N-acetylmuramoyl-L-alanyl-D-glutamyl-meso-2,6-diaminopimeloyl-D-alanyl-D-alanine	uagmda	C05897	PA3195 /// PA0450	g3p + nad + pi <=> 13dpg + h + nadh /// h[e] + pi[e] <=> h + pi
Undecaprenyl diphosphate	udcpdp		PA0450	h[e] + pi[e] <=> h + pi
Undecaprenyl phosphate	udcpp	C00348	PA5451, PA5450	PA_LPS_A + atp + h2o => PA_LPS_A[e] + adp + h + pi
Fuc2NAc-PP-Undecaprenyl	udcppf		PA5451, PA5450	PA_LPS_A + atp + h2o => PA_LPS_A[e] + adp + h + pi
Man(2NAc3N)(3,-CH3C=NH)A-(beta1,4)-Man(2NAc3NAc)A-(beta1,3)-Fuc2NAc-PP-Undecaprenyl	udcppfmm		PA0450	h[e] + pi[e] <=> h + pi
Urocanate	urcan	C00785	PA5098 /// PA4448 /// PA0006 /// PA4447	his-L <=> nh4 + urcan /// h2o + histd + 2 nad => 3 h + his-L + 2 nadh /// h2o + hisp => histd + pi /// glu-L + imacp <=> akg + h + hisp
(-)-Ureidoglycolate	urdglyc	C00603	PA1523 /// PA1523	h2o + hxan + nad => h + nadh + xan /// h2o + nad + xan => h + nadh + urate
KEGG: Kyoto Encyclopedia of Genes and Genomes
