# Supplementary material for: Biofilm Formation Mechanisms of Pseudomonas aeruginosa Predicted via Genome-Scale Kinetic Models of Bacterial Metabolism
Source: PLoS Comput Biol. 2015 Oct 2;11(10):e1004452. doi: 10.1371/journal.pcbi.1004452 (PMC4592021; doi:10.1371/journal.pcbi.1004452)
Supplement: S6 Table — (XLSX) [file pcbi.1004452.s010.xlsx]

## Sheet: Sheet1
S6 Table. Metabolic pathways with five or more metabolites in the metabolite sets specific for low and high biofilm producers.
Metabolic pathways with five or more metabolites in metabolite set 1
Pathway	Number of metabolites	Metabolite names	Metabolite symbol	Metabolite KEGG ID
map00280 Valine, leucine and isoleucine degradation'	12	2-Methyl-3-acetoacetyl-CoA /// trans-2-Methylbut-2-enoyl-CoA /// (S)-3-Hydroxy-2-methylbutyryl-CoA /// 3-Methylbut-2-enoyl-CoA /// 3-Methylglutaconyl-CoA /// Acetoacetyl-CoA /// Acetyl-CoA /// Hydroxymethylglutaryl-CoA /// Isovaleryl-CoA /// (R)-Methylmalonyl-CoA /// (S)-Methylmalonyl-CoA /// Succinyl-CoA	'''2maacoa /// 2mb2coa /// 3hmbcoa /// 3mb2coa /// 3mgcoa /// aacoa /// accoa /// hmgcoa /// ivcoa /// mmcoa-R /// mmcoa-S /// succ...'' <Preview truncated at 128 characters>'	'C03344 /// C03345 /// C04405 /// C03069 /// C03231 /// C00332 /// C00024 /// C00356 /// C02939 /// C01213 /// C00683 /// C00091'
'map00330 Arginine and proline metabolism'	12	1-Pyrroline-5-carboxylate /// 4-Aminobutanoate /// 4-Aminobutanal /// N-Acetyl-L-glutamyl 5-phosphate /// N-Acetyl-L-glutamate 5-semialdehyde /// N2-Acetyl-L-ornithine /// L-Glutamate 5-phosphate /// L-Glutamate 5-semialdehyde /// L-Proline /// Putrescine /// 5-Guanidino-2-oxopentanoate /// 4-Guanidinobutanal	'1pyr5c /// 4abut /// 4abutn /// acg5p /// acg5sa /// acorn /// glu5p /// glu5sa /// pro-L /// ptrc /// gop /// gbut'	'C03912 /// C00334 /// C00555 /// C04133 /// C01250 /// C00437 /// C03287 /// C01165 /// C00148 /// C00134 /// C03771 /// C02647'
'map00630 Glyoxylate and dicarboxylate metabolism'	10	3-Phospho-D-glycerate /// Acetoacetyl-CoA /// Acetyl-CoA /// Butanoyl-CoA /// trans-But-2-enoyl-CoA /// Formate /// Hydrogen peroxide /// (R)-Methylmalonyl-CoA /// (S)-Methylmalonyl-CoA /// Succinyl-CoA	'3pg /// aacoa /// accoa /// btcoa /// butd2coa /// for /// h2o2 /// mmcoa-R /// mmcoa-S /// succoa'	'C00197 /// C00332 /// C00024 /// C00136 /// C00877 /// C00058 /// C00027 /// C01213 /// C00683 /// C00091'
'map00270 Cysteine and methionine metabolism'	8	1,2-dihydroxy-3-keto-5-methylthiopentene /// 2-keto-4-methylthiobutyrate /// 5-Methylthio-5-deoxy-D-ribose 1-phosphate /// 5-Methylthio-5-deoxy-D-ribulose 1-phosphate /// O-Acetyl-L-serine /// 2,3-diketo5-methylthio-1-phosphopentane /// L-Methionine /// Sulfite	'12d3k5m /// 2kmb /// 5mdr1p /// 5mdru1p /// acser /// dkmpp /// met-L /// so3'	'C15606 /// C01180 /// C04188 /// C04582 /// C00979 /// C15650 /// C00073 /// C00094'
'map00650 Butanoate metabolism'	7	4-Aminobutanoate /// Acetoacetyl-CoA /// Acetyl-CoA /// Butanoyl-CoA /// trans-But-2-enoyl-CoA /// Hydroxymethylglutaryl-CoA /// Succinyl-CoA	'4abut /// aacoa /// accoa /// btcoa /// butd2coa /// hmgcoa /// succoa'	'C00334 /// C00332 /// C00024 /// C00136 /// C00877 /// C00356 /// C00091'
'map00680 Methane metabolism'	7	D-Glycerate 2-phosphate /// 3-Phospho-D-glycerate /// 3-Phosphohydroxypyruvate /// Acetyl-CoA /// Acetyl phosphate /// Formate /// Phosphoenolpyruvate	'2pg /// 3pg /// 3php /// accoa /// actp /// for /// pep'	'C00631 /// C00197 /// C03232 /// C00024 /// C00227 /// C00058 /// C00074'
'map01210 2-Oxocarboxylic acid metabolism'	7	2-keto-4-methylthiobutyrate /// N-Acetyl-L-glutamyl 5-phosphate /// N-Acetyl-L-glutamate 5-semialdehyde /// N2-Acetyl-L-ornithine /// L-Methionine /// Phenylpyruvate /// L-Tryptophan	'2kmb /// acg5p /// acg5sa /// acorn /// met-L /// phpyr /// trp-L'	'C01180 /// C04133 /// C01250 /// C00437 /// C00073 /// C00166 /// C00078'
'map01212 Fatty acid metabolism'	7	Acetoacetyl-CoA /// Acetyl-CoA /// Butanoyl-CoA /// trans-But-2-enoyl-CoA /// Hexadecenoyl-ACP (n-C16:1ACP) /// Malonyl-CoA /// Palmitoyl-ACP (n-C16:0ACP)	'aacoa /// accoa /// btcoa /// butd2coa /// hdeACP /// malcoa /// palmACP'	'C00332 /// C00024 /// C00136 /// C00877 /// C05763 /// C00083 /// C05764'
'map00380 Tryptophan metabolism'	6	'L-Formylkynurenine /// Acetoacetyl-CoA /// Acetyl-CoA /// trans-But-2-enoyl-CoA /// L-Kynurenine /// L-Tryptophan'	'Lfmkynr /// aacoa /// accoa /// butd2coa /// kynr-L /// trp-L'	'C02700 /// C00332 /// C00024 /// C00877 /// C00328 /// C00078'
'map00620 Pyruvate metabolism'	6	'Acetoacetyl-CoA /// Acetyl-CoA /// Acetyl phosphate /// Formate /// Malonyl-CoA /// Phosphoenolpyruvate'	'aacoa /// accoa /// actp /// for /// malcoa /// pep'	'C00332 /// C00024 /// C00227 /// C00058 /// C00083 /// C00074'
'map00640 Propanoate metabolism'	6	'Acetoacetyl-CoA /// Acetyl-CoA /// Malonyl-CoA /// (R)-Methylmalonyl-CoA /// (S)-Methylmalonyl-CoA /// Succinyl-CoA'	'aacoa /// accoa /// malcoa /// mmcoa-R /// mmcoa-S /// succoa'	'C00332 /// C00024 /// C00083 /// C01213 /// C00683 /// C00091'
'map00010 Glycolysis / Gluconeogenesis'	5	'3-Phospho-D-glyceroyl phosphate /// D-Glycerate 2-phosphate /// 3-Phospho-D-glycerate /// Acetyl-CoA /// Phosphoenolpyruvate'	'13dpg /// 2pg /// 3pg /// accoa /// pep'	'C00236 /// C00631 /// C00197 /// C00024 /// C00074'
Metabolic pathways with five or more metabolites in metabolite set 2
Pathway	Number of metabolites	Metabolite names	Metabolite symbol	Metabolite KEGG ID
'map00061 Fatty acid biosynthesis'	20	'''But-2-enoyl-[acyl-carrier protein] /// trans-Dodec-2-enoyl-[acyl-carrier protein] /// trans-Dec-2-enoyl-[acyl-carrier protein] /...'' <Preview truncated at 128 characters>'	'''2beACP /// 2tddACP /// 2tdeACP /// 2theACP /// 2toceACP /// 3hbACP /// 3hddACP /// 3hdeACP /// 3hhACP /// 3hocACP /// 3htdACP //...'' <Preview truncated at 128 characters>'	'''C04246 /// C05758 /// C05754 /// C05748 /// C05751 /// C04618 /// C05757 /// C04619 /// C05747 /// C04620 /// C04688 /// C05756 ...'' <Preview truncated at 128 characters>'
'map01212 Fatty acid metabolism'	20	'''But-2-enoyl-[acyl-carrier protein] /// trans-Dodec-2-enoyl-[acyl-carrier protein] /// trans-Dec-2-enoyl-[acyl-carrier protein] /...'' <Preview truncated at 128 characters>'	'''2beACP /// 2tddACP /// 2tdeACP /// 2theACP /// 2toceACP /// 3hbACP /// 3hddACP /// 3hdeACP /// 3hhACP /// 3hocACP /// 3htdACP //...'' <Preview truncated at 128 characters>'	'''C04246 /// C05758 /// C05754 /// C05748 /// C05751 /// C04618 /// C05757 /// C04619 /// C05747 /// C04620 /// C04688 /// C05756 ...'' <Preview truncated at 128 characters>'
Metabolic pathways with five or more metabolites in metabolite set 3
Pathway	Number of metabolites	Metabolite names	Metabolite symbol	Metabolite KEGG ID
'map00030 Pentose phosphate pathway'	5	'2-Dehydro-D-gluconate /// D-Glucono-1,5-lactone /// D-Gluconate /// D-Ribose /// 2dhglcn[e]'	'2dhglcn /// g15lac /// glcn-D /// rib-D /// 2dhglcn[e]'	'C06473 /// C00198 /// C00257 /// C00121 /// C06473'
Metabolic pathways with five or more metabolites in metabolite set 4
Pathway	Number of metabolites	Metabolite names	Metabolite symbol	Metabolite KEGG ID
'map00270 Cysteine and methionine metabolism'	11	'''4-Phospho-L-aspartate /// 5-Methylthio-5-deoxy-D-ribose 1-phosphate /// 5-Methylthio-5-deoxy-D-ribulose 1-phosphate /// O-Acetyl...'' <Preview truncated at 128 characters>'	'4pasp /// 5mdr1p /// 5mdru1p /// achms /// asp-L /// aspsa /// dkmpp /// h2s /// hom-L /// pser-L /// so3'	'C03082 /// C04188 /// C04582 /// C01077 /// C00049 /// C00441 /// C15650 /// C00283 /// C00263 /// C01005 /// C00094'
'map00260 Glycine, serine and threonine metabolism'	9	'''D-Glycerate 2-phosphate /// 3-Phospho-D-glycerate /// 3-Phosphohydroxypyruvate /// 4-Phospho-L-aspartate /// L-Aspartate /// L-A...'' <Preview truncated at 128 characters>'	'2pg /// 3pg /// 3php /// 4pasp /// asp-L /// aspsa /// hom-L /// phom /// pser-L'	'C00631 /// C00197 /// C03232 /// C03082 /// C00049 /// C00441 /// C00263 /// C01102 /// C01005'
'map00680 Methane metabolism'	8	'''D-Glycerate 2-phosphate /// 3-Phospho-D-glycerate /// 3-Phosphohydroxypyruvate /// Acetyl phosphate /// L-Malate /// Oxaloacetat...'' <Preview truncated at 128 characters>'	'2pg /// 3pg /// 3php /// actp /// mal-L /// oaa /// pep /// pser-L'	'C00631 /// C00197 /// C03232 /// C00227 /// C00149 /// C00036 /// C00074 /// C01005'
'map00620 Pyruvate metabolism'	7	'Acetoacetyl-CoA /// Acetyl phosphate /// Fumarate /// L-Malate /// Oxaloacetate /// Phosphoenolpyruvate /// Thiamine diphosphate'	'aacoa /// actp /// fum /// mal-L /// oaa /// pep /// thmpp'	'C00332 /// C00227 /// C00122 /// C00149 /// C00036 /// C00074 /// C00068'
'map01212 Fatty acid metabolism'	7	'''Acetoacetyl-CoA /// Butanoyl-CoA /// trans-But-2-enoyl-CoA /// Hexadecenoyl-ACP (n-C16:1ACP) /// Myristoyl-ACP (n-C14:0ACP) /// ...'' <Preview truncated at 128 characters>'	'aacoa /// btcoa /// butd2coa /// hdeACP /// myrsACP /// palmACP /// tdeACP'	'C00332 /// C00136 /// C00877 /// C05763 /// C05761 /// C05764 /// C05760'
'map00010 Glycolysis / Gluconeogenesis'	6	'''3-Phospho-D-glyceroyl phosphate /// D-Glycerate 2-phosphate /// 3-Phospho-D-glycerate /// Oxaloacetate /// Phosphoenolpyruvate /...'' <Preview truncated at 128 characters>'	'13dpg /// 2pg /// 3pg /// oaa /// pep /// thmpp'	'C00236 /// C00631 /// C00197 /// C00036 /// C00074 /// C00068'
'map00330 Arginine and proline metabolism'	6	'''N-Acetyl-L-glutamyl 5-phosphate /// L-Aspartate /// L-Aspartate 4-semialdehyde /// Carbamoyl phosphate /// Fumarate /// L-Glutam...'' <Preview truncated at 128 characters>'	'acg5p /// asp-L /// aspsa /// cbp /// fum /// glu5p'	'C04133 /// C00049 /// C00441 /// C00169 /// C00122 /// C03287'
'map00630 Glyoxylate and dicarboxylate metabolism'	6	'3-Phospho-D-glycerate /// Acetoacetyl-CoA /// Butanoyl-CoA /// trans-But-2-enoyl-CoA /// L-Malate /// Oxaloacetate'	'3pg /// aacoa /// btcoa /// butd2coa /// mal-L /// oaa'	'C00197 /// C00332 /// C00136 /// C00877 /// C00149 /// C00036'
'map00020 Citrate cycle (TCA cycle)'	5	'Fumarate /// L-Malate /// Oxaloacetate /// Phosphoenolpyruvate /// Thiamine diphosphate'	'fum /// mal-L /// oaa /// pep /// thmpp'	'C00122 /// C00149 /// C00036 /// C00074 /// C00068'
'map00650 Butanoate metabolism'	5	'Acetoacetyl-CoA /// Butanoyl-CoA /// trans-But-2-enoyl-CoA /// Fumarate /// Hydroxymethylglutaryl-CoA'	'aacoa /// btcoa /// butd2coa /// fum /// hmgcoa'	'C00332 /// C00136 /// C00877 /// C00122 /// C00356'
'map01210 2-Oxocarboxylic acid metabolism'	5	'4-Phospho-L-aspartate /// N-Acetyl-L-glutamyl 5-phosphate /// L-Aspartate /// L-Aspartate 4-semialdehyde /// Oxaloacetate'	'4pasp /// acg5p /// asp-L /// aspsa /// oaa'	'C03082 /// C04133 /// C00049 /// C00441 /// C00036'
map02020 Two-component system'	5	'L-Aspartate /// Fumarate /// L-Malate /// Oxaloacetate /// Phosphate'	'asp-L /// fum /// mal-L /// oaa /// pi'	'C00049 /// C00122 /// C00149 /// C00036 /// C00009'
KEGG: Kyoto Encyclopedia of Genes and Genomes
