# Supplementary material for: Biofilm Formation Mechanisms of Pseudomonas aeruginosa Predicted via Genome-Scale Kinetic Models of Bacterial Metabolism
Source: PLoS Comput Biol. 2015 Oct 2;11(10):e1004452. doi: 10.1371/journal.pcbi.1004452 (PMC4592021; doi:10.1371/journal.pcbi.1004452)
Supplement: S7 Table — (XLSX) [file pcbi.1004452.s011.xlsx]

## Sheet: Sheet1
S7 Table. Reactions whose inhibition is predicted to alter biofilm formation.
Reaction which inhibition is predicted to reduce biofilm formation
Reaction	Reaction name	Genes	n1	n2	n3	n4	Score
12d3k5m + o2 => 2kmb + for	1,2-dihydroxy-3-keto-5-methylthiopentene dioxygenase (2-keto-4-methylthiobutyrate)	PA1684	-23	-1	0	0	-24
dkmpp + h2o => 12d3k5m + 2 h + pi	enolase-phosphatase E-1	PA1685	-22	-1	0	0	-23
acorn + akg <=> acg5sa + glu-L	acetylornithine transaminase	PA0895	-21	0	0	0	-21
5mdru1p => dkmpp + h2o	5-Methylthio-5-deoxy-D-ribulose 1-phosphate dehydratase	PA1683	-21	-1	0	1	-21
gln-L + h2o + prpp => glu-L + ppi + pram	glutamine phosphoribosyldiphosphate amidotransferase	PA3108	-21	-1	2	0	-20
amet + h <=> ametam + co2	Adenosylmethionine decarboxylase	PA0654	-19	0	0	0	-19
acg5sa + nadp + pi <=> acg5p + h + nadph	N-acetyl-g-glutamyl-phosphate reductase	PA0662	-19	0	0	0	-19
5mdr1p <=> 5mdru1p	5-methylthioribose-1-phosphate isomerase	PA3169	-20	-1	0	2	-19
co2 + h2o <=> h + hco3	carbonate dehydratase (HCO3 equilibration reaction)	PA2053	-7	-11	0	0	-18
atp + gly + pram => adp + gar + h + pi	phosphoribosylglycinamide synthase	PA4855	-21	0	3	0	-18
atp + fpram => adp + air + h + pi	phosphoribosylaminoimidazole synthetase	PA0945	-21	0	3	0	-18
atp + fgam + gln-L + h2o => adp + fpram + glu-L + 2 h + pi	phosphoribosylformylglycinamidine synthase	PA3763	-21	0	3	0	-18
5mta + pi => 5mdr1p + ade	5-methylthioadenosine phosphorylase	PA3004	-19	-1	0	3	-17
h2o + ppi => h + 2 pi	inorganic diphosphatase	PA4031	-7	-10	0	0	-17
ametam + ptrc => 5mta + h + spmd	spermidine synthase	PA1687	-17	0	0	0	-17
asp-L + gtp + imp => dcamp + gdp + 2 h + pi	adenylosuccinate synthetase	PA4938	-19	0	3	0	-16
acorn + glu-L <=> acglu + orn-L	ornithine transacetylase	PA4402	-16	0	0	0	-16
ala-L + msa <=> ala-B + pyr	beta-alanine--pyruvate transaminase	PA0132	-16	0	1	0	-15
coa + msa + nad => accoa + co2 + nadh	methylmalonate-semialdehyde dehydrogenase (malonic semialdehyde)	( PA0130 OR PA3570 OR PA0747 )	-16	0	1	0	-15
actACP + h + nadph => 3hbACP + nadp	(3R)-3-Hydroxybutanoyl-[acyl-carrier protein]:NADP+ oxidoreductase	( PA2967 OR PA1827 OR PA3106 OR PA4148 OR PA4786 OR PA5524 OR PA4162 OR PA3106 )	-2	-12	0	0	-14
atp + h2o + met-L => amet + pi + ppi	methionine adenosyltransferase	PA0546	-17	-1	1	3	-14
butACP + h + malACP => 3oxhACP + ACP + co2	Butyryl-[acyl-carrier protein]:malonyl-[acyl-carrier-protein]C-acyltransferase (decarboxylating)	PA1609	0	-13	0	0	-13
3hhACP => 2theACP + h2o	(3R)-3-Hydroxybutanoyl-[acyl-carrier-protein] hydro-lyase	( PA3645 OR PA1610 )	0	-13	0	1	-12
3oxhACP + h + nadph => 3hhACP + nadp	(3R)-3-Hydroxyhexanoyl-[acyl-carrier-protein]:NADP+ oxidoreductase	( PA1827 OR PA3106 OR PA4148 OR PA4786 OR PA5524 OR PA4162 OR PA3106 OR PA2967 )	0	-12	0	0	-12
3hbACP => 2beACP + h2o	(3R)-3-Hydroxybutanoyl-[acyl-carrier-protein] hydro-lyase	( PA3645 OR PA1610 )	0	-11	0	0	-11
3hpaACP => h2o + hdeACP	(3R)-3-Hydroxypalmitoyl-[acyl-carrier-protein] hydro-lyase	( PA3645 OR PA1610 )	0	-15	0	4	-11
accoa + h + malACP => actACP + co2 + coa	b-ketoacyl synthase	PA3333	-2	-9	0	0	-11
2beACP + h + nadh => butACP + nad	Butyryl-[acyl-carrier protein]:malonyl-CoA C-acyltransferase	PA1806	0	-10	0	0	-10
co2[e] <=> co2	CO2 transport out via diffusion		-6	-22	2	16	-10
2theACP + h + nadh => hexACP + nad	Hexanoyl-[acyl-carrier protein]:malonyl-CoA C-acyltransferase	PA1806	0	-12	0	2	-10
h + hexACP + malACP => 3oxocACP + ACP + co2	Hexanoyl-[acyl-carrier protein]:malonyl-[acyl-carrier-protein] C-acyltransferase	PA1609	0	-12	0	2	-10
3oxhdACP + h + nadph => 3hpaACP + nadp	(3R)-3-Hydroxypalmitoyl-[acyl-carrier-protein]:NADP+ oxidoreductase	PA2967	0	-12	0	4	-8
h[e] + phe-L[e] <=> h + phe-L	L-phenylalanine transport in/out via proton symport	( PA3000 OR PA0866 )	-8	0	0	0	-8
3oxocACP + h + nadph => 3hocACP + nadp	(3R)-3-Hydroxyoctanoyl-[acyl-carrier-protein]:NADP+ oxidoreductase	( PA1827 OR PA3106 OR PA4148 OR PA4786 OR PA5524 OR PA4162 OR PA3106 OR PA2967 )	0	-11	0	4	-7
3hocdacp => 2tocdACP + h2o	(3R)-3-Hydroxyoctadecanoyl-[acyl-carrier-protein] hydro-lyase	( PA1610 OR PA3645 )	-2	-7	0	2	-7
e4p + h2o + pep => 2dda7p + pi	3-deoxy-D-arabino-heptulosonate 7-phosphate synthetase	( PA2943 OR PA1750 )	0	-6	0	0	-6
3hocACP => 2toceACP + h2o	((3R)-3-Hydroxybutanoyl-[acyl-carrier-protein] hydro-lyase	( PA3645 OR PA1610 )	0	-10	0	4	-6
atp + skm => adp + h + skm5p	shikimate kinase	PA5039	0	-6	0	0	-6
mmcoa-R => succoa	methylmalonyl-CoA mutase		-5	0	0	0	-5
chor + gln-L => a4dic + glu-L	phenazine-1-carboxylic acid synthesis, step 1	( PA1903 OR PA4214 )	0	-4	0	0	-4
air + co2 <=> 5aizc + h	phosphoribosylaminoimidazole carboxylase	( PA5426 OR PA5425 )	-5	0	1	0	-4
hmgcoa => acac + accoa	hydroxymethylglutaryl-CoA lyase	PA2011	-4	0	0	0	-4
3oxocdacp + h + nadph => 3hocdacp + nadp	(3R)-3-Hydroxyoctadecanoyl-[acyl-carrier-protein]:NADP+ oxidoreductase	PA2967	-2	-4	0	2	-4
h + malACP + octACP => 3oxdeACP + ACP + co2	Octanoyl-[acyl-carrier protein]:malonyl-[acyl-carrier-protein] C-acyltransferase (decarboxylating)	PA1609	0	-10	0	6	-4
acac + succoa <=> aacoa + succ	3-oxoacid CoA-transferase (Succinyl-CoA: acetoacetate)	PA1999	-4	0	0	0	-4
adp + h + pep => atp + pyr	pyruvate kinase	( PA4329 OR PA1498 )	-6	0	2	0	-4
ac + atp <=> actp + adp	acetate kinase	PA0836	-12	-4	1	12	-3
a4dic + h2o => dhha + h + pyr	phenazine-1-carboxylic acid synthesis, step 2	( PA4213 OR PA1902 )	0	-3	0	0	-3
3dhq <=> 3dhsk + h2o	3-dehydroquinate dehydratase	( PA0245 OR PA4846 )	0	-3	0	0	-3
etoh[e] <=> etoh	ethanol transport in/out via diffusion		-7	-11	2	13	-3
for + nad => co2 + nadh	formate dehydrogenase	( PA4810 AND PA4811 AND PA4812 )	-3	0	0	0	-3
h[e] + lys-L[e] <=> h + lys-L	L-lysine transport in/out via proton symport	PA1194	0	-4	0	1	-3
mmcoa-R <=> mmcoa-S	methylmalonyl-CoA epimerase		-3	0	0	0	-3
o2[e] <=> o2	O2 transport in via diffusion		-6	-4	2	5	-3
2toceACP + h + nadh => nad + octACP	Octanoyl-[acyl-carrier protein]:malonyl-CoA C-acyltransferase	PA1806	0	-9	0	6	-3
1pyr5c + 2 h + nadph => nadp + pro-L	pyrroline-5-carboxylate reductase	PA0393	-3	0	0	0	-3
atp + hco3 + ppcoa => adp + h + mmcoa-S + pi	Propionyl-CoA carboxylase	PA2012	-3	0	0	0	-3
acser + h2s => ac + cys-L	cysteine synthase	( PA2709 OR PA2104 OR PA0932 )	-2	0	0	0	-2
23dhdp + h + nadph => nadp + thdp	dihydrodipicolinate reductase (NADPH)	PA4759	0	-2	0	0	-2
btcoa + fad + h2o + nad => aacoa + fadh2 + h + nadh	fatty acid oxidation (Butanoyl-CoA )		-2	0	0	0	-2
glu5sa <=> 1pyr5c + h + h2o	L-glutamate 5-semialdehyde dehydratase (spontaneous)		-2	0	0	0	-2
gly[e] + na1[e] <=> gly + na1	probable AGCS sodium/alanine/glycine symporter	PA2252	-5	0	1	2	-2
4gubut + h2o <=> 4abut + urea	guanidinobutyrase	PA1421	-2	0	0	0	-2
3hdeACP => 2tdeACP + h2o	(3R)-3-Hydroxybutanoyl-[acyl-carrier-protein] hydro-lyase	( PA1610 OR PA3645 )	0	-6	0	4	-2
h2o + kynr-L => ala-L + anth	kynureninase	PA2080	-3	0	0	1	-2
h + malACP + myrsACP => 3oxhdACP + ACP + co2	Tetradecanoyl-[acyl-carrier-protein]:malonyl-[acyl-carrier-protein] C-acyltransferase	PA1609	0	-5	0	3	-2
3mgcoa + h2o <=> hmgcoa	methylglutaconyl-CoA hydratase	PA2013	-3	0	0	1	-2
3oxadp + succoa <=> oxadpcoa + succ	3-oxoadipate CoA-transferase	( PA1999 AND PA2000 )	-2	0	0	0	-2
2 dhha => 4 h + 2 h2o + for + pca	phenazine-1-carboxylic acid synthesis, step 3	( ( PA1899 OR PA4210 ) AND ( PA1900 OR PA4211 ) AND ( PA1901 OR PA4212 ) AND ( PA1904 OR PA4215 ) AND ( PA1905 OR PA4216 ) )	0	-2	0	0	-2
h2o + pdx5p => pi + pydxn	Pyridoxine 5-phosphate phosphatase	PA3296	0	-2	0	0	-2
o2 + pydxn <=> h2o2 + pydx	pyridoxine oxidase	PA1049	0	-2	0	0	-2
h2o + sl26da => 26dap-LL + succ	succinyl-diaminopimelate desuccinylase	PA1162	0	-2	0	0	-2
h2o + succoa + thdp => coa + sl2a6o	tetrahydropicolinate succinylase	PA3666	0	-2	0	0	-2
e4p + xu5p-D <=> f6p + g3p	transketolase	PA0548	0	-4	0	2	-2
dhap <=> g3p	triose-phosphate isomerase	PA4748	-2	0	0	0	-2
na1[e] + val-L[e] => na1 + val-L	L-valine transport in via proton symport	PA1590	0	-2	0	0	-2
gbut + nad + h2o => 4gubut + nadh + h	4-guanidinobutyraldehyde dehydrogenase / NAD-dependent aldehyde dehydrogenase	PA5312	-2	0	0	0	-2
ichor => sal + pyr		PA4230	0	-2	0	0	-2
cys-L + atp => cysamp + ppi		PA4226	0	-2	0	0	-2
sal + atp + h => salamp + ppi		PA4228	0	-2	0	0	-2
salamp + cysamp => hpthiazoline + 2 amp + h2o + h		( PA4224 AND PA4228 )	0	-2	0	0	-2
h + 2 pyr => alac-S + co2	acetolactate synthase (Also catalyzes ACHBS)	( PA4695 AND PA4696 )	0	-1	0	0	-1
2mbcoa + fad <=> 2mb2coa + fadh2	Acyl-CoA dehydrogenase (2-Methylbutanoyl - trans-2-methylbut)	PA0879	-1	0	0	0	-1
chor + gln-L => 4adcho + glu-L	4-amino-4-deoxychorismate synthase	PA1758	0	-1	0	0	-1
ahcys + h2o <=> adn + hcys-L	adenosylhomocysteinase	PA0432	0	-2	1	0	-1
asp-L + h => ala-B + co2	aspartate 1-decarboxylase	PA4731	0	-1	0	0	-1
atp + gln-L + h2o + utp => adp + ctp + glu-L + 2 h + pi	CTP synthase (glutamine)	PA3637	0	-1	0	0	-1
26dap-M + h => co2 + lys-L	diaminopimelate decarboxylase	PA5277	-1	0	0	0	-1
2tdeACP + h + nadh => decACP + nad	Decanoyl-[acyl-carrier protein]:malonyl-CoA C-acyltransferase	PA1806	0	-5	0	4	-1
2dhp + h + nadph => nadp + pant-R	2-dehydropantoate 2-reductase	PA4397	0	-1	0	0	-1
forglu + h2o => frmd + glu-L	formimidoylglutamase	( PA5091 OR PA3175 )	-1	0	0	0	-1
Lfmkynr + h2o => for + h + kynr-L	N-Formyl-L-kynurenine amidohydrolase	PA2081	-2	0	0	1	-1
frmd + h2o => for + nh4	formamidase	PA3366	-1	0	0	0	-1
glc-D[e] + nadp => g15lac[e] + h + nadph	glucose 1-dehydrogenase (NADP) extracellular	PA2290	0	-3	0	2	-1
glu5p + h + nadph => glu5sa + nadp + pi	glutamate-5-semialdehyde dehydrogenase	PA4007	-1	0	0	0	-1
g6p + nadp <=> 6pgl + h + nadph	glucose 6-phosphate dehydrogenase	( PA5439 OR PA3183 )	-1	0	0	0	-1
3hmbcoa + nad <=> 2maacoa + h + nadh	3-hydroxyacyl-CoA dehydrogenase (2-Methylacetoacetyl-CoA)	PA1609	-1	0	0	0	-1
h2o + hsl => hom-L	homoserine lactonase		0	-1	0	0	-1
4izp + h2o => forglu	imidazolonepropionase	PA5092	-1	0	0	0	-1
decACP + h + malACP => 3oxddACP + ACP + co2	Decanoyl-[acyl-carrier protein]:malonyl-[acyl-carrier-protein] C-acyltransferase	PA1609	0	-5	0	4	-1
5mthf + hcys-L => h + met-L + thf	methionine synthase	PA1843	-1	-1	1	0	-1
atp + udp <=> adp + utp	nucleoside-diphosphate kinase (ATP:UDP)	PA3807	0	-1	0	0	-1
nh3[e] <=> nh3	ammonium transport via diffusion	( PA5287 OR PA3039 OR PA5287 )	0	-1	0	0	-1
o2 + pdx5p <=> h + h2o2 + pydx5p	pyridoxine 5-phosphate oxidase	PA1049	0	-2	0	1	-1
6pgl + h2o => 6pgc + h	6-phosphogluconolactonase	PA3182	-1	0	0	0	-1
2 3hdccoa => 2bhdccoa + coa	poly(3-hydroxyalkanoic acid) synthase	( PA5058 OR PA5056 )	0	-3	0	2	-1
h2o + pser-L => pi + ser-L	phosphoserine phosphatase (L-serine)	PA4960	-1	0	0	0	-1
accoa + pi <=> actp + coa	phosphotransacetylase	PA0835	-11	-4	1	13	-1
akg + ptrc => 4abutn + glu-L	Putrescine Transaminase	PA0299	-1	0	0	0	-1
fad + h2o + pro-L => fadh2 + glu5sa	Proline dehydrogenase	PA0782	-1	0	0	0	-1
3hdeACP + coa => 3hdccoa + ACP	rhamnosyltransferase chain A	PA3479	0	-3	0	2	-1
3h3h + dtdpddm + h => dtdp + lrhh	rhamnosyltransferase chain B	PA3478	0	-3	0	2	-1
accoa + ser-L <=> acser + coa	serine O-acetyltransferase	PA3816	-1	0	0	0	-1
3 h2o + h2s + 3 nadp <=> 4 h + 3 nadph + so3	sulfite reductase (NADPH2)	( PA1838 OR PA2906 OR PA4130 )	-2	0	0	1	-1
atp + ump <=> adp + udp	UMP kinase	PA3654	0	-1	0	0	-1
2 h[e] + urea[e] <=> 2 h + urea	urea reversible transport via proton symport (2 H+)	PA1497	-2	0	0	1	-1
gop => gbut + co2	5-guanidino-2-oxopentanoate decarboxylase	PA4977	-1	0	0	0	-1
Reaction which inhibition is predicted to increase biofilm formation
Reaction	Reaction name	Genes	n1	n2	n3	n4	Score
13dpg + adp <=> 3pg + atp	phosphoglycerate kinase	PA0552	-1	0	7	11	17
nh3 + h <=> nh4	Ammonia ammonium eq		0	-4	0	16	12
3pg <=> 2pg	phosphoglycerate mutase	PA5131	-3	0	5	7	9
2pg <=> h2o + pep	enolase	PA3635	-4	0	5	6	7
atp + dpcoa => adp + coa + h	dephospho-CoA kinase	PA4529	0	0	1	5	6
PA_LPS_B + atp + h2o => PA_LPS_B[e] + adp + h + pi	B-band LPS efflux		0	0	0	6	6
PA_core_lipidA + udcpp26fmm + atp + h2o => PA_LPS_B + udcpdp + adp + h + pi	Pseudomonas aeruginosa LPS B band synthesis	PA4999	0	0	0	6	6
atp + h + pan4p => dpcoa + ppi	pantetheine-phosphate adenylyltransferase	PA0363	0	0	1	5	6
asp-L + atp <=> 4pasp + adp	aspartate kinase	PA0904	0	0	0	5	5
hcys-L + ser-L => cysth-L + h2o	cystathionine b-synthase	PA0399	-1	-2	1	7	5
uacman_2NAc*_A + udcppf => udcppfm + ump	Man(2NAc3NAc)A-(beta1,3)-Fuc2NAc-PP-undecap synthesis	PA3147	0	0	0	5	5
uacman_2NAc3NAc_A + udcppfm => udcppfmm + ump	Man(2NAc3N)(3,-CH3C=NH)A-(beta1,4)-Man(2NAc3NAc)A-(beta1,3)-Fuc2NAc-PP-undecap synthesis	PA3149	0	0	0	5	5
uacman_2NAc3NAc_A + nh3 => uacman_2NAc*_A + h2o	UDP-N-acetyl-mannosamine (2NAc3N) acid (CH3C=NH) addase		0	0	0	5	5
uacman3N + 2 nad + h2o => uacman_2NAc3N_A + 2 nadh + 2 h	UDP-N-acetyl-mannosamine-3-N dehydrogenase	PA3159	0	0	0	5	5
glu-L + nad + uacmam => akg + nadh + h + uacman3N	UDP-N-acetyl-mannosamine aminase	PA3155	0	0	0	5	5
accoa + uacman_2NAc3N_A => coa + uacman_2NAc3NAc_A	UDP-N-acetyl-mannosamine (2NAc3N) acid acetylase	( PA3156 OR PA3157 )	0	0	0	5	5
uacgam <=> uacmam	UDP-N-acetylglucosamine 2-epimerase	PA3148	0	0	0	5	5
26 udcppfmm => udcpp26fmm + 25 udcpdp	O-antigen elongation	( PA3154 AND PA3160 AND PA3153 )	0	0	0	5	5
aspsa + nadp + pi <=> 4pasp + h + nadph	aspartate-semialdehyde dehydrogenase	( PA3116 OR PA3117 )	0	0	0	4	4
uacfuc + udcpp => udcppf + ump	Fuc2NAc-PP-undecap synthesis	PA3145	0	0	0	4	4
3htdACP => h2o + tdeACP	(3R)-3-Hydroxypalmitoyl-[acyl-carrier-protein] hydro-lyase	( PA1610 OR PA3645 )	0	0	0	4	4
h + nadph + uacgala => h2o + nadp + uacfuc	UDP-N-acetyl fucosamine synthase	( PA3158 AND PA3146 )	0	0	0	4	4
uacgam => uacgala	UDP-N-acetylglucosamine 4-epimerase	PA3141	0	0	0	4	4
cysth-L + h2o <=> hcys-L + nh4 + pyr	cystathionine b-lyase reversible	PA0400	-1	-4	1	7	3
2ddg6p => g3p + pyr	2-dehydro-3-deoxy-phosphogluconate aldolase	( PA3181 OR PA3131 )	-5	-9	7	10	3
gdpman => gdpddm + h2o	GDPmannose 4,6-dehydratase	PA5453	0	0	0	3	3
3oxtdACP + h + nadph => 3htdACP + nadp	3R)-3-Hydroxytetradecanoyl-[acyl-carrier-protein]:NADP+ oxidoreductase	PA2967	0	-1	0	4	3
h + nadh + tdeACP => myrsACP + nad	Myristoyl-[acyl-carrier protein] synthase	PA1806	0	0	0	3	3
atp + h2o + met-L[e] => adp + h + met-L + pi	L-methionine transport via ABC system	PA5504	-1	0	1	3	3
PA_core_lipidA + rha70glcnacppund + atp + h2o => PA_LPS_A + udcpdp + adp + h + pi	Pseudomonas aeruginosa LPS A-band synthesis	PA4999	0	0	0	3	3
6pgc => 2ddg6p + h2o	phosphogluconate dehydratase	PA3194	-5	-9	7	10	3
g6p <=> f6p	glucose-6-phosphate isomerase	PA4732	0	0	0	3	3
uacgam + uagmda => h + uaagmda + udp	UDP-N-acetylglucosamine-N-acetylmuramyl-(pentapeptide)pyrophosphoryl-undecaprenol N-acetylglucosamine transferase	PA4412	-1	0	0	4	3
rha4glcnacppund + 66 gdpdr => rha70glcnacppund + 66 gmp	Common polysaccharyde elongation	( PA5448 AND PA5449 )	0	0	0	3	3
2 ala-D + atp <=> adp + alaala + h + pi	D-alanine-D-alanine ligase (reversible)	( PA4410 OR PA4201 )	0	0	0	2	2
ala-L <=> ala-D	alanine racemase	( PA4930 OR PA5302 )	0	0	0	2	2
atp + cys-L[e] + h2o => adp + cys-L + h + pi	L-cysteine transport via ABC system	( PA0313 AND PA0314 )	0	0	0	2	2
2tddACP + h + nadh => ddcaACP + nad	Dodecanoyl-[acyl-carrier protein]: malonyl-CoA C-acyltransferase	PA1806	0	-2	0	4	2
2dhglcn + atp => 6p2dglcn + adp + h	Dehydrogluconokinase	PA2261	0	0	2	0	2
g6p <=> g6p-B	Glucose-6-phosphate isomerase	PA4732	0	0	0	2	2
f6p + gln-L => gam6p + glu-L	glutamine-fructose-6-phosphate transaminase	PA5549	-1	0	0	3	2
fad + glutcoa + h => butd2coa + co2 + fadh2	glutaryl-CoA dehydrogenase	PA0447	0	0	0	2	2
atp + glc-D => adp + g6p-B + h	Glucokinase	PA3193	0	0	0	2	2
glu-D <=> glu-L	glutamate racemase	PA4662	0	0	0	2	2
glusa + h2o + nad => glutar + 2 h + nadh	glutarate-semialdehyde dehydrogenase		0	0	0	2	2
atp + coa + glutar => adp + glutcoa + pi	glutaryl-coa synthetase		0	0	0	2	2
atp + glcn-D => 6pgc + adp + h	gluconokinase	PA2321	0	0	2	0	2
ddcaACP + h + malACP => 3oxtdACP + ACP + co2	Dodecanoyl-[acyl-carrier-protein]:malonyl-[acyl-carrier-protein] C-acyltransferase	PA1609	0	-2	0	4	2
4mop + h + lpam => 3mbutdhla + co2	3-methyl-2-oxobutanoate dehydrogenase (2-methylpropanoyl-transferring).	PA2247	0	0	0	2	2
udcpp + ugmda => uagmda + ump	phospho-N-acetylmuramoyl-pentapeptide-transferase (meso-2,6-diaminopimelate)	PA4415	0	0	0	2	2
dhlam + nad => h + lpam + nadh	pyruvate dehydrogenase (dihydrolipoamide dehydrogenase)	PA1587	0	0	0	2	2
6p2dglcn + h + nadph => 6pgc + nadp	Phosphogluconate 2-dehydrogenase	PA2263	0	0	2	0	2
3pg + nad => 3php + h + nadh	phosphoglycerate dehydrogenase	PA0316	0	0	0	2	2
uaagmda => h + peptido_EC + udcpdp	Peptidoglycan subunit synthesis		-2	0	0	4	2
5aizc + asp-L + atp <=> 25aics + adp + h + pi	phosphoribosylaminoimidazolesuccinocarboxamide synthase	PA1013	0	0	1	1	2
26dap-M + atp + uamag => adp + h + pi + ugmd	UDP-N-acetylmuramoyl-L-alanyl-D-glutamyl-meso-2,6-diaminopimelate synthetase	PA4417	0	0	0	2	2
pep + uacgam => pi + uaccg	UDP-N-acetylglucosamine 1-carboxyvinyltransferase	PA4450	0	0	0	2	2
atp + glu-D + uama => adp + h + pi + uamag	UDP-N-acetylmuramoyl-L-alanyl-D-glutamate synthetase	PA4414	0	0	0	2	2
ala-L + atp + uamr => adp + h + pi + uama	UDP-N-acetylmuramoyl-L-alanine synthetase	PA4411	0	0	0	2	2
h + nadph + uaccg => nadp + uamr	UDP-N-acetylenolpyruvoylglucosamine reductase	PA2977	0	0	0	2	2
alaala + atp + ugmd => adp + h + pi + ugmda	UDP-N-acetylmuramoyl-L-alanyl-D-glutamyl-meso-2,6-diaminopimeloyl-D-alanyl-D-alanine synthetase	PA4416	0	0	0	2	2
25aics <=> aicar + fum	adenylosuccinate lyase	PA2629	0	0	1	0	1
gdpman + h2o + 2 nad <=> gdpmanur + 3 h + 2 nadh	GDP-mannose 6-dehydrogenase	PA3540	0	0	0	1	1
2 gdpmanur => algn + 2 gdp	Poly(beta-d-mannuronate) lyase precursor	( PA3541 AND PA3542 )	0	0	0	1	1
alltt + h2o => urdglyc + urea	allantoicase	PA1515	0	0	0	1	1
alltn + h2o => alltt + h	allantoinase		0	0	0	1	1
atp + prpp <=> ppi + prbatp	ATP phosphoribosyltransferase	PA4449	0	0	0	1	1
h2o + pap => amp + pi	3,5-bisphosphate nucleotidase	PA5175	-1	0	0	2	1
atp + cmp <=> adp + cdp	cytidylate kinase (CMP)	PA3163	0	0	1	0	1
2 h2o + pprdn => damval	delta-aminovalerate synthesis		0	-1	0	2	1
accoa + gam1p => acgam1p + coa + h	glucosamine-1-phosphate N-acetyltransferase	PA5552	-1	0	0	2	1
atp + glc-D[e] + h2o => adp + glc-D + h + pi	D-glucose transport via ABC system	( PA3189 AND PA3187 AND PA3190 AND PA3188 )	-1	-1	0	3	1
atp + glu-L => adp + glu5p	glutamate 5-kinase	PA4565	0	0	0	1	1
atp + gmh7p => adp + gmh17bp + h	D-glycero-D-manno-heptose 7-phosphate kinase	PA4996	0	0	0	1	1
3hddACP => 2tddACP + h2o	(3R)-3-Hydroxybutanoyl-[acyl-carrier-protein] hydro-lyase	( PA1610 OR PA3645 )	0	-3	0	4	1
accoa + hom-L <=> achms + coa	Acetyl-CoA:L-homoserine O-acetyltransferase	PA0390	0	0	0	1	1
icit => glx + succ	Isocitrate lyase	PA2634	0	0	0	1	1
gln-L + prlp => aicar + eig3p + glu-L + 2 h	Imidazole-glycerol-3-phosphate synthase	( PA5142 OR PA3152 )	0	0	0	1	1
eig3p + h => h2o + imacp	imidazoleglycerol-phosphate dehydratase	PA5143	0	0	0	1	1
h2o + imp <=> fprica	IMP cyclohydrolase	PA4854	0	0	1	0	1
gdp + h + man1p <=> gdpman + pi	mannose-1-phosphate guanylyltransferase (GDP) reversible	( PA2232 OR PA3551 OR PA5452 )	0	0	0	1	1
man6p <=> f6p	mannose-6-phosphate isomerase	( PA3551 OR PA5452 )	0	0	0	1	1
atp + cdp <=> adp + ctp	nucleoside-diphosphate kinase (ATP:CDP)	PA3807	0	0	1	0	1
2tocdACP + h + nadh => nad + ocdACP	Octadecanoyl-[acyl-carrier protein]:malonyl-CoA C-acyltransferase	PA1806	0	0	0	1	1
h + orot => h[e] + orot[e]	orotate efflux via proton symport	( ( PA5168 OR PA0885 ) AND ( PA0884 OR PA5167 ) AND ( PA5169 OR PA0886 ) AND ( PA1183 OR PA0119 ) )	0	0	1	0	1
paps + trdrd => 2 h + pap + so3 + trdox	phosphoadenylyl-sulfate reductase (thioredoxin)	PA1756	-1	0	0	2	1
man1p <=> man6p	phosphomannomutase	PA5322	0	0	0	1	1
atp + pnto-R => 4ppan + adp + h	pantothenate kinase	PA4279	0	0	1	0	1
4ppcys + h => co2 + pan4p	phosphopantothenoylcysteine decarboxylase	PA5320	0	0	1	0	1
4ppan + ctp + cys-L => 4ppcys + cmp + h + ppi	phosphopantothenate-cysteine ligase	PA5320	0	0	1	0	1
h + h2o + prbamp => prfp	phosphoribosyl-AMP cyclohydrolase	PA5066	0	0	0	1	1
h2o + prbatp => h + ppi + prbamp	phosphoribosyl-ATP pyrophosphatase	PA5067	0	0	0	1	1
prfp => prlp	1-(5-phosphoribosyl)-5-[(5-phosphoribosylamino)methylideneamino)imidazole-4-carboxamide isomerase (irreversible)	PA5141	0	0	0	1	1
atp + pydam => adp + h + pyam5p	pyridoxal kinase (Pyridoxamine)	PA5516	0	0	0	1	1
atp + rib-D => adp + h + r5p	ribokinase	PA1950	0	0	1	0	1
s7p <=> gmh7p	sedoheptulose 7-phosphate isomerase	PA4425	0	0	0	1	1
atp + gtp + h2o + so4 => aps + gdp + pi + ppi	sulfate adenylyltransferase	( PA4443 AND PA4442 )	-1	0	0	2	1
atp + h2o + so4[e] => adp + h + pi + so4	sulfate transport via ABC system	( PA0282 AND PA0281 AND PA0283 AND PA1493 AND PA0280 )	-1	0	0	2	1
acgam1p + h + utp => ppi + uacgam	UDP-N-acetylglucosamine diphosphorylase	PA5552	-1	0	0	2	1
h2o + udcpdp => h + pi + udcpp	undecaprenyl-diphosphatase	PA1959	-1	0	0	2	1
2 h2o + o2 + urate => alltn + co2 + h2o2	uricase	PA2366	0	0	0	1	1
g15lac + h2o <=> glcn-D + h	Gluconolactonase cytoplasmic	( PA1293 OR PA1740 )	0	0	1	0	1
3oxdd + acp + atp + h2o => 3oxddacp + adp + h + pi	3oxdd degradation		0	0	0	1	1
pyochelin => pyochelin[e]			0	0	1	0	1
