# Supplementary material for: Biofilm Formation Mechanisms of Pseudomonas aeruginosa Predicted via Genome-Scale Kinetic Models of Bacterial Metabolism
Source: PLoS Comput Biol. 2015 Oct 2;11(10):e1004452. doi: 10.1371/journal.pcbi.1004452 (PMC4592021; doi:10.1371/journal.pcbi.1004452)
Supplement: S8 Table — (XLSX) [file pcbi.1004452.s012.xlsx]

## Sheet: Sheet1
S8 Table. Reactions whose inhibition is predicted to alter biofilm formation after removing reactions associated with increased antimicrobial tolerance mutants and human homologs.
Experimentally determined target reactions
Reaction	Reaction name	Genes	Decreased antimicrobial tolerance	Attenuated virulence
1.02 2tocdACP + glyc3p + 0.26 hdeACP + 0.06 ocdACP + 0.66 palmACP => 12dag3p_PA + 2 ACP	1,2-diacyl-sn-glycerol 3-phosphate synthesis	( ( PA0581 OR PA2969 OR PA3673 ) AND ( PA0005 OR PA4351 ) )	0	1
cit <=> icit	aconitase	( PA1787 OR PA1562 )	0	0
alac-S + h + nadph => 23dhmb + nadp	acetohydroxy acid isomeroreductase	PA4694	0	0
anth + prpp => ppi + pran	anthranilate phosphoribosyltransferase	PA0650	0	0
catechol + o2 => muc	Catechol 1,2-dioxygenase	PA2507	0	0
25d5o2a <=> h + muc	Muconate cycloisomerase	PA2509	0	0
25d5o2a <=> 5odhf2a	Muconolactone delta-isomerase	PA2508	0	0
3psme => chor + pi	chorismate synthase	PA1681	0	0
dhor-S + h2o <=> cbasp + h	dihydroorotase	PA3527	0	0
2ahhmp + atp => 2ahhmd + amp + h	2-amino-4-hydroxy-6-hydroxymethyldihydropteridine diphosphokinase	( PA0583 OR PA4728 )	0	0
chor => ichor	Isochorismate Synthase	PA4231	0	1
3mob + accoa + h2o => 3c3hmp + coa + h	2-isopropylmalate synthase	( PA3792 OR PA1217 )	0	0
2ahbut + h + nadph => 23dhmp + nadp	ketol-acid reductoisomerase (2-Aceto-2-hydroxybutanoate)	PA4694	0	0
mg2 <=> mg2[e]	magnesium transport in/out via permease (no H+)	( PA5268 OR PA0913 )	0	0
3mob + h2o + mlthf => 2dhp + thf	3-methyl-2-oxobutanoate hydroxymethyltransferase	PA4729	0	0
h + orot5p => co2 + ump	orotidine-5-phosphate decarboxylase	PA2876	0	1
ala-B + atp + pant-R => amp + h + pnto-R + ppi	pantothenate synthase	PA4730	0	0
1.5 o2 + pppg9 => 3 h2o + ppp9	protoporphyrinogen oxidase	( PA5257 OR PA4664 )	0	1
atp + h2o + pro-L[e] => adp + h + pi + pro-L	L-proline transport via ABC system	( ( PA3889 AND ( PA3888 OR PA3890 ) AND PA3891 ) OR ( PA5378 AND PA5376 AND PA5377 ) )	0	0
dtdpddg <=> dtdpddm	dTDP-4-dehydrorhamnose 3,5-epimerase	PA5164	0	0
3 gdpman + udpg + dtdp6dm => psl[e] + 3 gdp + udp + dtdp	Psl synthesis	( PA2231 AND PA2233 AND PA2234 AND PA2235 AND PA2236 AND PA2237 AND PA2238 AND PA2239 AND PA2240 AND PA2241 AND PA2242 )	0	0
arg-L + succoa => sucarg + coa + h	arginine N-succinyltransferase	( PA0896 AND PA0897 )	0	1
anth + nadph + 2 h + o2 => catechol + co2 + nadp + nh3	Anthranilate 1,2-dioxygenase	PA2512	0	0
Predicted target reactions
Reaction	Reaction name	Genes	Decreased antimicrobial tolerance	Attenuated virulence
h + nadh + o2 + pca => 1hphe + co2 + h2o + nad	1-hydroxyphenazine synthase	PA4217	0	1
accoa + atp + hco3 <=> adp + h + malcoa + pi	acetyl-CoA carboxylase	( PA3639 AND PA4847 AND PA3112 AND PA4848 )	0	0
ac + atp <=> actp + adp	acetate kinase	PA0836	0	0
chor + gln-L => 4adcho + glu-L	4-amino-4-deoxychorismate synthase	PA1758	0	0
chor + gln-L => a4dic + glu-L	phenazine-1-carboxylic acid synthesis, step 1	( PA1903 OR PA4214 )	0	1
amet + h <=> ametam + co2	Adenosylmethionine decarboxylase	PA0654	0	0
acg5sa + nadp + pi <=> acg5p + h + nadph	N-acetyl-g-glutamyl-phosphate reductase	PA0662	1	0
air + co2 <=> 5aizc + h	phosphoribosylaminoimidazole carboxylase	( PA5426 OR PA5425 )	0	0
asp-L + h => ala-B + co2	aspartate 1-decarboxylase	PA4731	0	0
e4p + h2o + pep => 2dda7p + pi	3-deoxy-D-arabino-heptulosonate 7-phosphate synthetase	( PA2943 OR PA1750 )	0	0
23dhdp + h + nadph => nadp + thdp	dihydrodipicolinate reductase (NADPH)	PA4759	0	0
a4dic + h2o => dhha + h + pyr	phenazine-1-carboxylic acid synthesis, step 2	( PA4213 OR PA1902 )	0	1
3dhq <=> 3dhsk + h2o	3-dehydroquinate dehydratase	( PA0245 OR PA4846 )	0	0
2dhp + h + nadph => nadp + pant-R	2-dehydropantoate 2-reductase	PA4397	0	0
forglu + h2o => frmd + glu-L	formimidoylglutamase	( PA5091 OR PA3175 )	1	0
Lfmkynr + h2o => for + h + kynr-L	N-Formyl-L-kynurenine amidohydrolase	PA2081	0	0
glc-D[e] + nadp => g15lac[e] + h + nadph	glucose 1-dehydrogenase (NADP) extracellular	PA2290	0	0
gly[e] + na1[e] <=> gly + na1	probable AGCS sodium/alanine/glycine symporter	PA2252	0	0
3hbACP => 2beACP + h2o	(3R)-3-Hydroxybutanoyl-[acyl-carrier-protein] hydro-lyase	( PA3645 OR PA1610 )	0	0
co2 + h2o <=> h + hco3	carbonate dehydratase (HCO3 equilibration reaction)	PA2053	0	0
3hdeACP => 2tdeACP + h2o	(3R)-3-Hydroxybutanoyl-[acyl-carrier-protein] hydro-lyase	( PA1610 OR PA3645 )	0	0
3hpaACP => h2o + hdeACP	(3R)-3-Hydroxypalmitoyl-[acyl-carrier-protein] hydro-lyase	( PA3645 OR PA1610 )	0	0
3hhACP => 2theACP + h2o	(3R)-3-Hydroxybutanoyl-[acyl-carrier-protein] hydro-lyase	( PA3645 OR PA1610 )	0	0
3hocACP => 2toceACP + h2o	((3R)-3-Hydroxybutanoyl-[acyl-carrier-protein] hydro-lyase	( PA3645 OR PA1610 )	0	0
3hocdacp => 2tocdACP + h2o	(3R)-3-Hydroxyoctadecanoyl-[acyl-carrier-protein] hydro-lyase	( PA1610 OR PA3645 )	0	0
accoa + h + malACP => actACP + co2 + coa	b-ketoacyl synthase	PA3333	0	0
2 3hdccoa => 2bhdccoa + coa	poly(3-hydroxyalkanoic acid) synthase	( PA5058 OR PA5056 )	0	0
accoa + pi <=> actp + coa	phosphotransacetylase	PA0835	0	0
3hdeACP + coa => 3hdccoa + ACP	rhamnosyltransferase chain A	PA3479	0	1
h2o + succoa + thdp => coa + sl2a6o	tetrahydropicolinate succinylase	PA3666	0	0
atp + ump <=> adp + udp	UMP kinase	PA3654	0	0
ichor => sal + pyr	[]	PA4230	0	1
salamp + cysamp => hpthiazoline + 2 amp + h2o + h	[]	( PA4224 AND PA4228 )	0	1
