# Supplementary material for: Biofilm Formation Mechanisms of Pseudomonas aeruginosa Predicted via Genome-Scale Kinetic Models of Bacterial Metabolism
Source: PLoS Comput Biol. 2015 Oct 2;11(10):e1004452. doi: 10.1371/journal.pcbi.1004452 (PMC4592021; doi:10.1371/journal.pcbi.1004452)
Supplement: S9 Table — (XLSX) [file pcbi.1004452.s013.xlsx]

## Sheet: Sheet1
S9 Table. Differentially expressed genes in biofilm with respect to stationary cultures in the study by Costaglioli et al. [11].
Up-regulated genes
Gene	Reaction	Gene expression ratio	Average flux ratio	Minimum flux ratio	Maximum flux ratio
PA2507	catechol + o2 => muc	4.3034	2.47507	1.89555	6.01353
PA2508	25d5o2a <=> 5odhf2a	3.25186	2.57989	0.659871	32.8358
PA4548	ala-D + h2o + o2 => h2o2 + nh4 + pyr	2.27989	0.846917	0.711777	0.992897
PA4548	gly + h2o + o2 => glx + h2o2 + nh4	2.27989	0.887118	0.728759	1.08307
PA4548	gly + o2 => igly + h2o2	2.27989	1.16801	0.964167	1.44068
PA0447	fad + glutcoa + h => butd2coa + co2 + fadh2	2.53164	1.10187	1.07258	1.13881
PA4231	chor => ichor	6.23658	3.90619	3.46032	4.2233
PA4130	3 h2o + h2s + 3 nadp <=> 4 h + 3 nadph + so3	2.62905	0.981946	0.938901	1.0676
PA0232	2c25dho + h <=> 5odhf2a + co2	3.44884	1.06313	0.849831	1.43894
PA0231	5odhf2a + h2o <=> 3oxadp + h	3.15637	2.06086	1.32346	3.23657
PA4132	akg + tyr-L <=> 34hpp + glu-L	2.38373	0.971146	0.784736	1.22762
PA4865	2 h + h2o + urea => co2 + 2 nh4	2.33557	1.4389	1.39898	1.60037
PA2512	anth + nadph + 2 h + o2 => catechol + co2 + nadp + nh3	5.64497	2.47507	1.89555	6.01353
PA4230	ichor => sal + pyr	7.86145	3.90619	3.46032	4.2233
PA4226	cys-L + atp => cysamp + ppi	8.97122	3.90619	3.46032	4.2233
PA4226	hpthiazoline + cysamp => hpbthiazoline + amp + h2o + h	8.97122	3.90619	3.46032	4.2233
PA4228	sal + atp + h => salamp + ppi	3.2983	3.90619	3.46032	4.2233
PA4228	salamp + cysamp => hpthiazoline + 2 amp + h2o + h	3.2983	3.90619	3.46032	4.2233
PA4224	salamp + cysamp => hpthiazoline + 2 amp + h2o + h	2.26193	3.90619	3.46032	4.2233
PA4224	hpbthiazoline + nadph + h => dmpyochelin + nadp	2.26193	3.90619	3.46032	4.2233
PA3554	udpg + 3 nad + h2o + glu-L + 10fthf + udcpp => akg + 3 nadh + 3 h + co2 + thf + udp + ara4fnudcp	14.367	1.33501	0.898598	1.98156
PA3552	udpg + 3 nad + h2o + glu-L + 10fthf + udcpp => akg + 3 nadh + 3 h + co2 + thf + udp + ara4fnudcp	19.0414	1.33501	0.898598	1.98156
PA3553	udpg + 3 nad + h2o + glu-L + 10fthf + udcpp => akg + 3 nadh + 3 h + co2 + thf + udp + ara4fnudcp	3.37254	1.33501	0.898598	1.98156
Down-regulated genes
Gene	Reaction	Gene expression ratio	Average flux ratio	Minimum flux ratio	Maximum flux ratio
PA4854	10fthf + aicar <=> fprica + thf	0.357866	0.887254	0.832472	0.952567
PA4854	h2o + imp <=> fprica	0.357866	0.887254	0.832472	0.952567
PA5415	glu-L + pydx5p => akg + pyam5p	0.310168	0.175427	0.151713	0.341465
PA5415	ala-L + pydx5p => pyam5p + pyr	0.310168	0.291029	0.242588	0.565512
PA5415	ser-L + thf <=> gly + h2o + mlthf	0.310168	0.849285	0.00808314	5.05164
PA2444	glu-L + pydx5p => akg + pyam5p	0.130499	0.175427	0.151713	0.341465
PA2444	ala-L + pydx5p => pyam5p + pyr	0.130499	0.291029	0.242588	0.565512
PA2444	ser-L + thf <=> gly + h2o + mlthf	0.130499	0.849285	0.00808314	5.05164
PA4839	arg-L + h => agm + co2	0.467214	0.724025	0.684492	0.770038
PA5555	adp + 4 h[e] + pi <=> atp + 3 h + h2o	0.485259	0.774175	0.438708	0.948392
PA4236	2 h2o2 => 2 h2o + o2	0.231784	0.835372	0.682583	1.03254
PA1183	h + orot => h[e] + orot[e]	0.482698	1.05434	1.00098	1.48734
PA1183	3 h[e] + succ[e] <=> 3 h + succ	0.482698	0.80775	0.576305	1.16024
PA3108	gln-L + h2o + prpp => glu-L + ppi + pram	0.383526	0.840918	0.770399	0.903864
PA2445	gly + nad + thf => co2 + mlthf + nadh + nh4	0.32133	0.680593	0.617339	0.811184
PA2442	gly + nad + thf => co2 + mlthf + nadh + nh4	0.228187	0.680593	0.617339	0.811184
PA1610	3hbACP => 2beACP + h2o	0.491035	0.783619	0.749555	0.814186
PA1610	3hddACP => 2tddACP + h2o	0.491035	0.625293	0.592449	0.649136
PA1610	3hdeACP => 2tdeACP + h2o	0.491035	0.708736	0.651025	0.761604
PA1610	3oxdeACP + h + nadph <=> 3hdeACP + nadp	0.491035	0.795136	0.761381	0.832976
PA1610	3hpaACP => h2o + hdeACP	0.491035	0.581244	0.561624	0.613733
PA1610	3hhACP => 2theACP + h2o	0.491035	0.783619	0.749555	0.814186
PA1610	3hocACP => 2toceACP + h2o	0.491035	0.783619	0.749555	0.814186
PA1610	3hocdacp => 2tocdACP + h2o	0.491035	0.581244	0.561624	0.613733
PA1610	3htdACP => h2o + tdeACP	0.491035	0.581244	0.561624	0.613733
PA2967	actACP + h + nadph => 3hbACP + nadp	0.443244	0.783619	0.749555	0.814186
PA2967	3oxddACP + h + nadph => 3hddACP + nadp	0.443244	0.657335	0.618062	0.684511
PA2967	3oxdeACP + h + nadph <=> 3hdeACP + nadp	0.443244	0.795136	0.761381	0.832976
PA2967	3oxhdACP + h + nadph => 3hpaACP + nadp	0.443244	0.581244	0.561624	0.613733
PA2967	3oxhACP + h + nadph => 3hhACP + nadp	0.443244	0.783619	0.749555	0.814186
PA2967	3oxocACP + h + nadph => 3hocACP + nadp	0.443244	0.783619	0.749555	0.814186
PA2967	3oxocdacp + h + nadph => 3hocdacp + nadp	0.443244	0.581244	0.561624	0.613733
PA2967	3oxtdACP + h + nadph => 3htdACP + nadp	0.443244	0.581244	0.561624	0.613733
PA0998	3oxdeACP + anth + h => ACP + co2 + h2o + hhq	0.495615	0.470606	0.330269	0.788883
PA3802	0.44656 ala-L + 0.25714 arg-L + 0.20955 asn-L + 0.20955 asp-L + 4.6495 atp + 0.079612 cys-L + 0.22877 gln-L + 0.22877 glu-L + 0.... <Preview truncated at 128 characters>	0.389271	0.947448	0.838272	1.06321
PA5367	atp + h2o + pi[e] => adp + h + 2 pi	0.192718	0.273472	0.248693	0.338087
PA5368	atp + h2o + pi[e] => adp + h + 2 pi	0.282093	0.273472	0.248693	0.338087
PA5369	atp + h2o + pi[e] => adp + h + 2 pi	0.252714	0.273472	0.248693	0.338087
PA5366	atp + h2o + pi[e] => adp + h + 2 pi	0.257567	0.273472	0.248693	0.338087
PA4292	h[e] + pi[e] <=> h + pi	0.467303	1.98481	0.22134	9.01976
PA4855	atp + gly + pram => adp + gar + h + pi	0.32033	0.840918	0.770399	0.903864
PA2443	ser-L <=> nh4 + pyr	0.12581	0.281085	0.0916494	0.434106
PA2443	thr-L => 2obut + nh4	0.12581	0.890993	0.606872	0.943227
PA2970	0.44656 ala-L + 0.25714 arg-L + 0.20955 asn-L + 0.20955 asp-L + 4.6495 atp + 0.079612 cys-L + 0.22877 gln-L + 0.22877 glu-L + 0.... <Preview truncated at 128 characters>	0.466492	0.947448	0.838272	1.06321
PA4242	0.44656 ala-L + 0.25714 arg-L + 0.20955 asn-L + 0.20955 asp-L + 4.6495 atp + 0.079612 cys-L + 0.22877 gln-L + 0.22877 glu-L + 0.... <Preview truncated at 128 characters>	0.393165	0.947448	0.838272	1.06321
PA4252	0.44656 ala-L + 0.25714 arg-L + 0.20955 asn-L + 0.20955 asp-L + 4.6495 atp + 0.079612 cys-L + 0.22877 gln-L + 0.22877 glu-L + 0.... <Preview truncated at 128 characters>	0.427892	0.947448	0.838272	1.06321
PA4253	0.44656 ala-L + 0.25714 arg-L + 0.20955 asn-L + 0.20955 asp-L + 4.6495 atp + 0.079612 cys-L + 0.22877 gln-L + 0.22877 glu-L + 0.... <Preview truncated at 128 characters>	0.326692	0.947448	0.838272	1.06321
PA4255	0.44656 ala-L + 0.25714 arg-L + 0.20955 asn-L + 0.20955 asp-L + 4.6495 atp + 0.079612 cys-L + 0.22877 gln-L + 0.22877 glu-L + 0.... <Preview truncated at 128 characters>	0.44029	0.947448	0.838272	1.06321
PA4256	0.44656 ala-L + 0.25714 arg-L + 0.20955 asn-L + 0.20955 asp-L + 4.6495 atp + 0.079612 cys-L + 0.22877 gln-L + 0.22877 glu-L + 0.... <Preview truncated at 128 characters>	0.428834	0.947448	0.838272	1.06321
PA4254	0.44656 ala-L + 0.25714 arg-L + 0.20955 asn-L + 0.20955 asp-L + 4.6495 atp + 0.079612 cys-L + 0.22877 gln-L + 0.22877 glu-L + 0.... <Preview truncated at 128 characters>	0.34058	0.947448	0.838272	1.06321
PA4257	0.44656 ala-L + 0.25714 arg-L + 0.20955 asn-L + 0.20955 asp-L + 4.6495 atp + 0.079612 cys-L + 0.22877 gln-L + 0.22877 glu-L + 0.... <Preview truncated at 128 characters>	0.378581	0.947448	0.838272	1.06321
PA4270	0.15647 atp + 0.1153 ctp + 0.18576 gtp + 0.12445 utp => 0.58198 ppi + rna	0.315631	0.875083	0.801777	0.974886
