# Supplementary material for: Biofilm Formation Mechanisms of Pseudomonas aeruginosa Predicted via Genome-Scale Kinetic Models of Bacterial Metabolism
Source: PLoS Comput Biol. 2015 Oct 2;11(10):e1004452. doi: 10.1371/journal.pcbi.1004452 (PMC4592021; doi:10.1371/journal.pcbi.1004452)
Supplement: S10 Table — (XLSX) [file pcbi.1004452.s014.xlsx]

## Sheet: Sheet1
S10 Table. Reactions with differentially expressed genes that did not have a considerable flux change.
Reactions with up-regulated genes but no considerable flux increase
Reaction	Genes	Overall gene expression ratio	Average flux ratio	Minimum flux ratio	Maximum flux ratio
fad + glutcoa + h => butd2coa + co2 + fadh2	PA0447	2.53164	1.10187	1.07258	1.13881
2c25dho + h <=> 5odhf2a + co2	( PA0232 OR PA4486 )	2.05497	1.06313	0.849831	1.43894
gly + o2 => igly + h2o2	PA4548	2.27989	1.16801	0.964167	1.44068
udpg + 3 nad + h2o + glu-L + 10fthf + udcpp => akg + 3 nadh + 3 h + co2 + thf + udp + ara4fnudcp	( ( PA2022 OR PA3559 ) AND PA3554 AND PA3552 AND PA3554 AND PA3553 )	6.99293	1.33501	0.898598	1.98156
Reactions with down-regulated genes but no considerable flux decrease
Reaction	Genes	Overall gene expression ratio	Average flux ratio	Minimum flux ratio	Maximum flux ratio
10fthf + aicar <=> fprica + thf	PA4854	0.357866	0.887254	0.832472	0.952567
ser-L + thf <=> gly + h2o + mlthf	( PA5415 OR PA2444 OR PA4602 )	0.373058	0.849285	0.00808314	5.05164
gln-L + h2o + prpp => glu-L + ppi + pram	PA3108	0.383526	0.840918	0.770399	0.903864
3oxhdACP + h + nadph => 3hpaACP + nadp	PA2967	0.443244	0.581244	0.561624	0.613733
3oxocdacp + h + nadph => 3hocdacp + nadp	PA2967	0.443244	0.581244	0.561624	0.613733
3oxtdACP + h + nadph => 3htdACP + nadp	PA2967	0.443244	0.581244	0.561624	0.613733
h2o + imp <=> fprica	PA4854	0.357866	0.887254	0.832472	0.952567
atp + gly + pram => adp + gar + h + pi	PA4855	0.32033	0.840918	0.770399	0.903864
