# Supplementary material for: Biofilm Formation Mechanisms of Pseudomonas aeruginosa Predicted via Genome-Scale Kinetic Models of Bacterial Metabolism
Source: PLoS Comput Biol. 2015 Oct 2;11(10):e1004452. doi: 10.1371/journal.pcbi.1004452 (PMC4592021; doi:10.1371/journal.pcbi.1004452)
Supplement: S11 Table — (XLSX) [file pcbi.1004452.s015.xlsx]

## Sheet: Sheet1
S11 Table. Metabolites with a predicted concentration change larger than 2-fold in at least one of the mutants that had a reduced biofilm formation in the study by Costaglioli et al. [11].
			Genes
			PA0228	PA2507	PA2509	PA2508	PA0230	( PA0232 OR PA4486 )	PA0231	PA2512
			Reactions
			coa + oxadpcoa => accoa + succoa	catechol + o2 => muc	25d5o2a <=> h + muc	25d5o2a <=> 5odhf2a	3cmuc + h <=> 2c25dho	2c25dho + h <=> 5odhf2a + co2	5odhf2a + h2o <=> 3oxadp + h	anth + nadph + 2 h + o2 => catechol + co2 + nadp + nh3
Metabolite name	Metabolite symbol	Metabolite KEGG ID	Concentration change
2,5-Dihydro-5-oxofuran-2-acetate	25d5o2a	C04105	75.4146	0.399508	0.01	100	0.815687	0.815687	75.4146	0.399508
2-Carboxy-2,5-dihydro-5-oxofuran-2-acetate	2c25dho	C01278	76.0309	0.41922	0.436728	0.436728	0.01	100	76.0309	0.41922
1-(2-Carboxyphenylamino)-1-deoxy-D-ribulose 5-phosphate	2cpr5p	C01302	3.24781	10.9877	2.48711	2.48711	1.02698	1.02698	3.24781	10.9877
3,4-Dihydroxybenzoate	34dhbz	C00230	13.7551	0.650533	0.660518	0.660518	100	100	13.7551	0.650533
3-Carboxy-cis,cis-muconate	3cmuc	C01163	75.2052	0.427316	0.446694	0.446694	100	100	75.2052	0.427316
C-(3-Indolyl)-glycerol 3-phosphate	3ig3p	C03506	2.57177	6.26786	2.03271	2.03271	1.02276	1.02276	2.57177	6.26786
3-Oxoadipate	3oxadp	C00846	100	0.408532	0.425412	0.425412	0.802521	0.802521	0.01	0.408532
4-Hydroxybenzoate	4hbz	C00156	2.34932	1.10957	1.03965	1.03015	5.9085	5.9085	2.34932	1.10957
5-Oxo-4,5-dihydrofuran-2-acetate	5odhf2a	C03586	76.8573	0.411083	0.426789	0.426789	0.801785	0.801785	76.8573	0.411083
L-Formylkynurenine	Lfmkynr	C02700	2.45592	6.36137	2.04672	2.04672	1.01749	1.01749	2.45592	6.36137
Anthranilate	anth	C00108	4.25048	18.03	2.88782	2.88782	1.02447	1.02447	4.25048	18.03
Catechol	catechol	C00090	18.4734	100	11.4828	11.4828	0.950684	0.950684	18.4734	0.01
cis,cis-Hexadienedioate	muc	C02480	72.7999	0.35057	52.8157	52.8157	0.859673	0.859673	72.7999	0.35057
2-heptyl-4-quinolone	hhq		2.36427	6.2737	2.02637	2.02637	1.01319	1.01319	2.36427	6.2737
L-Kynurenine	kynr-L	C00328	3.43601	13.1274	2.60665	2.60665	1.01851	1.01851	3.43601	13.1274
3-Oxoadipyl-CoA	oxadpcoa	C02232	100	0.415455	0.436031	0.436031	0.816575	0.816575	0.01	0.415455
2-heptyl-3-hydroxy-4-quinolone	pqs		1.53771	2.50003	1.42267	1.42267	1.00729	1.00729	1.53771	2.50003
N-(5-Phospho-D-ribosyl)anthranilate	pran	C04302	3.21513	10.8053	2.46645	2.46645	1.02645	1.02645	3.21513	10.8053
L-Tryptophan	trp-L	C00078	1.72342	3.46122	1.58277	1.58277	1.01079	1.01079	1.72342	3.46122
KEGG: Kyoto Encyclopedia of Genes and Genomes
References
[11]	Costaglioli P, Barthe C, Claverol S, Brozel VS, Perrot M, Crouzet M, Bonneu M, Garbay B, Vilain S: Evidence for the involvement of the anthranilate degradation pathway in Pseudomonas aeruginosa biofilm formation. MicrobiologyOpen 2012, 1:326-339.
