# Supplementary material for: Biofilm Formation Mechanisms of Pseudomonas aeruginosa Predicted via Genome-Scale Kinetic Models of Bacterial Metabolism
Source: PLoS Comput Biol. 2015 Oct 2;11(10):e1004452. doi: 10.1371/journal.pcbi.1004452 (PMC4592021; doi:10.1371/journal.pcbi.1004452)
Supplement: S12 Table — (XLSX) [file pcbi.1004452.s016.xlsx]

## Sheet: Sheet1
S12 Table. Effect of the parameter β on the predicted flux and metabolite concentration ratios.
Correlation coefficient between the median flux ratios between biofilm and planktonic simulations for different values of the parameter b
b	30	50	100
30	1	0.992727	0.95919
50	0.992727	1	0.982086
100	0.95919	0.982086	1
Correlation coefficient between the median concentration ratios between biofilm and planktonic simulations for different values of the parameter b
b	30	50	100
30	1	0.998693	0.994826
50	0.998693	1	0.998625
100	0.994826	0.998625	1
