# Supplementary material for: Biofilm Formation Mechanisms of Pseudomonas aeruginosa Predicted via Genome-Scale Kinetic Models of Bacterial Metabolism
Source: PLoS Comput Biol. 2015 Oct 2;11(10):e1004452. doi: 10.1371/journal.pcbi.1004452 (PMC4592021; doi:10.1371/journal.pcbi.1004452)
Supplement: S13 Table — (XLSX) [file pcbi.1004452.s017.xlsx]

## Sheet: Sheet1
S13 Table. Microarray datasets used to determine gene expression correlations in biofilm and planktonic cultures.
Biofilm-related datasets				Planktonic-related datasets
Database	Series	Sample		Database	Series	Sample
GEO	GSE12678	GSM318398		GEO	GSE13252	GSM334310
GEO	GSE12678	GSM318399		GEO	GSE13252	GSM334311
GEO	GSE12678	GSM318400		GEO	GSE13252	GSM334312
GEO	GSE12678	GSM318401		GEO	GSE13252	GSM334313
GEO	GSE12678	GSM318402		GEO	GSE13252	GSM334314
GEO	GSE12678	GSM318403		GEO	GSE13252	GSM334315
GEO	GSE12678	GSM318404		GEO	GSE16970	GSM424829
GEO	GSE12678	GSM318405		GEO	GSE16970	GSM424830
GEO	GSE12678	GSM318406		GEO	GSE16970	GSM424831
GEO	GSE12678	GSM318407		GEO	GSE16970	GSM424832
GEO	GSE12678	GSM318408		GEO	GSE16970	GSM424833
GEO	GSE12678	GSM318409		GEO	GSE16970	GSM424834
GEO	GSE28081	GSM694306		GEO	GSE16970	GSM424835
GEO	GSE28081	GSM694307		GEO	GSE16970	GSM424836
GEO	GSE28081	GSM694308		GEO	GSE22684	GSM560754
GEO	GSE28081	GSM694309		GEO	GSE22684	GSM560755
GEO	GSE28081	GSM694310		GEO	GSE22684	GSM560756
GEO	GSE28081	GSM694311		GEO	GSE22684	GSM560757
GEO	GSE28081	GSM694312		GEO	GSE22684	GSM560758
GEO	GSE28081	GSM694313		GEO	GSE22684	GSM560759
GEO	GSE30021	GSM743007		GEO	GSE30021	GSM743001
GEO	GSE30021	GSM743008		GEO	GSE30021	GSM743002
GEO	GSE30021	GSM743009		GEO	GSE30021	GSM743003
GEO	GSE33160	GSM821084		GEO	GSE30021	GSM743004
GEO	GSE33160	GSM821085		GEO	GSE30021	GSM743005
GEO	GSE33160	GSM821086		GEO	GSE30021	GSM743006
GEO	GSE33160	GSM821087		GEO	GSE33241	GSM822689
GEO	GSE33160	GSM821088		GEO	GSE33241	GSM822690
GEO	GSE33160	GSM821089		GEO	GSE33244	GSM822708
GEO	GSE33160	GSM821090		GEO	GSE33244	GSM822709
GEO	GSE33160	GSM821091		GEO	GSE36753	GSM900177
GEO	GSE33160	GSM821092		GEO	GSE36753	GSM900178
GEO	GSE33160	GSM821093		GEO	GSE36753	GSM900179
GEO	GSE33160	GSM821094		GEO	GSE36753	GSM900180
GEO	GSE33160	GSM821095		GEO	GSE36753	GSM900181
GEO	GSE6769	GSM156153		GEO	GSE36753	GSM900182
GEO	GSE6769	GSM156154		GEO	GSE39044	GSM954576
GEO	GSE6769	GSM156155		GEO	GSE39044	GSM954577
GEO	GSE6769	GSM156156		GEO	GSE39044	GSM954578
GEO	GSE6769	GSM156157		GEO	GSE39044	GSM954579
GEO	GSE6769	GSM156158		GEO	GSE40461	GSM994496
GEO	GSE10065	GSM177216		GEO	GSE40461	GSM994497
GEO	GSE10065	GSM177218		GEO	GSE40461	GSM994498
GEO	GSE10065	GSM254432		GEO	GSE41926	GSM1027584
GEO	GSE10065	GSM307134		GEO	GSE41926	GSM1027585
GEO	GSE10065	GSM307135		GEO	GSE43641	GSM1067456
GEO	GSE28194	GSM698080		GEO	GSE43641	GSM1067457
GEO	GSE28194	GSM698081		GEO	GSE43641	GSM1067458
GEO	GSE28953	GSM717419		GEO	GSE43641	GSM1067459
GEO	GSE28953	GSM717420		GEO	GSE46603	GSM1133186
GEO	GSE28953	GSM717421		GEO	GSE46603	GSM1133187
GEO	GSE7266	GSM175248		GEO	GSE46603	GSM1133188
GEO	GSE7968	GSM197237		GEO	GSE46603	GSM1133189
GEO	GSE12207	GSM307124		GEO	GSE46603	GSM1133190
GEO	GSE12207	GSM307125		GEO	GSE46603	GSM1133191
GEO	GSE12207	GSM307126		GEO	GSE48587	GSM1181847
GEO	GSE34762	GSM854792		GEO	GSE48587	GSM1181848
GEO	GSE34762	GSM854793		GEO	GSE8953	GSM226891
GEO	GSE34762	GSM854794		GEO	GSE8953	GSM226892
GEO	GSE34762	GSM854795		GEO	GSE8953	GSM226893
GEO	GSE34762	GSM854796		GEO	GSE8953	GSM226894
GEO	GSE34762	GSM854797		GEO	GSE8953	GSM226895
GEO	GSE34762	GSM854798		GEO	GSE8953	GSM226896
GEO	GSE34762	GSM854799		GEO	GSE8953	GSM226897
GEO	GSE34762	GSM854800		GEO	GSE8953	GSM226898
GEO	GSE34762	GSM854801		GEO	GSE8953	GSM277286
GEO	GSE6122	GSM260372		GEO	GSE8953	GSM277287
GEO	GSE9255	GSM234928		GEO	GSE8953	GSM277288
ArrayExpress	E-MEXP-87	DB1		GEO	GSE8953	GSM277289
ArrayExpress	E-MEXP-87	DB3		GEO	GSE29946	GSM741203
				GEO	GSE29946	GSM741204
				GEO	GSE29946	GSM741205
				GEO	GSE29946	GSM741206
				GEO	GSE29946	GSM741207
				GEO	GSE29946	GSM741208
				GEO	GSE29946	GSM741209
				GEO	GSE29946	GSM741210
				GEO	GSE29946	GSM741211
				GEO	GSE29946	GSM741212
				GEO	GSE29946	GSM741213
				GEO	GSE29946	GSM741214
				GEO	GSE45695	GSM1112046
				GEO	GSE45695	GSM1112047
				GEO	GSE45695	GSM1112048
				GEO	GSE45695	GSM1112049
				GEO	GSE45695	GSM1112050
				GEO	GSE45695	GSM1112051
				GEO	GSE48429	GSM1177842
				GEO	GSE48429	GSM1177843
				GEO	GSE48429	GSM1177844
				GEO	GSE48429	GSM1177845
				GEO	GSE48429	GSM1177846
				GEO	GSE48429	GSM1177847
				GEO	GSE6741	GSM155231
				GEO	GSE6741	GSM155239
				GEO	GSE6741	GSM155240
				GEO	GSE6741	GSM155241
				GEO	GSE6741	GSM155242
				GEO	GSE6741	GSM155243
				GEO	GSE6741	GSM155244
				GEO	GSE6741	GSM155245
				GEO	GSE12207	GSM307112
				GEO	GSE12207	GSM307113
				GEO	GSE12207	GSM307114
				GEO	GSE12207	GSM307115
				GEO	GSE12207	GSM307116
				GEO	GSE12207	GSM307117
				GEO	GSE21508	GSM537320
				GEO	GSE21508	GSM537321
				GEO	GSE26931	GSM663163
				GEO	GSE26931	GSM663164
				GEO	GSE26932	GSM663170
				GEO	GSE28719	GSM711448
				GEO	GSE28719	GSM711449
				GEO	GSE28719	GSM711453
				GEO	GSE28719	GSM711454
				GEO	GSE28719	GSM711455
				GEO	GSE33871	GSM838212
				GEO	GSE33871	GSM838213
				GEO	GSE33871	GSM838214
				GEO	GSE33871	GSM838215
				GEO	GSE33871	GSM838216
				GEO	GSE33871	GSM838217
				GEO	GSE34836	GSM856031
				GEO	GSE34836	GSM856032
				GEO	GSE51409	GSM1244967
				GEO	GSE51409	GSM1244968
				GEO	GSE51409	GSM1244969
				GEO	GSE52445	GSM1267086
				GEO	GSE52445	GSM1267087
				GEO	GSE52445	GSM1267088
				GEO	GSE52445	GSM1267089
				GEO	GSE52445	GSM1267090
				GEO	GSE52445	GSM1267091
				GEO	GSE52445	GSM1267092
				GEO	GSE52445	GSM1267093
				GEO	GSE52445	GSM1267094
				GEO	GSE52445	GSM1267095
				GEO	GSE52445	GSM1267096
				GEO	GSE52445	GSM1267097
				GEO	GSE52445	GSM1267098
				GEO	GSE52445	GSM1267099
				GEO	GSE52445	GSM1267100
				GEO	GSE52445	GSM1267101
				GEO	GSE52445	GSM1267102
				GEO	GSE52445	GSM1267103
				GEO	GSE52445	GSM1267104
				GEO	GSE52445	GSM1267105
				GEO	GSE52445	GSM1267106
				GEO	GSE52445	GSM1267107
				GEO	GSE52445	GSM1267108
				GEO	GSE52445	GSM1267109
				GEO	GSE52445	GSM1267110
				GEO	GSE52445	GSM1267111
				GEO	GSE52445	GSM1267112
				GEO	GSE52445	GSM1267113
				GEO	GSE54032	GSM1306125
				GEO	GSE54032	GSM1306126
				GEO	GSE54032	GSM1306127
				GEO	GSE54032	GSM1306128
				GEO	GSE54032	GSM1306129
				GEO	GSE54032	GSM1306130
				GEO	GSE6122	GSM260371
